# Supplementary material for: Transcriptomic and metabolomic insights on the molecular mechanisms of flower buds in responses to cold stress in two Camellia oleifera cultivars
Source: Front Plant Sci. 2023 Feb 20;14:1126660. doi: 10.3389/fpls.2023.1126660 (PMC10037702; doi:10.3389/fpls.2023.1126660)
Supplement: Supplementary Table 1 — Absolute quantification of 13 sugars and three plant hormones detected in HS and HX at different times of cold stress. [file DataSheet_1.zip]

Archive with 2 entries (2 files):
- supplementary Tables/Table S1.xlsx
- supplementary Tables/Table S2.xlsx
