# Supplementary material for: Transcriptomic and metabolomic insights on the molecular mechanisms of flower buds in responses to cold stress in two Camellia oleifera cultivars
Source: Front Plant Sci. 2023 Feb 20;14:1126660. doi: 10.3389/fpls.2023.1126660 (PMC10037702; doi:10.3389/fpls.2023.1126660)
Supplement: Supplementary Table 1 — Absolute quantification of 13 sugars and three plant hormones detected in HS and HX at different times of cold stress. [file DataSheet_1.zip › supplementary Tables/Table S1.xlsx]

## Sheet: sugar content
absolute quantification of 13 sugars.
Component is the sugar type; SD is the standard deviation; SE is the standard error.
Component	Group	Mean	SD	SE
Ara	LT_HX	0.0684	0.0167	0.0096
Ara	LT_HS	0.0727	0.0108	0.0062
Ara	MT_HX	0.0788	0.0138	0.0079
Ara	MT_HS	0.074	0.025	0.0144
Ara	ST_HX	0.0854	0.0272	0.0157
Ara	ST_HS	0.0522	0.0111	0.0064
Ara	CK_HX	0.1095	0.0438	0.0253
Ara	CK_HS	0.0611	0.0091	0.0052
Fru	LT_HX	37.8333	15.3627	8.8697
Fru	LT_HS	17.8667	0.6658	0.3844
Fru	MT_HX	32.9667	1.3051	0.7535
Fru	MT_HS	15.2333	3.2593	1.8818
Fru	ST_HX	25.7	11.0485	6.3789
Fru	ST_HS	19.1	6.0671	3.5029
Fru	CK_HX	14.9467	4.9955	2.8841
Fru	CK_HS	14.5333	2.5146	1.4518
Fuc	LT_HX	0.1436	0.0476	0.0275
Fuc	LT_HS	0.1067	0.02	0.0115
Fuc	MT_HX	0.1933	0.0471	0.0272
Fuc	MT_HS	0.1297	0.0346	0.02
Fuc	ST_HX	0.1387	0.0396	0.0228
Fuc	ST_HS	0.1351	0.0315	0.0182
Fuc	CK_HX	0.1787	0.0379	0.0219
Fuc	CK_HS	0.1413	0.0244	0.0141
Gal	LT_HX	0.335	0.1621	0.0936
Gal	LT_HS	0.1293	0.0142	0.0082
Gal	MT_HX	0.166	0.0095	0.0055
Gal	MT_HS	0.1339	0.0551	0.0318
Gal	ST_HX	0.2178	0.1797	0.1038
Gal	ST_HS	0.1137	0.0087	0.005
Gal	CK_HX	0.1106	0.0288	0.0166
Gal	CK_HS	0.1207	0.0055	0.0032
Glu	LT_HX	30.6	13.3563	7.7112
Glu	LT_HS	13.4667	0.8505	0.491
Glu	MT_HX	26.0333	0.8505	0.491
Glu	MT_HS	11.3333	3.213	1.855
Glu	ST_HX	19.14	8.838	5.1026
Glu	ST_HS	13.08	4.749	2.7418
Glu	CK_HX	10.7367	4.4451	2.5664
Glu	CK_HS	8.3333	1.3703	0.7911
Inositol	LT_HX	1.4167	0.275	0.1588
Inositol	LT_HS	1.08	0.03	0.0173
Inositol	MT_HX	1.08	0.04	0.0231
Inositol	MT_HS	0.8363	0.0773	0.0446
Inositol	ST_HX	0.8647	0.2503	0.1445
Inositol	ST_HS	0.971	0.1623	0.0937
Inositol	CK_HX	0.852	0.0812	0.0469
Inositol	CK_HS	1.0707	0.1857	0.1072
Mal	LT_HX	0.058	0.0184	0.0106
Mal	LT_HS	0.0275	0.0011	0.0006
Mal	MT_HX	0.0515	0.0119	0.0069
Mal	MT_HS	0.0307	0.0036	0.0021
Mal	ST_HX	0.0391	0.0033	0.0019
Mal	ST_HS	0.0261	0.003	0.0017
Mal	CK_HX	0.0595	0.0122	0.007
Mal	CK_HS	0.0284	0.0065	0.0037
Rha	LT_HX	0.0418	0.0131	0.0075
Rha	LT_HS	0.0261	0.0016	0.0009
Rha	MT_HX	0.0682	0.0163	0.0094
Rha	MT_HS	0.0275	0.0026	0.0015
Rha	ST_HX	0.0765	0.0202	0.0116
Rha	ST_HS	0.0283	0.0006	0.0003
Rha	CK_HX	0.0756	0.0081	0.0047
Rha	CK_HS	0.0369	0.0071	0.0041
Sorbitol	LT_HX	0.0095	0.0014	0.0008
Sorbitol	LT_HS	0.0123	0.0015	0.0009
Sorbitol	MT_HX	0.0104	0.0021	0.0012
Sorbitol	MT_HS	0.0149	0.002	0.0012
Sorbitol	ST_HX	0.0127	0.002	0.0011
Sorbitol	ST_HS	0.0127	0.0034	0.0019
Sorbitol	CK_HX	0.0122	0.0028	0.0016
Sorbitol	CK_HS	0.027	0.0293	0.0169
Suc	LT_HX	31.7333	4.5829	2.646
Suc	LT_HS	27.7	1.3856	0.8
Suc	MT_HX	29	1.6703	0.9644
Suc	MT_HS	22.6667	0.7234	0.4177
Suc	ST_HX	23.3	1.833	1.0583
Suc	ST_HS	21.5	1.6523	0.9539
Suc	CK_HX	21.7333	1.5822	0.9135
Suc	CK_HS	20.8	3.2924	1.9009
Tre	LT_HX	0.0095	0.0022	0.0013
Tre	LT_HS	0.0083	0.0015	0.0009
Tre	MT_HX	0.0141	0.0053	0.003
Tre	MT_HS	0.0093	0.0006	0.0004
Tre	ST_HX	0.0117	0.0079	0.0045
Tre	ST_HS	0.0101	0.0016	0.0009
Tre	CK_HX	0.0098	0.0005	0.0003
Tre	CK_HS	0.0157	0.0011	0.0006
Xylitol	LT_HX	0.0002	0.0002	0.0001
Xylitol	LT_HS	0.0003	0.0002	0.0001
Xylitol	MT_HX	0.0004	0	0
Xylitol	MT_HS	0.0052	0.0086	0.005
Xylitol	ST_HX	0.0004	0.0001	0.0001
Xylitol	ST_HS	0.0004	0.0004	0.0002
Xylitol	CK_HX	0.0003	0.0001	0.0001
Xylitol	CK_HS	0.0004	0.0001	0.0001

## Sheet: plant hormones content
absolute quantification of three plant hormones
Component is the plant hormone type; SD is the standard deviation; SE is the standard error.
Component	Group	Mean	SD	SE
ABA	CK_HX	55.1	28.9187	16.6962
ABA	ST_HX	70.4	21.7709	12.5694
ABA	MT_HX	161	46.8935	27.074
ABA	LT_HX	361	126.012	52.753
ABA	CK_HS	213	180.233	64.0577
ABA	ST_HS	224.133	159.92	52.3299
ABA	MT_HS	189.667	72.4523	41.8303
ABA	LT_HS	192.667	2.0817	1.2019
IAA	CK_HX	9.0533	3.7302	2.1536
IAA	ST_HX	6.17	2.7461	1.5854
IAA	MT_HX	2.5233	1.0874	0.6278
IAA	LT_HX	4.3533	1.3384	0.7728
IAA	CK_HS	14.8333	3.7287	2.1528
IAA	ST_HS	6.0967	3.9593	2.2859
IAA	MT_HS	7.31	3.0112	1.7385
IAA	LT_HS	11.11	4.4757	2.584
ICAld	CK_HX	1.76	0.1952	0.1127
ICAld	ST_HX	1.76	0.3051	0.1762
ICAld	MT_HX	1.5017	0.6454	0.3726
ICAld	LT_HX	2.5533	1.935	0.5172
ICAld	CK_HS	1.559	0.4954	0.286
ICAld	ST_HS	1.134	0.262	0.1512
ICAld	MT_HS	1.1533	0.085	0.0491
ICAld	LT_HS	4.5333	5.861	0.5838
ME-IAA	CK_HX	2.78	1.3253	0.7651
ME-IAA	ST_HX	2.69	0.8404	0.4852
ME-IAA	MT_HX	4.13	1.0974	0.6336
ME-IAA	LT_HX	4.5667	1.4668	0.8468
ME-IAA	CK_HS	3.8867	2.345	1.3539
ME-IAA	ST_HS	1.1173	0.3315	0.1914
ME-IAA	MT_HS	1.031	0.1496	0.0864
ME-IAA	LT_HS	2.6133	0.9251	0.5341
SA	CK_HX	131	19	10.9697
SA	ST_HX	426.3	609.477	151.881
SA	MT_HX	605.667	283.849	103.88
SA	LT_HX	813	857.752	195.224
SA	CK_HS	487.667	268.01	154.736
SA	ST_HS	320.133	249.857	144.255
SA	MT_HS	923.333	726.386	119.379
SA	LT_HS	886.333	578.014	133.717
