# Supplementary material for: Transcriptomic and metabolomic insights on the molecular mechanisms of flower buds in responses to cold stress in two Camellia oleifera cultivars
Source: Front Plant Sci. 2023 Feb 20;14:1126660. doi: 10.3389/fpls.2023.1126660 (PMC10037702; doi:10.3389/fpls.2023.1126660)
Supplement: Supplementary Table 1 — Absolute quantification of 13 sugars and three plant hormones detected in HS and HX at different times of cold stress. [file DataSheet_1.zip › supplementary Tables/Table S2.xlsx]

## Sheet: ST-HS VS ST-HX
ID	ST_HS1_fpkm	ST_HS2_fpkm	ST_HS3_fpkm	ST_HX1_fpkm	ST_HX2_fpkm	ST_HX3_fpkm	ST_HS1_count	ST_HS2_count	ST_HS3_count	ST_HX1_count	ST_HX2_count	ST_HX3_count	log2FoldChange	pvalue	padj	regulated
Cluster-12885.99405	160.55	151.69	162.75	2321.28	1991.2	1662.07	147	127	112	1967	1713	1460	3.96969	5.0012e-101	2.78142e-96	up
Cluster-12885.109298	10.39	3.79	0.92	1447.63	1468.68	1481.04	15	5	1	1909	1918	1928	8.38346	9.92463e-92	2.75979e-87	up
Cluster-12885.113848	145.28	119.57	162.82	2.87	3.04207	3.21	1766	1332	1478	31	31	31	-5.39096	8.66764e-88	1.60684e-83	down
Cluster-12885.125569	9.71	10.47	10.89	125.38	115.268	103.29	80	79	67	919	800	681	3.64081	4.44459e-68	6.17965e-64	up
Cluster-12885.117086	15.17	15.3	6.24	485.9	411.45	329.66	39	36	12	1126	923	720	5.25809	9.98243e-68	1.11035e-63	up
Cluster-12885.140915	6.01	4.49	4.65	185.8	182.882	178.61	19	13	11	527.84	500	472.41	5.37756	3.39259e-67	3.14465e-63	up
Cluster-12885.105520	272.35	194.23	172.33	9.07	8.87786	8.79	1887	1233	892	56	52	49	-4.401	1.19825e-61	9.52011e-58	down
Cluster-12885.114595	5.15	5.09	6.14	46.3	44.8931	43.09	193.25	175	172	1539.68	1402	1266.17	3.19047	5.22323e-61	3.63113e-57	up
Cluster-12885.112340	8.35	8.94	7.22	66.83	71.8591	77.15	220	216	142	1561	1578	1596	3.2996	6.48492e-61	4.00732e-57	up
Cluster-12885.108053	0.43	0.9	0.72	43.84	34.1197	22.93	12	23	15	1080	790	500	5.77154	7.38301e-59	4.10606e-55	up
Cluster-12885.110770	0.88	0.46	2.05	92.69	86.8396	79.7	23	11	40	2148	1892	1636	6.42445	1.35036e-58	6.8273e-55	up
Cluster-12885.126696	1278.56	1160.83	1064.43	34.97	21.0138	7.25	1308	1086	818	33	20	7	-5.52051	2.603e-58	1.20638e-54	down					1
Cluster-12885.97051	117.94	127.49	142.54	1452.59	1205.2	983.53	58.03	57.39	52.88	674.22	592	511.02	3.63176	3.49226e-57	1.49402e-53	up
Cluster-12885.113398	17.02	19.58	19.18	0.6	0.464828	0.3	572	603	481	18	13	8	-5.1839	1.7083e-56	6.78622e-53	down
Cluster-12885.90668	101.56	96.13	108.09	4.05	4.74312	5.49	761	660	605	27	30	33	-4.24837	2.46348e-56	9.13376e-53	down
Cluster-12885.127360	42.61	54.98	45.6	4.14	4.1085	4.05	1045	1236	835	90	84	78	-3.38357	2.59541e-55	9.02149e-52	down
Cluster-12885.100668	0.54	0.89	0	112.06	109.693	106.53	4	6	0	736	683	631	7.93734	1.38168e-54	4.52014e-51	up
Cluster-12885.125362	25.97	26.02	23.72	1.42	1.45352	1.54	600	551	409	29	28	28	-3.94555	7.88415e-52	2.43598e-48	down
Cluster-12885.124473	3500.66	3789.84	3848.91	574.24	485.114	384.17	18280.6	18129.6	15020.2	2678.16	2155	1632.24	-2.77253	1.09872e-51	3.21607e-48	down
Cluster-12885.117940	131.05	134.3	77.85	4.26	4.80906	5.5	1560	1465	692	45	48	52	-4.38381	1.12011e-50	3.11474e-47	down
Cluster-12885.120203	0.73	2.39	2.54	77.77	86.4543	95.51	5	15	13	474	500	526	5.74013	2.88326e-50	7.63583e-47	up
Cluster-12885.109009	6.63	3.7	4.34	85.64	87.0981	88.33	43	22	21	495	478	462	4.32386	1.74262e-49	4.40526e-46	up
Cluster-12885.110249	2.12	2.23	1.42	37.51	33.8017	29.44	28	27	14	440	374	308	4.27362	2.44935e-49	5.92263e-46	up
Cluster-12885.132052	2.3	4.23	2.03	47.07	44.9195	42.29	44	74	29	797	716	636	4.12927	4.03428e-47	9.34859e-44	up
Cluster-12885.114563	45.76	45.39	41.4	5.67	5.92362	6.21	1429	1299	965	157	154	151.88	-2.7394	7.81237e-47	1.73794e-43	down
Cluster-12885.88959	0.41	1.09	0.89	36.15	32.2636	27.82	5	12	8	387	326	266	5.51777	7.75808e-46	1.65948e-42	up
Cluster-12885.100234	59.91	65.01	65.43	313.35	325.915	337.95	333.27	331.33	272.02	1556	1540	1525.6	2.54977	1.89045e-42	3.89398e-39	up
Cluster-12885.112811	6.93	6.16	5.07	66.22	55.3158	42.72	108	88	59	916	721	526	3.32657	3.91457e-42	7.77531e-39	up
Cluster-12885.110701	6.02	6.57	8.87	82.37	84.0907	85.82	32.6	32.61	35.88	398.2	387	377.5	3.74281	5.75556e-42	1.10378e-38	up
Cluster-12885.137278	0.7	0.11	0.47	43.21	32.2224	19.65	14	2	7	768	539	310	6.34919	1.14939e-40	2.13077e-37	up
Cluster-12885.110698	353.92	405.58	404.75	2142.31	2492.08	2857.32	1591	1670	1360	8614	9569	10524	2.88939	1.444e-40	2.59058e-37	up
Cluster-12885.107642	50.06	49.15	41.52	0.77	1.21892	1.85	439	395	272	6	9	13	-5.03223	5.09074e-40	8.84755e-37	down
Cluster-12885.112697	26.03	46.24	17.28	789.8	1169.7	1515.44	16	26	8	455	702	950	5.71398	2.04168e-39	3.44084e-36	up
Cluster-12885.127821	21.21	23.04	17.92	0.7	0.916057	1.21	444	442	280	13	16	20	-4.30166	2.44892e-39	4.00578e-36	down
Cluster-12885.109640	6.97	8.84	4.87	57.87	67.5454	78.07	209	243	109	1538	1687	1836	3.4663	1.76312e-38	2.77639e-35	up
Cluster-12885.103627	9.37	7.97	3.87	94.85	103.623	112.85	68	53	21	613	635	658	4.04828	1.79718e-38	2.77639e-35	up
Cluster-12885.102389	0.47	0.07	0.27	21.93	23.8264	25.81	7	1	3	293	300	307	6.61567	3.14015e-37	4.71999e-34	up
Cluster-27357.0	0.48	0.24	0.47	11.76	12.1836	12.65	11	5	8	238	232	227	5.10789	3.79739e-37	5.55768e-34	up
Cluster-12885.108802	118.8	91.38	68.83	6.97	5.52135	3.88	996	702	431	52	39	26	-3.92285	4.36199e-37	6.22031e-34	down
Cluster-12885.111264	56.45	51.9	45.46	6.89	6.92141	6.99	858	723	516	93	88	84	-2.72364	2.21906e-36	3.08533e-33	down
Cluster-12885.112175	74.29	79.32	115.57	668.89	626.389	576.26	283.3	277.02	329.53	2285.94	2051	1816.6	2.9915	3.06946e-36	4.16361e-33	up
Cluster-12885.110079	6.33	6.64	7.46	75.24	80.0592	84.76	25	24	22	266	271	276	3.7653	7.29417e-36	9.65869e-33	up
Cluster-12885.137639	0.31	0.79	0.63	38	27.0813	14.62	6	14	9	650	436	222	5.6838	9.498e-36	1.22844e-32	up
Cluster-12885.116312	13.38	13.42	10.94	0.19	0.404303	0.68	557	512	340	7	14	22	-4.74316	2.0459e-35	2.58598e-32	down
Cluster-12885.111826	171.72	262.06	227.42	0.85	0.877156	1.36	449	627.3	445	2	2	3.01	-7.53067	5.41429e-35	6.69146e-32	down
Cluster-12885.98409	51.74	59.42	53.41	6.84	6.45946	5.99	476	501	367	56	50	44	-2.92285	6.01577e-35	7.23943e-32	down
Cluster-12885.47648	8.36	9.15	1.59	301.23	324.059	345.28	7	7	1	234	257	281	5.9703	6.11801e-35	7.23943e-32	up
Cluster-12885.110473	8.26	6.02	8.94	123.51	107.266	89.77	21	14	17	283	238	194	4.00933	7.87104e-35	9.11974e-32	up
Cluster-12885.110933	1.38	0.6	2.21	45.25	67.4235	91.57	10	4	12	293	414	535	5.8294	8.5384e-35	9.69109e-32	up
Cluster-12885.148326	1.69	0.41	1.51	54.67	79.4999	106.48	9	2	6	260	360	461	6.26872	1.2049e-34	1.34022e-31	up
Cluster-12885.122260	0.54	0.32	0.22	15.42	11.5867	7.25	20	11	6	505.9	357	210.07	5.0981	1.34708e-34	1.46898e-31	up
Cluster-12885.109131	1079.13	655.09	1127.43	14.09	11.0216	8.29	486	270	383	6	5	4	-6.02736	1.91073e-34	2.04356e-31	down
Cluster-12885.120669	1.73	2.39	0.62	39.49	56.6371	75.36	15	19	4	305	414	523	5.34934	3.32317e-34	3.48714e-31	up
Cluster-12885.123877	16.74	20.49	14.3	0.44	0.639709	0.86	345	387	220	8	11	14	-4.5768	5.19556e-34	5.35095e-31	down
Cluster-12885.108950	54.51	61.57	54.48	204.21	204.275	203.18	627	648.97	468	2087	1971	1856	2.01068	8.87086e-34	8.97005e-31	up
Cluster-12885.93549	0.93	1.22	0.12	31.4	52.3549	75.45	10	12	1	299	471	643	6.27989	1.7618e-33	1.74969e-30	up
Cluster-12885.113136	45.11	50.36	38.79	327.47	328.444	328.36	48	49	31	321	324	328	3.18893	2.16426e-33	2.11167e-30	up
Cluster-12885.123569	12.87	12.84	12.5	0.8	0.897423	1	327	299	237	18	19	20	-3.67032	5.98208e-33	5.73609e-30	down
Cluster-12885.104977	2.31	2.52	0	85.94	106.349	127.89	7	7	0	234	279	325	6.20631	6.73046e-33	6.34431e-30	up
Cluster-12885.36504	21.66	18.56	24.77	1.33	1.40888	1.56	386.58	303.54	330.04	21	21	22	-3.76469	8.01612e-33	7.43028e-30	down
Cluster-12885.102313	2.7	4.76	0.69	70.94	76.8508	82.92	21	34	4	492	505	518	4.99252	1.10655e-32	9.94123e-30	up
Cluster-12885.118820	24.01	31.84	26.54	0.17	0.123942	0.07	464	564	383	3	2	1	-7.6411	1.10826e-32	9.94123e-30	down
Cluster-12885.142020	2.19	2.95	1.13	24.6	24.1295	23.45	52	64	20	517	477	437	3.67782	1.27079e-32	1.12183e-29	up
Cluster-12885.109235	27.62	33.77	22.7	132.04	131.088	129.3	393.99	441.49	241.77	1672.12	1565	1459	2.38913	1.30528e-32	1.13427e-29	up
Cluster-12885.138392	0.64	1.59	0.39	20.23	22.5256	25.04	11	25	5	308	323	339	4.84972	1.99904e-32	1.71041e-29	up
Cluster-12885.100683	43.48	25.87	47.07	1.55	1.30881	1.15	475	259	384	15	12	10	-4.7028	3.96056e-32	3.33737e-29	down
Cluster-12885.132021	3.07	2.82	1.95	49.3	41.3967	32.6	19	16	9	272	217	163	4.13224	5.78619e-32	4.80297e-29	up
Cluster-12885.81952	0.51	1.1	1.35	33.24	29.2369	24.77	4	8	8	234	195	157	5.08994	8.59239e-32	7.02744e-29	up
Cluster-12885.114564	13.82	11.85	11.54	0.14	0.199732	0.26	332	261	207	3	4	5	-5.80103	1.82286e-31	1.46926e-28	down
Cluster-12885.71058	292.81	211.71	370.29	1993.79	2006.61	2010.6	211.7	139.98	201.47	1344.06	1394	1445.4	3.14523	4.46705e-31	3.54907e-28	up
Cluster-12885.172586	0.96	0.65	0.75	11.54	10.209	8.65	24	15	14	256	213	170	3.83088	5.42726e-31	4.25123e-28	up
Cluster-12885.111043	5.35	4.89	3.68	30.53	30.1341	29.5	74	62	38	375	349	323	2.85304	1.30278e-30	1.00631e-27	up
Cluster-12885.75630	21.46	32.33	35.44	1.51	0.948119	0.31	352	486	434	22	13	4	-4.85269	2.54075e-30	1.93566e-27	down
Cluster-12885.98226	0.26	0.4	0.32	6.49	5.74144	4.89	10	14	9	218	181	145	4.27534	2.86659e-30	2.15439e-27	up
Cluster-12885.130002	51.5	47.33	62.84	8.66	8.24381	7.79	1033	870	941	154	138	123	-2.55785	4.2898e-30	3.16611e-27	down
Cluster-12885.156771	182.63	184.24	125.68	26.09	22.4486	18.45	1241	1147	638	158	129	101	-2.70214	4.32661e-30	3.16611e-27	down
Cluster-1258.0	1.41	1.54	0	64.75	65.8322	66.56	5	5	0	206	201	196	6.18458	8.11239e-30	5.85936e-27	up
Cluster-12885.116330	1603.06	1252.26	1996.81	10146.3	8888.7	8413.12	97.01	70	91	598.18	650	703.2	3.1559	9.50599e-30	6.77789e-27	up
Cluster-12885.133766	0.14	0.53	0.37	14.48	14.7053	14.95	2	7	4	187	179	172	5.61443	1.77891e-29	1.25233e-26	up
Cluster-12885.119341	49.26	63.16	45.06	237.24	234.287	230.03	182.73	214.57	124.98	789	747	706.58	2.35897	2.5035e-29	1.7404e-26	up
Cluster-12885.146568	0.36	1.38	0.16	31.9	25.9988	19.27	6	21	2	469	360	252	5.47714	2.81094e-29	1.93e-26	up
Cluster-19291.0	32.45	32.31	28.71	1.79	2.02143	2.41	286	261	189	14	15	17	-3.74082	3.10083e-29	2.10308e-26	down
Cluster-12885.79463	38.79	42.99	31.48	3.13	2.30127	1.51	320	325	194	23	16	10	-3.85227	3.28041e-29	2.19807e-26	down
Cluster-12885.116433	1.76	2.24	0.59	31.97	32.6458	33.19	12	14.01	3	194	188	182	4.55838	3.36995e-29	2.23118e-26	up
Cluster-12885.97129	1.26	2.88	0.71	28.82	35.9191	43.69	24	50	10	485	569	653	4.65552	3.46837e-29	2.26934e-26	up
Cluster-12885.114074	174.29	267.79	329.75	0	0	0	2098	2954	2964	0	0	0	-13.6258	4.10334e-29	2.65357e-26	down
Cluster-12885.110089	0.25	0.54	1.66	59.76	94.8323	132.61	1	2	5	216	328	441	7.19771	1.02384e-28	6.54492e-26	up
Cluster-12885.109108	0	0	0	4014.69	4192.47	4346.76	0	0	0	1387.61	1568	1748.44	13.3109	2.72186e-28	1.72019e-25	up
Cluster-12885.159688	28.95	23.27	28.87	0.43	0.183826	0	376	277	280	5	2	0	-6.83596	2.77177e-28	1.73204e-25	down
Cluster-12885.89491	0.63	1.15	0.42	21.61	20.095	18.41	6	10	3	182	160	139	4.91352	2.99724e-28	1.85213e-25	up
Cluster-12885.115922	626.65	579.16	490.5	86.5	90.1105	94.3	1140.95	964.87	669.12	143	146	150.71	-2.38639	3.07497e-28	1.87928e-25	down
Cluster-12885.75095	2.87	0.91	1.76	78.15	55.2646	29.47	24	7	11	581	389	197	5.0117	4.82265e-28	2.91535e-25	up
Cluster-12885.105995	112.53	179.26	149.86	0	0	0	1774	2590	1764	0	0	0	-13.2031	7.00498e-28	4.18905e-25	down
Cluster-12885.121587	89.12	71.51	111.15	486.36	547.555	611.04	398	292.49	371	1942.84	2089	2236.44	2.79526	8.51849e-28	5.03996e-25	up
Cluster-12885.163610	9.4	11.88	10.88	0.53	0.611987	0.7	221	256	191	11	12	13	-3.97126	9.25137e-28	5.41594e-25	down
Cluster-12885.105206	299.9	313.58	344.63	56.68	59.8403	63.17	1277	1223	1097	216	218	221	-2.21748	1.32335e-27	7.66649e-25	down
Cluster-12885.127583	73.24	69.5	74.08	17.68	15.7999	13.59	1209	1051.48	913	259	218	177	-2.04793	2.30331e-27	1.3206e-24	down
Cluster-12885.110235	4.67	4.14	7.02	64.03	82.2341	101.67	16	13	18	197	243	290	4.20626	3.77992e-27	2.1451e-24	up
Cluster-12885.119274	6.33	7.37	6.59	63.01	50.9586	37.61	45	48	35	398.92	306	214.97	3.06814	4.68467e-27	2.6317e-24	up
Cluster-12885.125557	18.07	20.52	17.61	0	0.241811	0.51	268.02	278.89	195.01	0	3	6	-6.1005	5.1706e-27	2.87563e-24	down
Cluster-12885.137072	1.28	2.43	2.4	27.91	23.6522	18.85	15	26	21	290	232	175	3.69994	5.34795e-27	2.94481e-24	up
Cluster-12885.161110	24.37	28.54	27.53	1.74	1.41081	1.04	205	220	173	13	10	7	-4.08966	1.20538e-26	6.57229e-24	down
Cluster-12885.88546	0.1	0.55	0.4	19.46	20.2247	20.95	1	5	3	172	169	166	6.06109	1.67913e-26	9.06647e-24	up
Cluster-12885.133441	9.85	11.22	11.16	41.05	42.242	43.32	182	190	154	673	652	631	2.13725	1.8328e-26	9.80108e-24	up
Cluster-12885.112984	31.84	46.86	32.97	3.65	3.74505	3.88	334.06	450.56	258.32	34.08	33	32.4	-3.14344	2.13268e-26	1.12961e-23	down
Cluster-12885.106647	37.13	20.82	30.42	256.2	288.272	317.86	39	20	24	248	281	314	3.61182	2.45568e-26	1.28842e-23	up
Cluster-12885.126079	52.42	56.78	30.95	0.77	1.71339	2.86	694	689	306	9	19	30	-4.53346	4.70698e-26	2.44653e-23	down
Cluster-12885.168107	11.76	9.85	7.04	0	0.0697616	0.19	405	311	181	0	2	5	-6.70452	6.84985e-26	3.52736e-23	down
Cluster-12885.130003	0.38	0.62	1.38	19.14	33.0172	48.44	4	6	11	181	295	410	5.63868	7.34716e-26	3.74874e-23	up
Cluster-12885.86485	32.54	33.2	32.13	4.21	4.34282	4.46	339	317	250	39	38	37	-2.74368584875951	7.83559e-26	3.9616e-23	down
Cluster-12885.79112	16.4	34.81	55.22	451.23	460.962	468.86	17	33	43	431.28	444	458	4.03245	8.04433e-26	4.0305e-23	up
Cluster-12885.65640	0.1	0.96	1.18	23.18	21.5058	19.5	1	9	9	211	185	159	5.07119	8.42613e-26	4.1841e-23	up
Cluster-12885.166793	0.68	0	0.13	22.63	21.2733	19.62	7	0	1	206	183	160	6.35906	1.03408e-25	5.08942e-23	up
Cluster-12885.120472	5.51	2.88	6.49	45.18	52.2108	59.71	50	24	44	365	399	433	3.57983	1.19077e-25	5.80916e-23	up
Cluster-12885.122612	31.73	20.33	38.58	200.44	209.204	217.3	121	71	110	685	685	685	2.99192	1.60719e-25	7.77251e-23	up
Cluster-12885.79890	0.37	0.67	0	28.74	24.9482	20.73	3	5	0	208	171	135	6.25408	1.9118e-25	9.16595e-23	up
Cluster-12885.111839	521.42	436.9	471.97	1548.41	1587.65	1617.65	911.34	698.67	618.15	2459.63	2476	2492.81	1.99362	2.7923e-25	1.3273e-22	up
Cluster-12885.130777	0.55	0.45	0.41	11.77	10.1558	8.28	9	6.75	5	171	139	107	4.54898	3.14765e-25	1.48353e-22	up
Cluster-12885.114680	73.25	62.96	42.96	9.87	9.61198	9.3	2371	1868	1038	283	259	236	-2.47957	3.6514e-25	1.69636e-22	down
Cluster-12885.105454	17.86	17.03	14	89.29	77.4695	63.91	111	97	65	495	408	321	2.40981	3.66023e-25	1.69636e-22	up
Cluster-12885.158215	3.43	3.56	3.44	31.72	34.1647	36.85	20	19	15	165	169	174	3.48926	4.78674e-25	2.20012e-22	up
Cluster-12885.116770	9.27	9.32	8.41	34.81	31.4179	27.4	254	234	172	845	717	589	1.94542	4.93521e-25	2.24977e-22	up
Cluster-12885.53249	3.56	4.44	2.04	77.96	76.3495	74.15	7	8	3	139	133	127	4.73137	6.02358e-25	2.72359e-22	up
Cluster-12885.102302	1.32	1.01	0.88	19.29	23.6436	28.32	10	7	5	130	151	172	4.64065	1.37697e-24	6.17584e-22	up
Cluster-12885.89991	31.83	41.33	53.27	2.38	1.73319	1.01	195	232	243.87	13	9	5	-4.44826	1.51887e-24	6.75776e-22	down
Cluster-12885.111627	60.82	77.3	58.29	234.39	238.183	240.74	268	312	192	924	897	870	2.05936	2.18195e-24	9.63089e-22	up
Cluster-12885.104525	460.62	487.48	345.85	1.15	1.13259	2.22	433.98	420	244.88	1	1	2	-7.83445	2.63765e-24	1.15506e-21	down
Cluster-12885.115075	0.42	0	0	82.23	68.0796	51.96	3	0	0	526	413	300	8.92473	3.2687e-24	1.42022e-21	up
Cluster-12885.135043	0.22	0.24	0	30.75	37.0337	43.93	2	2	0	244	278	313	7.98207	3.34263e-24	1.44109e-21	up
Cluster-12885.105650	18.79	36.98	13.32	291.06	451.419	601.1	15	27	8	216	343	470	4.68172	4.29774e-24	1.83861e-21	up
Cluster-12885.117934	0.04	0.22	0.11	7.27	7.19547	7.12	1	5	2	159	148	138	6.04293	4.78961e-24	2.03339e-21	up
Cluster-12885.109864	7.26	9.18	16.35	88.17	96.1735	104.47	63	73	106	681	703	725	3.31732	5.64389e-24	2.37792e-21	up
Cluster-12885.82938	5.85	6.4	2.84	93.84	80.8935	67.52	11	11	4	160	135	111	4.21909	7.2476e-24	3.03064e-21	up
Cluster-12885.108049	106.3	98.19	159.33	654.59	657.957	657.3	103	87	116	586	596	606	2.76492	8.58584e-24	3.56344e-21	up
Cluster-12885.109815	31.02	31.2	32.96	93.77	93.4843	92.59	537	495	426	1440	1352	1264.11	1.71614	1.07802e-23	4.44106e-21	up
Cluster-12885.111429	0	0.38	0	411	568.639	733.98	0	1	0	1076.09	1436	1797.49	12.2369	1.19454e-23	4.86087e-21	up
Cluster-12885.139615	0.63	0.34	1.06	23.02	25.7225	28.74	4	2	5	130	138	147	5.48303	1.19741e-23	4.86087e-21	up
Cluster-12885.134743	0.15	0	0	6.87	7.14098	7.4	5	0	0	207	202	197	7.18897	1.34532e-23	5.42172e-21	up
Cluster-12885.131194	1.61	0.84	0.88	8.6	9.15728	9.73	69	33	28	326	326	326	3.19194	1.47078e-23	5.88472e-21	up
Cluster-12885.123558	0.17	0.19	0.06	8.76	7.36218	5.74	4	4	1	181	143	105	5.81499	1.91573e-23	7.61023e-21	up
Cluster-12885.111873	59.9	69.97	63.83	186.56	191.523	195.97	738.85	790.94	587.92	2043.91	1980	1916.97	1.73538	2.10232e-23	8.29222e-21	up
Cluster-12885.121452	0.6	2.61	7.17	104.33	135.437	167.77	1	4	9	159	203	248.96	5.6626	2.21792e-23	8.68659e-21	up
Cluster-12885.106049	26.57	31.46	21.12	3.79	2.83796	1.75	482	523	286	61	43	25	-3.08322	2.53729e-23	9.86794e-21	down
Cluster-12885.108426	11.74	8.95	20.44	110.29	111.943	113.06	93	65	121	778	748	718	3.19959	2.7222e-23	1.05135e-20	up
Cluster-12885.126460	13.05	12.76	9.15	0.11	0.0379617	0	413	370	216	3	1	0	-7.70361	4.39414e-23	1.68538e-20	down
Cluster-12885.96464	182.04	147.22	158.07	37.25	37.4731	37.71	1504.57	1114.93	975.83	274.02	261	249.47	-1.94467	5.7438e-23	2.17733e-20	down
Cluster-12885.107527	8.88	7.27	14.29	69.28	74.6998	80.22	64	48	77	445	455	465	3.0644	5.75505e-23	2.17733e-20	up
Cluster-12885.80946	17.35	19.39	13.15	0	0.0557601	0.18	373	382	211	0	1	3	-7.64088	7.21458e-23	2.71107e-20	down
Cluster-12885.158393	0.96	1.53	0.94	13.61	14.5171	15.55	11	16	8	138	139	141	3.838	7.40495e-23	2.76394e-20	up
Cluster-12885.137062	0	0	0.12	162.61	124.753	81.71	0	0	1	1679	1216	754	11.9299	8.02848e-23	2.97669e-20	up
Cluster-12885.109699	10.43	24.83	9.76	147.3	135.657	121.94	93.13	203.28	65.15	1170.66	1020	870.21	3.34871	9.04758e-23	3.33232e-20	up
Cluster-12885.103765	8.59	18.54	12.38	84.09	108.341	134.87	91	180	98	792	964	1137	3.23749	1.15969e-22	4.24315e-20	up
Cluster-12885.128934	674.76	831.46	961.04	0	2.73591	10.13	239	269.7	257	0	1	3.99	-7.02996	1.31059e-22	4.76396e-20	down
Cluster-12885.131673	6.75	9.87	6.31	88.01	65.4037	40.04	53	71	37	615	433	252	3.23457	1.40975e-22	5.0911e-20	up
Cluster-12885.88607	0	0	0	207.7	142.679	70.19	0	0	0	1066.84	697	327.42	12.072	1.81294e-22	6.50493e-20	up
Cluster-12885.33762	13.97	10.95	19.45	1.14	0.785253	0.45	277	199	288	20	13	7	-4.0753	2.0782e-22	7.39655e-20	down
Cluster-12885.111262	21.83	21.72	22.05	77.67	83.7044	89.85	159	145	120	504	515	526	2.11852	2.08803e-22	7.39655e-20	up
Cluster-12885.146878	0.23	0.89	0	18.87	19.2427	19.54	2	7	0	144	139	134	5.80222	2.49827e-22	8.79376e-20	up
Cluster-12885.113417	1.91	0	0	1804.25	1937.96	2055.82	1	0	0	890.78	1008	1127	11.7127	3.12895e-22	1.09444e-19	up
Cluster-12885.123023	17.53	16.32	13.14	1.93	1.75985	1.55	286	244	160	28	24	20	-3.00237	3.49489e-22	1.2148e-19	down
Cluster-12885.133517	12.68	16	18.81	0.77	1.08872	1.51	223	258	247	12	16	21	-3.65883	3.99388e-22	1.37962e-19	down
Cluster-12885.127007	7.74	7.69	9.24	1.42	1.29976	1.19	358	326	319	58	50	43	-2.50981	4.77903e-22	1.64065e-19	down
Cluster-12885.119569	0	0.13	0.08	18.01	23.1516	28.86	0	2	1	266	322	379	8.60147	5.5145e-22	1.88153e-19	up
Cluster-12885.114490	22.25	21.55	19.71	1.92	2.44234	3.13	326.7	290	216	25	30	36.33	-2.92638	5.83896e-22	1.98008e-19	down
Cluster-12885.108733	267.53	266.2	619.24	23.81	28.1017	32.65	1663	1516	2876	132	148	164	-3.59334	7.38819e-22	2.49027e-19	down
Cluster-12885.125377	36.45	53.88	27.5	0	0.0918091	0.19	474	642	267	0	1	2	-8.56783	7.88388e-22	2.64134e-19	down
Cluster-12885.114267	25.13	24.08	24.92	0	0	0	732	643	542	0	0	0	-11.5169	8.08727e-22	2.69325e-19	down
Cluster-42115.0	0.46	0	0.35	11.02	10.2746	9.37	7	0	4	148	130	112	5.38646	8.55457e-22	2.83192e-19	up
Cluster-12885.143904	7.16	9.84	5.16	38.91	46.2986	54.3	104	131	56	502	563	624	2.82928	8.86049e-22	2.91584e-19	up
Cluster-12885.165786	0.19	0.15	0	4.57	3.8114	2.93	8	6	0	175	137	99	5.13865	1.04011e-21	3.4027e-19	up
Cluster-12885.124634	150.17	242.08	230.72	955.56	957.924	956.73	82.05	121	95	491	517	543	2.61734	1.05613e-21	3.4349e-19	up
Cluster-12885.112420	0	0	0	56.4	39.833	21.03	0	0	0	872	580	289	11.811	1.08008e-21	3.49235e-19	up
Cluster-12885.74455	0.79	0.19	0.24	12.09	13.6474	15.3	9	2	2	122	130	138	5.18833	1.5248e-21	4.90183e-19	up
Cluster-12885.110139	15.74	20.46	27.62	113.24	126.568	140.7	72.86	86.76	95.54	468.69	500	532.85	2.77406	1.55669e-21	4.9756e-19	up
Cluster-12885.110561	1.59	5.2	8.89	78.56	112.168	148.83	11	33	46	485	657	830	4.6414	2.09952e-21	6.67228e-19	up
Cluster-12885.109209	2.2	2.1	2.21	15.19	13.8978	12.36	32	28	24	196	169	142	2.82974	2.48389e-21	7.84894e-19	up
Cluster-12885.108499	0	0	0	50.03	35.9249	19.83	0	0	0	769	520	271	11.6553	2.93723e-21	9.22906e-19	up
Cluster-12885.99649	29.75	27.57	26.55	1.39	1.83035	2.3	192	163	128	8	10	12	-3.74901	3.85223e-21	1.2036e-18	down
Cluster-12885.108640	69.59	92.25	115.74	8.68	10.0412	11.71	350	425	435	39	43	48	-2.99937	3.951e-21	1.22757e-18	down
Cluster-12885.125685	26.02	30.72	25.43	4.95	3.85237	2.59	355	384	259	60	44	28	-2.69	4.04734e-21	1.25051e-18	down
Cluster-12885.53548	0.78	0.38	0.23	14.25	12.1984	9.94	9	4	2	146	118	91	4.81751	4.32141e-21	1.32782e-18	up
Cluster-12885.110039	50.03	50.9	45.52	144.89	160.692	177.37	455.11	424.26	309.28	1172.42	1230	1288.28	1.89988	5.10885e-21	1.56115e-18	up
Cluster-12885.113226	344.5	400.38	336.38	27.67	42.6088	59.01	2791.06	2972.17	2035.65	199.57	291	382.95	-2.86831	5.95982e-21	1.81123e-18	down
Cluster-12885.96117	0	0	0	173.22	190.009	206.94	0	0	0	372	396	421	11.3205	7.77402e-21	2.34974e-18	up
Cluster-12885.110746	863.33	1171.07	1071.93	3543.35	3991.68	4389.11	582	722	544	2232	2603	2974	2.3357	9.04164e-21	2.71811e-18	up
Cluster-12885.110212	6.32	11.43	11.86	52.34	52.3653	52.07	152	252	213	1116	1050	984	2.56371	9.43962e-21	2.8225e-18	up
Cluster-12885.110548	17.15	16.45	23.84	79.93	83.9862	88.1	157	138	163	651	647	644	2.30702	9.84442e-21	2.92779e-18	up
Cluster-12885.109197	28.4	12.05	18.11	125.36	171.252	221.8	481	187	229	1884	2424	2964	3.31722	1.07556e-20	3.18178e-18	up
Cluster-12885.150146	2.23	0.88	1.09	62.45	40.0262	14.88	22	8	8	548	332	117	4.92698	1.23499e-20	3.63407e-18	up
Cluster-12885.107317	204.39	172.31	174.84	43.81	44.1147	44.4	1034	798.52	661	198	190	183	-1.87145	1.24754e-20	3.64686e-18	down
Cluster-12885.110787	37.02	36.79	26.85	1.74	1.83129	2.15	190	173	103	8	8	9	-3.9489	1.25245e-20	3.64686e-18	down
Cluster-12885.114535	37.39	33.84	45.81	0	0	0	575	477	526	0	0	0	-11.2575	1.25952e-20	3.64835e-18	down
Cluster-12885.116239	79.43	97.81	90.63	0	0	0	515	581	439	0	0	0	-11.2012	1.31551e-20	3.79077e-18	down
Cluster-12885.176047	0.62	0.37	0.55	11.09	9.31826	7.27	9	5	6	144	114	84	4.32353	1.36687e-20	3.91848e-18	up
Cluster-12885.136193	2.09	2.85	3.63	22.17	20.966	19.49	20	25	26	189	169	149	3.05376	1.55841e-20	4.44467e-18	up
Cluster-12885.55318	2.12	3.47	2.55	33.67	30.0683	25.93	10	15	9	142	121	100	3.65204	1.70518e-20	4.83845e-18	up
Cluster-12885.85680	4.26	6.14	5.5	32.43	32.1831	31.7	28	37	27	190	179	168	2.78489	1.90998e-20	5.39206e-18	up
Cluster-12885.98072	42.53	23.81	32.56	1.01	1.06093	1.11	236	121	135	5	5	5	-4.78169	1.97897e-20	5.55862e-18	down
Cluster-12885.79220	0	0	0	27.16	24.3668	21.07	0	0	0	425	359	293	11.1527	2.0511e-20	5.73225e-18	up
Cluster-12885.108300	13.83	11.66	13.93	49.49	44.1375	37.88	290	224	218	920	772	624.86	1.88979	2.23701e-20	6.22058e-18	up
Cluster-12885.66478	11.9	13.25	11.52	1.65	1.75507	1.86	252	257	182	31	31	31	-2.64117	2.41807e-20	6.69059e-18	down
Cluster-12885.121601	15.26	15.18	17.64	2.14	1.62173	1.03	225	205.11	194.15	28	20	12	-3.16744	2.93884e-20	8.09126e-18	down
Cluster-12885.104188	159.99	208.35	188.73	0	0	0	468	558	413	0	0	0	-11.1092	3.11864e-20	8.54399e-18	down
Cluster-12885.113564	0.96	0.92	0.36	10.22	8.36907	6.23	25	22	7	235	181	127	3.59132	3.33521e-20	9.09252e-18	up
Cluster-12885.124721	14.04	17.25	31.44	0.05	0.0546349	0.06	308	347	515	1	1	1	-8.43783	3.60624e-20	9.78346e-18	down
Cluster-12885.170706	1.59	1.74	1.48	16.93	16.5726	16.07	13	13	9	123	114	105	3.53725	3.71278e-20	1.00236e-17	up
Cluster-12885.121760	0	0.16	0	4.63	5.56277	6.58	0	5	0	141	159	177	6.85085	4.47062e-20	1.20113e-17	up
Cluster-12885.116517	36.83	9.08	36.17	1.02	1.08925	1.16	974	220	714	24	24	24	-4.50609	4.5847e-20	1.22586e-17	down
Cluster-12885.88275	129.38	200.77	189.81	0	0	0	411	584	451	0	0	0	-11.1293	4.86249e-20	1.29391e-17	down
Cluster-12885.166862	0	0	0	148.49	132.461	114.86	0	0	0	381	328	276	11.0264	5.50919e-20	1.45902e-17	up
Cluster-12885.108052	44.67	42.17	24.68	6.55	6.10269	5.56	1239	1072	511	161	141	121	-2.45525	6.30574e-20	1.66206e-17	down
Cluster-12885.107285	20.1	20.11	19.61	74.7	82.734	90.97	96	88	70	319	337	355	2.25161	8.27683e-20	2.1713e-17	up
Cluster-12885.69861	3.83	4.42	6.86	0.05	0.145898	0.25	158	167	211	2	5	8	-4.94201	8.9268e-20	2.32361e-17	down
Cluster-12885.106426	625.43	649.13	634.51	2036.41	2105.1	2167.59	184	175	141	573	651	729	2.2287	8.94096e-20	2.32361e-17	up
Cluster-12885.114033	2.92	3.03	5.77	30.11	34.7112	39.67	21	20	31	193	211	229.46	3.35476	9.23638e-20	2.38921e-17	up
Cluster-12885.62905	1.67	1.83	1.68	18.48	18.1695	17.7	12	12	9	118	110	102	3.5685	9.60706e-20	2.4736e-17	up
Cluster-12885.116716	40.11	39.44	39.05	9.61	9.05105	8.47	465	419	338	99	88	78	-1.96381	1.00308e-19	2.57081e-17	down
Cluster-12885.123876	22.74	27.12	34.98	3.81	3.62918	3.51	269	294	309	40	36	33	-2.79212	1.02608e-19	2.61769e-17	down
Cluster-12885.95918	27.39	17.19	14.09	0	0.0603144	0.13	544	313	209	0	1	2	-8.17899	1.08398e-19	2.75276e-17	down
Cluster-12885.114487	13.18	9.23	5.74	0	0.0275749	0.06	575	369	187	0	1	2	-8.25048	1.10678e-19	2.79789e-17	down
Cluster-12885.157188	7.07	11.08	11	0.39	0.409641	0.51	124	178	144	6	6	7	-4.32906	1.29334e-19	3.2547e-17	down
Cluster-12885.59418	2	1.94	1.48	30.74	26.7389	22.19	9	8	5	124	103	82	4.05357	1.34294e-19	3.36431e-17	up
Cluster-12885.62802	10.09	9.84	8.62	52.82	47.548	41.47	47	42	30	220	189	158	2.49657	1.41311e-19	3.52421e-17	up
Cluster-12885.77827	25.84	46.6	35.87	2.88	2.8415	2.78	161	266	167	16	15	14	-3.48824	1.5283e-19	3.79449e-17	down
Cluster-12885.166642	2	2.72	1.04	22.73	17.5523	11.65	49	61	19	493	358	224	3.31411	1.56166e-19	3.86007e-17	up
Cluster-12885.64103	0	0	0	62	53.5946	43.95	0	0	0	373	306	239	10.9187	1.58432e-19	3.89875e-17	up
Cluster-12885.72331	0.08	0	0	16.74	19.3737	22.23	2	0	0	385	419	453	9.56465	1.71821e-19	4.2096e-17	up
Cluster-12885.159049	1.78	2.22	1.96	15.9	12.3765	8.37	50	57	41	395	289	184	2.76577	1.75862e-19	4.28973e-17	up
Cluster-12885.131161	15.74	20.76	16.17	0.78	1.36042	2.08	249	301	191	11	18	26	-3.47347	2.07766e-19	5.04581e-17	down
Cluster-12885.165711	0	0	0	186.49	123.243	54.21	0	0	0	630	399	169	11.2636	2.2778e-19	5.50782e-17	up
Cluster-12885.79469	37.08	39.3	45.61	1.81	1.88912	2.29	137	133	126	6	6	7	-4.15088	2.40037e-19	5.77908e-17	down
Cluster-12885.102743	37.12	82.43	34.53	0.48	0.500056	0.52	174	354	121	2	2	2	-6.48581	2.48427e-19	5.95528e-17	down
Cluster-12885.153493	12.14	11.19	8.99	42.1	43.079	44.04	103	87	57	318	308	299	2.17096	2.58829e-19	6.17802e-17	up
Cluster-12885.164526	7.83	11.06	14.31	0.34	0.217819	0.08	129	167	176	5	3	1	-5.52933	2.60008e-19	6.17963e-17	down
Cluster-12885.95052	23.28	21.32	21.3	2.32	1.83995	1.29	180	151	123	16	12	8	-3.42121	2.80973e-19	6.6495e-17	down
Cluster-12885.96319	0.65	2.17	1.64	16.88	14.438	11.62	26	80	49	600	482	365	3.42303	2.91776e-19	6.87591e-17	up
Cluster-12885.121039	5.06	11.69	3.76	104.07	86.5012	68.42	9	19	5	168	137	107	3.89258	3.15978e-19	7.41481e-17	up
Cluster-12885.105623	19.22	13.24	17.69	65.87	71.9964	78.35	160	101	110	488	505	522	2.28357	3.32484e-19	7.76936e-17	up
Cluster-12885.60444	1.8	3.15	0.96	38.79	43.4801	48.63	5	8	2	97	105	114.05	4.67396	3.57947e-19	8.32939e-17	up
Cluster-12885.127648	22.68	15.32	22.07	2.45	2.52176	2.59	344	213	250	33	32	31	-2.8334	3.86719e-19	8.9614e-17	down
Cluster-12885.136266	0	0	0	17.4	15.4932	13.25	0	0	0	333	279	225	10.7881	4.20091e-19	9.69434e-17	up
Cluster-12885.140368	7.92	8.47	8.11	34.7	30.3882	25.47	102	100	78	397	328	260	2.04585	4.60342e-19	1.05793e-16	up
Cluster-12885.139248	0	0.27	0.13	11.38	8.41469	5.03	0	5	2	204	142	80	6.12847	5.35797e-19	1.22627e-16	up
Cluster-12885.136725	3.93	4.23	3.59	16.19	16.5488	16.85	66	65	45	241	232	223	2.23811	6.00445e-19	1.3686e-16	up
Cluster-12885.113637	32.75	15.64	22.66	1.28	1.79431	2.43	546	239	282	19	25	32	-3.5267	6.15447e-19	1.39706e-16	down
Cluster-12885.112409	0.21	0.08	1.03	12.8	12.2499	11.55	3	1	11	163	147	131	5.04447	7.35845e-19	1.66358e-16	up
Cluster-12885.111074	326.5	320.96	334.69	102.45	83.5935	61.83	6825	6149	5223	1899	1458	1017	-1.83997	7.85053e-19	1.76764e-16	down
Cluster-12885.127853	1.7	2	0.35	23.12	20.0443	16.67	13	14	2	157	129	102	4.01481	1.05253e-18	2.36035e-16	up
Cluster-12885.98170	0.75	0.77	0.5	5.57	6.11919	6.7	18	17	9	119	123	127	3.33921	1.0931e-18	2.44148e-16	up
Cluster-12885.125455	6.74	7.68	7.25	0.11	0.0406397	0	199	208	160	3	1	0	-6.91769	1.11029e-18	2.46994e-16	down
Cluster-12885.85927	119.55	115.32	133.16	3.47	7.99774	12.78	344.39	304.16	287	9	20	31	-3.68639	1.13377e-18	2.51214e-16	down
Cluster-12885.119056	5.78	4.27	3.26	25.39	60.0843	98.85	133	90	56	518	1153	1788	3.9798	1.20207e-18	2.6529e-16	up
Cluster-12885.78657	3.86	4.21	5.17	32.11	28.2916	24.09	24	24	24	178	149	121	2.85812	1.23924e-18	2.72413e-16	up
Cluster-12885.114496	5.44	8.74	10.11	44.42	54.298	64.86	36	53	50	262	304	346	2.94877	1.2741e-18	2.78972e-16	up
Cluster-12885.118970	20.58	26.28	24.6	3.6	3.91242	4.23	270	316	241	42	43	44	-2.43904	1.33727e-18	2.91656e-16	down
Cluster-12885.120297	0	0	0	10.98	8.67669	6.01	0	0	0	368	273	178	10.7406	1.37474e-18	2.98657e-16	up
Cluster-12885.16067	3.03	0	0.45	93.99	66.0367	36.07	9	0	1	251	170	90	5.921	1.45072e-18	3.13937e-16	up
Cluster-12885.138927	0	0	0	16.93	15.3805	13.61	0	0	0	290	248	207	10.6229	1.4956e-18	3.22395e-16	up
Cluster-12885.122872	47.3	45.92	87.53	0	0	0	353	314	488	0	0	0	-10.8469	1.62522e-18	3.48983e-16	down
Cluster-12885.39258	37.24	36.08	35.07	1.17	1.52703	2.22	142	126	100	4	5	7	-4.26749	2.00625e-18	4.29146e-16	down
Cluster-12885.102307	17.83	20.89	20.01	64.5	73.0295	82.19	136	146	114	438	470	503	2.0872	2.6386e-18	5.62245e-16	up
Cluster-12885.118734	27.73	23.68	24.69	2.57	1.45962	0.31	340	266	226	28	15	3	-3.97875	2.79126e-18	5.91357e-16	down
Cluster-12885.108286	411.53	312.05	434.1	1324.71	1409.64	1482.86	253	175.46	201	763.16	846	929.58	2.26277	2.79649e-18	5.91357e-16	up
Cluster-12885.168377	1.01	0.86	1.21	11.76	14.3009	17.18	9	7	8	93	107	122	4.0038	3.02119e-18	6.36452e-16	up
Cluster-12885.110840	39.27	40.43	26.68	114.22	121.232	128.43	548	517	278	1415	1416	1418	1.94453	3.04777e-18	6.39628e-16	up
Cluster-12885.88094	37.3	26.74	36.37	1	1.31481	1.92	166	109	121	4	5	7	-4.38214	3.12176e-18	6.52694e-16	down
Cluster-12885.135364	44.05	35.99	38.44	0	0	0	402	301	262	0	0	0	-10.5196	3.36422e-18	7.00754e-16	down
Cluster-12885.115787	158.87	220.81	158.89	11.59	10.0874	9.83	132.97	169	100	9	8	8	-3.75648	3.60504e-18	7.48114e-16	down
Cluster-12885.109036	209.69	226.7	27.88	2238.26	2508.54	2826.05	10	10	1	104	147	190	4.7229	3.92201e-18	8.10865e-16	up
Cluster-12885.34733	0.99	2.16	2.32	24.14	18.2436	11.58	16	32	28	347	247	148	3.46382	4.06019e-18	8.36324e-16	up
Cluster-12885.115107	95.13	110.84	119.86	304.91	311.535	316.71	446	476	420	1278	1246	1214	1.71142	4.76171e-18	9.77205e-16	up
Cluster-12885.37993	0	0	0	89.39	95.0342	100.4	0	0	0	220	226	232	10.5062	4.82953e-18	9.87479e-16	up
Cluster-12885.71523	1.8	2.08	2.84	19.18	16.8818	14.21	17	18	20	161	134	107	3.08281	4.9374e-18	1.00584e-15	up
Cluster-12885.144729	6.79	14.91	4.42	0.22	0.186331	0.15	175	352	85	5	4	3	-5.38793	4.96772e-18	1.00832e-15	down
Cluster-12885.147864	0.7	1.07	2.43	21.77	19.656	17.36	5	7	13	139	119	100	4.02988	5.17655e-18	1.04689e-15	up
Cluster-12885.113954	165.1	128.86	131.65	558.68	463.919	355.85	1222.37	874.14	728.09	3684	2900	2116	1.85966	5.94953e-18	1.19885e-15	up
Cluster-12885.86032	4.62	3.25	3.53	37.44	39.6425	42.5	14	9	8	101.96	104	108	3.60242	6.14976e-18	1.23472e-15	up
Cluster-12885.118672	40.22	32.06	12.55	0	0	0	631	461	147	0	0	0	-10.8087	8.07359e-18	1.61515e-15	down
Cluster-12885.121095	26.47	35.38	22.49	95.73	108.809	122.84	249	305	158	801	861	922	2.1386	8.36436e-18	1.66733e-15	up
Cluster-12885.127115	7.59	9.03	7.5	0.28	0.297608	0.39	122	133	90	4	4	5	-4.47813	8.52003e-18	1.69229e-15	down
Cluster-12885.146477	0.07	0.3	0	7.47	13.18	19.59	1	4	0	95	158	222	6.88279	8.82443e-18	1.74652e-15	up
Cluster-12885.167792	0.49	0.42	0.59	6.77	4.83705	2.64	29	23	26	355	238	122	3.3832	8.93855e-18	1.76283e-15	up
Cluster-12885.159904	0	0	0	13.47	10.5985	7.34	0	0	0	311	230	150	10.4954	9.52387e-18	1.87163e-15	up
Cluster-12885.122294	2.18	1.98	2.8	14.21	17.7441	21.71	24.03	20	23	139.04	164	190	3.13101	1.12879e-17	2.21048e-15	up
Cluster-12885.75489	13.83	21.98	13.56	0.24	0.51758	0.82	127	185	93	2	4	6	-4.80348	1.36561e-17	2.66486e-15	down
Cluster-12885.119571	3.16	1.53	5.16	39.75	52.4996	65.75	9	4	11	102	130	158	4.26427	1.409e-17	2.73991e-15	up
Cluster-12885.146172	6.18	10.58	3.51	0.28	0.149886	0.04	198	311	84	8	4	1	-5.2476	1.49535e-17	2.8977e-15	down
Cluster-12885.116001	0	0	0	7.63	6.69659	5.6	0	0	0	250	206	162	10.3486	1.50261e-17	2.90165e-15	up
Cluster-12885.104932	667.61	806.66	943.98	2537.86	2310.06	2051.51	1864	2062	1972	6379	5607	4835	1.72258	1.67652e-17	3.22628e-15	up
Cluster-12885.87451	0	0	0.08	8.7	11.2193	14	0	0	2	250	303	356	9.08663	1.68599e-17	3.23332e-15	up
Cluster-12885.98591	28.68	29.33	16.18	0	0.10748	0.23	318	298	134	0	1	2	-7.67222	1.69937e-17	3.24778e-15	down
Cluster-12885.167973	8.22	7.38	9.7	0.08	0.0406194	0	243	200	214	2	1	0	-7.5583	2.05309e-17	3.91036e-15	down
Cluster-12885.89779	12.95	11.77	11.69	0.55	0.466995	0.49	132	110	89	5	4	4	-4.42402	2.12781e-17	4.03885e-15	down
Cluster-12885.118549	116.69	73.57	56.36	2.2	4.81443	7.87	715	413	258	12	25	39	-3.84637	2.15403e-17	4.07471e-15	down
Cluster-12885.102153	0	0	0	300.75	188.389	63.88	0	0	0	1454	867	281	12.3706	2.23506e-17	4.21365e-15	up
Cluster-12885.110298	10083.3	9229.26	10199	23568.8	20312.6	18665.2	796.33	672.34	607.37	1811.73	1898	1985.31	1.70895	2.28617e-17	4.29546e-15	up
Cluster-12885.132369	18.92	16.41	15.34	0	0	0	337	268	204	0	0	0	-10.2577	2.48661e-17	4.65632e-15	down
Cluster-12885.79065	3.21	1.73	3.18	17.25	20.597	24.22	33.77	16.72	25.01	161.34	182	202.78	3.10022	2.6917e-17	5.02346e-15	up
Cluster-12885.103060	174.44	304.42	244.69	1152.16	904.086	663.53	146	233	154	895	717	540	2.22885	2.72026e-17	5.05977e-15	up
Cluster-12885.157132	18.21	10.27	11.58	0	0.184243	0.49	236	122	112	0	2	5	-5.77449	2.81957e-17	5.22701e-15	down
Cluster-12885.119019	63.88	66.88	64.35	13.62	15.6888	17.91	787	755	592	149	162	175	-1.87681	2.93163e-17	5.41669e-15	down
Cluster-12885.130186	15.94	17.1	14.31	0	0	0	297	292	199	0	0	0	-10.223	2.94425e-17	5.422e-15	down
Cluster-12885.42762	17.25	16.78	20.19	79.08	71.1958	62.18	64	57	56	263	227	191	2.1699	3.29411e-17	6.04627e-15	up
Cluster-12885.167340	50.08	90.07	72.26	14.05	12.3045	10.28	489	806	527	122	101	80	-2.36888	3.34868e-17	6.12621e-15	down
Cluster-12885.143972	0.76	0	0.92	23.31	16.8703	9.55	10	0	9	271	185	99	5.04033	3.3631e-17	6.13242e-15	up
Cluster-12885.122659	0	0	0	4.53	5.37346	6.3	0	0	0	175	195	215	10.301	3.45767e-17	6.28426e-15	up
Cluster-12885.142711	0.5	0.75	0.42	8.11	7.03243	5.78	8	11	5	115	94	73	3.79529	4.86626e-17	8.81554e-15	up
Cluster-12885.138430	0	0	0	41.92	45.1722	48.43	0	0	0	179	184	189	10.2095	4.98594e-17	9.00301e-15	up
Cluster-12885.65668	18.21	23.8	9.58	1.3	1.19217	1.07	237.03	283.92	93.12	15	13	11	-3.68722	5.0168e-17	9.02943e-15	down
Cluster-25363.0	0.05	0.43	0.13	5.15	6.00261	6.93	1	8	2	92	101	110	5.0494	5.06893e-17	9.08859e-15	up
Cluster-12885.66860	17.11	27.29	28.38	101.07	95.4456	88.79	117	171	145	616	552	489	2.14975	5.08236e-17	9.08859e-15	up
Cluster-12885.122336	0.62	0.65	0.49	4.63	3.9978	3.29	24	23	14	158	128	99	2.8999	5.16044e-17	9.19864e-15	up
Cluster-12885.114803	26.25	36.18	56.53	0	0	0	216.94	274	349	0	0	0	-10.3879	5.56659e-17	9.89093e-15	down
Cluster-12885.110084	0	0	0	64.32	79.4976	95.98	0	0	0	159.98	191	224	10.2828	5.8049e-17	1.0278e-14	up
Cluster-12885.118432	19.26	29.07	16.99	1.95	1.42571	1	144.02	199.15	94.91	13	9	6	-3.71891	5.82141e-17	1.0278e-14	down
Cluster-12885.146396	41.93	50.84	31.32	2.9	1.67808	0.7	145	161	81	9	5	2	-4.34828	6.22693e-17	1.09592e-14	down
Cluster-12885.107436	28.37	29.72	59.92	212.01	311.333	419.07	173	166	273	1153	1609	2066	3.19092	6.56439e-17	1.15167e-14	up
Cluster-12885.106484	124.37	117.08	129.65	42.87	42.3881	41.63	3250	2804	2529	993	923	854	-1.39362	6.69013e-17	1.17004e-14	down
Cluster-12885.151145	23.15	28.07	30.13	85.23	81.7215	77.3	179.99	200	175	590.02	536	482	1.76084	6.80746e-17	1.18682e-14	up
Cluster-12885.106942	72.36	62.05	81.61	3.45	5.34929	7.78	186	146	157	8	12	17	-3.47364	7.24688e-17	1.25948e-14	down
Cluster-12885.110057	22.56	27.27	4.68	173.82	258.995	348.48	58	64.17	9	402.82	581	761.11	4.10174	7.68162e-17	1.33088e-14	up
Cluster-12885.138193	7	13.95	11.69	0	0	0	195	356	243	0	0	0	-10.265	8.5375e-17	1.47457e-14	down
Cluster-12885.116359	0	0	0	20.86	22.0579	23.25	0	0	0	174	174	174	10.1262	8.69879e-17	1.49481e-14	up
Cluster-12885.7298	1.3	0	2.39	28.77	27.2169	25.32	8	0	11	158	142	126	4.67517	8.70841e-17	1.49481e-14	up
Cluster-12885.89832	25.14	26.92	22.15	0	0	0	269	264	177	0	0	0	-10.0713	9.67696e-17	1.65595e-14	down
Cluster-12885.145287	0	0	0	7.56	6.21714	4.7	0	0	0	233	180	128	10.1487	9.89317e-17	1.68776e-14	up
Cluster-12885.130080	2.82	3.5	3.03	9.76	10.4498	11.17	122	139	98	374	376	378	1.90389	1.05222e-16	1.78958e-14	up
Cluster-12885.120098	41.96	43.73	38.51	100.67	93.4846	84.87	937	895	642	1993	1741	1490	1.32315	1.0621e-16	1.80088e-14	up
Cluster-12885.108422	9.18	12.67	16.13	75.78	80.9937	86.44	19	24	25	142	148	155	2.94148	1.07788e-16	1.82207e-14	up
Cluster-12885.127098	46.12	69.5	41.73	0	0	0	247	341	167	0	0	0	-10.1527	1.08512e-16	1.82875e-14	down
Cluster-12885.103574	1.31	2.85	2.4	19.58	21.1835	22.81	8	16	11	107	110	113	3.47975	1.0887e-16	1.82925e-14	up
Cluster-12885.144378	4.68	5.01	6.62	19.75	20.3505	20.91	105	103	111	393	381	369	2.06497	1.12601e-16	1.88624e-14	up
Cluster-12885.100911	0	0.56	0	15.43	18.5444	22.05	0	4	0	108	123	139	6.80631	1.1908e-16	1.98878e-14	up
Cluster-12885.141086	0.8	1.48	0.75	11.07	9.91807	8.67	10	17	7	123	104	86	3.44808	1.3258e-16	2.20762e-14	up
Cluster-12885.126302	0.23	0.25	0.93	22.7	28.3442	34.59	1	1	3	88	105	123	6.23184	1.34106e-16	2.22635e-14	up
Cluster-12885.111408	48.1	62.18	46.77	14.14	14.438	14.68	974	1154	707	254	244	234	-1.69715	1.38999e-16	2.30073e-14	down
Cluster-12885.12244	8.9	14	4.77	0	0	0	312	450	125	0	0	0	-10.3496	1.46549e-16	2.41849e-14	down
Cluster-12885.149679	21.65	24.46	28.22	1.05	1.32857	1.85	115	119	112	5	6	8	-3.95276	1.50493e-16	2.47623e-14	down
Cluster-12885.108192	233.84	170.91	278.55	17	26.2366	36.11	968	648	862	63	93	123	-2.89621	1.55557e-16	2.55201e-14	down
Cluster-12885.153816	2.38	3.73	2.58	19.49	21.0629	22.85	16	23	13	117	120	124	3.05359	1.69892e-16	2.77898e-14	up
Cluster-12885.100604	17.05	27.35	17.94	2.74	2.05258	1.4	168	247	132	24	17	11	-3.16086	1.75368e-16	2.86014e-14	down
Cluster-12885.114509	0	0	0	22	30.4749	39.84	0	0	0	137	180	224	10.2025	1.76768e-16	2.87454e-14	up
Cluster-12885.81712	1.78	2.41	1.57	9.63	9.39578	9.07	38	47	25	182	167	152	2.44218	1.8927e-16	3.06888e-14	up
Cluster-12885.112004	0.33	0	0.11	14.06	10.9264	7.35	4	0	1	150	110	70	6.27315	2.13471e-16	3.45122e-14	up
Cluster-12885.101663	30.69	22.63	28.55	149.94	127.56	104.91	43	29	30	192	162	133	2.48916	2.31393e-16	3.73012e-14	up
Cluster-12885.132635	19.27	14.8	8.83	0.67	0.885079	1.22	260	183	89	8	10	13	-3.78794	2.33834e-16	3.75857e-14	down
Cluster-12885.113596	61.72	38.59	30.85	0	0	0	391	224	146	0	0	0	-10.1371	2.34548e-16	3.75919e-14	down
Cluster-12885.146570	6.09	4.71	5.29	0	0	0	281	199	182	0	0	0	-9.9766	2.4872e-16	3.96907e-14	down
Cluster-12885.128806	0.25	0.13	0.17	6.53	5.90349	5.24	4	2	2	94	80	67	5.15501	2.4907e-16	3.96907e-14	up
Cluster-12885.125573	3.41	3.9	3.48	16.18	15.7856	15.25	42	44	32	177	163	149	2.29598	2.69107e-16	4.27611e-14	up
Cluster-12885.70578	0	0	0.45	98.97	115.919	133.68	0	0	1	263	297	332	9.94954	2.83298e-16	4.48879e-14	up
Cluster-12885.118244	14.39	15.34	11.75	2.54	1.77038	0.89	351	343	214	55	36	17	-2.84543	2.91409e-16	4.60418e-14	down
Cluster-12885.127357	0.13	0.05	0	7.46	5.87466	4.1	3	1	0	158	117	77	6.69544	3.023e-16	4.76272e-14	up
Cluster-12885.41317	0	0	0	21.25	20.3482	19.35	0	0	0	170	154	139	9.94327	3.04731e-16	4.78747e-14	up
Cluster-12885.110839	0	0	0	36.83	46.4263	56.85	0	0	0	136	164	193	10.0613	3.26613e-16	5.11678e-14	up
Cluster-12885.116419	8.42	8.93	9.19	2.48	2.49663	2.5	543.71	529	442.99	142	134	126	-1.67643	3.45166e-16	5.39224e-14	down
Cluster-12885.119222	0	0.11	0.55	11.52	11.6953	11.95	0	1	4	100	96	93	6.0709	3.66858e-16	5.71507e-14	up
Cluster-12885.109405	246.15	172.77	140.17	712.82	638.88	555.58	701.81	451	299	1829	1582	1335	1.9818	3.69597e-16	5.74166e-14	up
Cluster-12885.102384	0	0	0	23.85	18.412	12.34	0	0	0	229	167	106	10.0328	3.76215e-16	5.81843e-14	up
Cluster-12885.116768	5.74	20.2	9.23	0	0	0	160	516	192	0	0	0	-10.3648	3.76631e-16	5.81843e-14	down
Cluster-12885.120567	0	0	0	65.15	67.7577	70.3	0	0	0	150.98	152	153.54	9.93527	3.93058e-16	6.05538e-14	up
Cluster-35889.0	0	0	0	17.62	21.3346	25.34	0	0	0	137	157	177	9.99063	4.27416e-16	6.5665e-14	up
Cluster-12885.117793	1.7	1.55	0.38	26.2	25.9791	25.91	6	5	1	83	79	76	4.58231	4.51416e-16	6.91612e-14	up
Cluster-12885.102713	0.24	0.27	0	12.3	16.8878	22.03	2	2	0	90	117	145	6.75198	4.62188e-16	7.06169e-14	up
Cluster-12885.100862	0	0	0	84.17	137.832	192.04	0	0	0	111	180	250	10.2175	5.03987e-16	7.67924e-14	up
Cluster-12885.117183	7.63	5.98	8.35	28.88	30.2807	31.79	71	51	58	239	237	236.01	2.22426	5.08474e-16	7.72644e-14	up
Cluster-12885.121169	0.63	0	0	13.09	16.0725	19.28	5	0	0	92	107	122	6.30002	5.13416e-16	7.78028e-14	up
Cluster-12885.129060	7.81	8.76	5.67	0	0	0	249	256	135	0	0	0	-9.90567	5.20102e-16	7.86019e-14	down
Cluster-12885.108482	1939.19	1806.03	2227.35	660.22	545.188	419.15	5529	4714.5	4751.3	1694.03	1350	1007.18	-1.67883	5.61235e-16	8.45884e-14	down
Cluster-12885.154729	0.15	0.06	0.07	2.16	2.51089	2.9	6	2	2	75	82	89	4.89538	5.89352e-16	8.8586e-14	up
Cluster-12885.108380	16.05	19.01	12.09	75.08	61.1586	45.32	176	191.04	99	731.85	563	395.18	2.10376	6.3289e-16	9.48738e-14	up
Cluster-12885.115693	121.7	96.57	81.59	21.86	23.9814	26.21	1624	1181	813	259	268	277	-1.88744	7.96747e-16	1.19116e-13	down
Cluster-12885.20607	0	0	0	10.97	12.6816	14.62	0	0	0	133	145	158	9.87499	8.36791e-16	1.24592e-13	up
Cluster-12885.146897	0	0.15	0	11.61	8.48311	4.9	0	3	0	227	156	85	7.50022	8.37858e-16	1.24592e-13	up
Cluster-12885.126046	71.1	50.6	111.71	10.68	10.9889	11.27	802	523	941	107	104	101	-2.66823	9.14423e-16	1.35615e-13	down
Cluster-12885.168642	0	0	0	9.16	10.0843	11.06	0	0	0	136	141	146	9.82621	9.86025e-16	1.45845e-13	up
Cluster-12885.124352	3.85	3.48	5.25	17.96	17.9492	17.82	58	48	59	240	226	212	2.26129	1.02501e-15	1.5121e-13	up
Cluster-12885.176873	0.25	0	0	4.88	6.43748	8.22	5	0	0	87	108	130	6.32611	1.03137e-15	1.51746e-13	up
Cluster-12885.46054	0.81	0.67	0.68	9.92	9.31082	8.79	8	6	5	86.8	77	68.89	3.86202	1.04029e-15	1.52654e-13	up
Cluster-12885.116665	84.25	63.68	87.83	15.18	17.9802	21.06	4386	3039	3413	700	778	857	-1.96457	1.19299e-15	1.74601e-13	down
Cluster-12885.135378	14.97	17.01	13.26	0	0	0.05	384	400	254	0	0	1	-9.65616	1.24701e-15	1.82028e-13	down
Cluster-12885.66952	0	0	0	72.57	66.429	59.5	0	0	0	153	136	119	9.7584	1.26902e-15	1.84756e-13	up
Cluster-12885.122086	33.81	30.87	30.85	75.18	75.6468	75.7	527	441	359	1040	986	932	1.40766	1.31614e-15	1.91115e-13	up
Cluster-12885.120684	1.53	1.94	1.36	20.16	24.906	30.2	6	7	4	71	84	98	4.16934	1.322e-15	1.91259e-13	up
Cluster-12885.165352	1.07	0.9	0.34	8.12	7.70903	7.28	17	13	4	114	102	91	3.45229	1.32401e-15	1.91259e-13	up
Cluster-12885.177533	0	0	0	8.97	13.2388	18.03	0	0	0	110	153	197	9.97267	1.33933e-15	1.92971e-13	up
Cluster-12885.103610	24.92	27.08	33.99	91.3	85.9211	79.53	216	215	220	704	627	551	1.74738	1.35689e-15	1.94996e-13	up
Cluster-12885.136190	0.05	0.18	0.07	5.84	5.55129	5.26	1	3	1	95	85	76	5.92301	1.41949e-15	2.03466e-13	up
Cluster-12885.126209	16.33	21.02	15.5	0.94	1.15624	1.56	117	138	83	6	7	9	-3.67793	1.55239e-15	2.21916e-13	down
Cluster-12885.127453	7.58	5.69	6.73	0.64	0.624507	0.66	160	110	106	12	11	11	-3.2205	1.55619e-15	2.21916e-13	down
Cluster-12885.110961	3018.95	3020.73	2885.79	6880.07	7810.03	8730.98	6425.72	5884.32	4599.46	13250.4	14653	16056.4	1.64407	1.67787e-15	2.38657e-13	up
Cluster-12885.140061	15.84	18.25	17.51	0.85	1.34196	1.88	126	133	104	6	9	12	-3.49345	1.69847e-15	2.40756e-13	down
Cluster-12885.72359	158.49	137.86	191.3	478.43	459.562	436.55	363	289	328	990	924	858	1.72387	1.70129e-15	2.40756e-13	up
Cluster-12885.122683	55.71	56.63	55.71	20.12	18.9355	17.56	908	846	678	291	258	226	-1.41072	1.70872e-15	2.41194e-13	down
Cluster-12885.116379	59.99	75.39	74.11	181.73	181.923	181.23	361.32	416.04	333.51	976.39	929	882.99	1.56266	1.73365e-15	2.44094e-13	up
Cluster-12885.147179	5.36	10	5.22	49.46	38.6702	26.4	77	131.66	56	630.96	465	300	2.62999	1.7693e-15	2.48484e-13	up
Cluster-12885.109739	13.1	16.13	15.44	106.29	77.0215	43.89	125	141	110	902	618	334	2.49739	1.8097e-15	2.53518e-13	up
Cluster-12885.141540	0	0	0	4.36	5.08916	5.93	0	0	0	123	135	148	9.77273	1.86705e-15	2.60721e-13	up
Cluster-12885.104714	30.47	24.23	19.39	158.49	125.58	92.18	44	32	21	209	164	120	2.59199	1.8705e-15	2.60721e-13	up
Cluster-12885.110622	446.14	430.87	280.86	1203.59	1569.89	1959.5	2005.55	1774.15	943.74	4839.5	6028	7217.16	2.2466	1.95406e-15	2.71688e-13	up
Cluster-12885.123206	4	3.18	6.32	39.61	40.1606	40.48	11	8	13	98	96	94	3.39701	1.97556e-15	2.73992e-13	up
Cluster-12885.122128	0	0	0	4.31	5.07738	5.96	0	0	0	121	134	148	9.76285	2.08851e-15	2.88937e-13	up
Cluster-12885.69595	24.97	26.08	30.01	0	0	0	186	178	167	0	0	0	-9.67906	2.17453e-15	3.00091e-13	down
Cluster-12885.95243	45.02	78.26	78.2	0	0	0	147	234	191	0	0	0	-9.80145	2.19181e-15	3.01726e-13	down
Cluster-39246.0	0.7	0.24	0.49	4.27	5.25123	6.37	19	6	10	103	119	136	3.62783	2.28061e-15	3.13175e-13	up
Cluster-12885.130795	0.49	0.35	0.29	16.27	10.1637	3.29	9	6	4	267	157	48	4.83353	2.38742e-15	3.26275e-13	up
Cluster-12885.108690	1.44	2.4	0.34	12.69	34.2598	58.3	17	26	3	133	339	546	4.85127	2.38843e-15	3.26275e-13	up
Cluster-12885.166901	0	0	0	9.68	9.13841	8.54	0	0	0	144	128	113	9.67514	2.39827e-15	3.26275e-13	up
Cluster-12885.115006	31.23	37.01	21.57	5.84	5.22503	4.62	349	379	180	58	49	41	-2.34907	2.39947e-15	3.26275e-13	down
Cluster-12885.117317	27.89	28.15	31.37	6.25	6.8786	7.54	412	381	346	82	85	88	-1.91735	2.43793e-15	3.30697e-13	down
Cluster-12885.173931	38.76	8.08	32.16	0.93	1.14781	1.39	565	108	350	12	14	16	-4.35796	2.57076e-15	3.47866e-13	down
Cluster-12885.104346	1415.67	1086.55	1623.98	278.69	243.945	215.4	595	418	515	111	104	98	-2.0642	2.69719e-15	3.64087e-13	down
Cluster-12885.108582	0.18	0.1	0	33.42	20.9691	7.03	2	1	0	324	192	61	7.78998	2.80975e-15	3.78364e-13	up
Cluster-12885.115835	8.8	15.28	7.15	59.61	51.9014	43.04	61	97	37	368	304	240	2.48105	2.9669e-15	3.9856e-13	up
Cluster-12885.103925	0.5	0.61	0.45	11.71	8.04472	3.95	9	10	6	187	121	56	4.06917	2.97952e-15	3.99291e-13	up
Cluster-10598.4	0	0	0	13.27	10.3159	7.02	0	0	0	187	137	88	9.74872	3.03979e-15	4.0639e-13	up
Cluster-12885.135930	5.02	3.08	3.18	20.62	18.7914	16.63	57	32	27	208	179	150	2.46652	3.28143e-15	4.37643e-13	up
Cluster-12885.131466	0	0	0	49.26	30.5532	9.6	0	0	0	330	194	58	10.2089	3.3162e-15	4.41222e-13	up
Cluster-12885.122146	1.11	1.35	0.91	8.62	7.67453	6.64	18	20	11	124	104	85	2.92067	3.4532e-15	4.58353e-13	up
Cluster-12885.67038	0	0	0	21.66	20.5237	19.13	0	0	0	138	124	110	9.62631	3.47298e-15	4.5988e-13	up
Cluster-12885.82025	1.64	7.18	2.2	46.78	46.2865	45.86	5	20	5	128	122	117.07	3.8751	3.49322e-15	4.61461e-13	up
Cluster-12885.148249	0	1.25	0.26	15.01	28.364	43.07	0	6	1	70	126	183	6.06381	3.62594e-15	4.77859e-13	up
Cluster-12885.176144	0.94	0.72	0.5	7.39	11.7357	16.52	10	7	4	70	105	140	4.21345	3.7126e-15	4.88124e-13	up
Cluster-12885.93829	38.63	51.15	61.69	4.18	2.36452	0.41	113	137	135	11	6	1	-4.24394	3.86225e-15	5.06601e-13	down
Cluster-12885.101881	1.31	1.07	0	13.56	13.4501	13.24	20	15	0	184	172	160	4.21049	3.96067e-15	5.18289e-13	up
Cluster-12885.106648	93.31	96.83	131.84	3.1	3.07763	4.05	98	93	104	3	3	4	-4.66501	4.22839e-15	5.52023e-13	down
Cluster-12885.160220	1.63	1.97	1.71	7.09	7.19949	7.28	46	51	36	177	169	161	2.17863	4.31475e-15	5.61979e-13	up
Cluster-12885.101655	0.73	1.59	2.91	111.54	76.245	40.96	1	2	3	140	95	51	5.76034	4.53243e-15	5.88951e-13	up
Cluster-12885.100365	0.59	2.88	1.97	21.75	20.4905	19.05	4	18	10	132.02	118	104.46	3.69007	4.62014e-15	5.98949e-13	up
Cluster-12885.82450	6.55	7.15	18.09	70.19	101.078	134.51	31	31	64	296.95	408	520.25	3.47677	4.69867e-15	6.07713e-13	up
Cluster-12885.111498	6.48	6.34	2.54	30.56	27.7321	24.43	147	132	43	615	525	436	2.58496	5.00849e-15	6.46281e-13	up
Cluster-12885.145823	0.26	0.49	0.6	4.11	4.24017	4.36	7	12	12	97	94	91	3.40978	5.04561e-15	6.49564e-13	up
Cluster-12885.133305	1.99	2.06	4.08	20.42	18.3488	16.06	19	18	29	173	147	122	2.93526	5.13508e-15	6.59487e-13	up
Cluster-12885.67113	52.85	59.58	62.85	0.19	0	0	305	315	271	1	0	0	-9.46093	5.14641e-15	6.59487e-13	down
Cluster-12885.135456	45.87	27.76	68.29	1.75	3.13277	4.64	294	163	327	10	17	24	-3.71773	5.36072e-15	6.85372e-13	down
Cluster-12885.136402	2.45	6.39	1.95	21.67	46.2917	73.85	64	153	38	502	1008	1515	3.91415	5.44318e-15	6.93648e-13	up
Cluster-12885.123075	24.14	32.9	31.23	2.18	3.05947	4.21	149	186	144	12	16	21	-3.0387	5.4504e-15	6.93648e-13	down
Cluster-12885.90104	11.48	10.11	4.98	0	0	0	275	222	89	0	0	0	-9.74754	5.87986e-15	7.46595e-13	down
Cluster-12885.106608	184.25	187.55	396.11	0	0	0	159	148	257	0	0	0	-9.8264	5.94062e-15	7.52591e-13	down
Cluster-12885.148053	0	0	0	19.47	17.0184	14.18	0	0	0	145	120	95	9.56969	6.04297e-15	7.63818e-13	up
Cluster-12885.124791	48.38	46.85	72.39	0	0	0	168	149	188	0	0	0	-9.63025	6.20596e-15	7.8264e-13	down
Cluster-12885.67129	5.99	2.82	3.83	29.2	25.96	22.2	44	19	21	191	161	131	2.77373	6.40688e-15	8.06151e-13	up
Cluster-12885.168736	5.1	5.71	5.68	0	0.0397449	0.08	154	158	128	0	1	2	-6.95411	6.70525e-15	8.41788e-13	down
Cluster-12885.125449	4.9	3.85	1.23	26.81	28.0543	29.44	32	23	6	156	155	155	3.2417	7.02199e-15	8.79567e-13	up
Cluster-12885.121569	8.07	6.67	5.34	0.42	0.50897	0.61	152	115	75	7	8	9	-3.5548	7.11107e-15	8.88724e-13	down
Cluster-12885.171238	4.14	5.89	3.81	0.09	0.0974109	0.16	102	133	70	2	2	3	-5.18239	7.19546e-15	8.97254e-13	down
Cluster-12885.123313	17.62	30.3	13.04	1.5	1.10673	0.83	132	208	73	10	7	5	-3.9654	7.43663e-15	9.25254e-13	down
Cluster-12885.151839	1.33	1.13	1.18	8.47	8.36269	8.19	18	14	12	102	95	88	2.94363	7.62943e-15	9.45036e-13	up
Cluster-12885.155531	21.79	28.49	22.71	78.35	78.2866	77.7	86	103	67	277	265	253	1.8851	7.62962e-15	9.45036e-13	up
Cluster-12885.92754	64.04	65.61	81.68	12.16	13.8748	15.66	342	321	326	58	63	68	-2.15352	7.94774e-15	9.82252e-13	down
Cluster-12885.90718	50.5	39.75	30.74	0	0	0	233	168	106	0	0	0	-9.56342	7.99948e-15	9.86258e-13	down
Cluster-12885.125405	31.83	18.46	41.87	5.39	4.2655	2.97	986	524	968	148	110	72	-2.73416	8.01562e-15	9.86258e-13	down
Cluster-12885.107657	162.97	139.33	148.64	22.09	29.9451	38.64	1468	1150	1000	177	227	278	-2.13073	8.09346e-15	9.93638e-13	down
Cluster-12885.98413	4.87	7.24	4.35	24.62	29.0121	33.7	36	49	24	162	181	200	2.59291	8.43403e-15	1.03317e-12	up
Cluster-12885.123299	0.56	2.14	0.38	13.58	14.8244	16.25	6	20.95	3	129	133	138.15	4.02516	8.4997e-15	1.03892e-12	up
Cluster-12885.95161	0	0	0	13.25	13.1022	12.86	0	0	0	122	114	106	9.50913	8.6169e-15	1.04987e-12	up
Cluster-12885.112444	0	0	0	95.5	77.4735	58.4	0	0	0	148	118	88	9.54086	8.62704e-15	1.04987e-12	up
Cluster-12885.102842	21.05	19.41	16.4	49.13	57.1114	65.82	459	388	267	950	1039	1129	1.76387	8.81178e-15	1.07002e-12	up
Cluster-12885.136747	1.08	1.59	1.19	8.98	8.09446	7.13	17	23	14	126	107	89	2.81358	9.06953e-15	1.09892e-12	up
Cluster-12885.109985	3830.39	3572.61	2049.99	778.67	659.942	535.52	5421	4625	2176	1007	846	685	-1.98795	9.21879e-15	1.11457e-12	down
Cluster-12885.97840	39.52	49.99	81.74	0	0	0	139	161	215	0	0	0	-9.68107	9.30099e-15	1.12207e-12	down
Cluster-12885.109156	1.37	1.57	1.95	188.68	157.438	127.48	0.96	1	1.02	123	106	89	6.96498	9.4224e-15	1.13426e-12	up
Cluster-12885.118051	15.65	17.4	19.4	2.41	2.54651	2.81	161	164	149	22	22	23	-2.58951	9.50594e-15	1.14184e-12	down
Cluster-12885.68123	17.05	22.57	14.16	0.89	0.931974	1.17	108	131	67	5	5	6	-3.98869	9.95602e-15	1.19333e-12	down
Cluster-12885.110302	3.35	5.79	6.35	26	64.2538	106.22	24	38	34	166	389	612	3.88146	1.03002e-14	1.23192e-12	up
Cluster-12885.114262	5.24	5.92	4.82	0	0	0	169	175	116	0	0	0	-9.44717	1.08642e-14	1.29659e-12	down
Cluster-12885.113219	105.3	77.93	86.81	261.14	281.614	301.86	208.66	141.33	128.85	468.97	494	520.48	1.89562	1.1577e-14	1.3787e-12	up
Cluster-12885.173008	9.17	6.51	8.05	0	0	0	203	132	133	0	0	0	-9.47912	1.21991e-14	1.44969e-12	down
Cluster-12885.97082	27.2	34.81	30.43	99.15	84.4047	67.37	474	556	396	1533	1229	926	1.59436	1.22739e-14	1.45546e-12	up
Cluster-12885.82644	2.02	1.47	0.9	10.97	9.49095	7.77	36	24	12	173	141	109	2.81959	1.28293e-14	1.51809e-12	up
Cluster-12885.126266	9.44	8.48	5.35	0	0	0	220	181	93	0	0	0	-9.51871	1.34174e-14	1.58431e-12	down
Cluster-12885.111142	23.59	21.38	26.18	62.08	59.1553	55.5	449	373	372	1048	940	832	1.46822	1.39359e-14	1.64172e-12	up
Cluster-12885.49761	0.47	0.62	0.66	6.5	10.2699	14.55	5	6	5.23	61	91	122.17	4.3765512623986	1.39627e-14	1.64172e-12	up
Cluster-12885.145831	8.69	7.84	6.39	0.59	0.624983	0.66	133	110	73	8	8	8	-3.45272	1.4162e-14	1.66165e-12	down
Cluster-12885.137057	4.4	3.59	3.01	0.34	0.395089	0.45	174	130	89	12	13	14	-3.05815	1.44099e-14	1.68718e-12	down
Cluster-12885.151281	1.96	2.08	2.16	17.32	12.7199	7.46	40	39	33	314	217	120	2.74027	1.47316e-14	1.71918e-12	up
Cluster-12885.155432	18.28	15.14	19.6	4.47	4.37595	4.24	461	350	369	100	92	84	-1.86519	1.47658e-14	1.71918e-12	down
Cluster-12885.42345	0.72	0.78	0	52.49	39.1396	25.46	2	2	0	131.94	95	60	6.39687	1.47819e-14	1.71918e-12	up
Cluster-12885.111691	298.09	312.06	276.15	624.98	584.267	535.25	2477	2376	1714	4622	4091	3560	1.14799	1.48069e-14	1.71918e-12	up
Cluster-12885.76515	7.12	10.83	12.03	45.29	43.1659	40.55	38.01	52.99	48	215.98	196	176.02	2.29851	1.54275e-14	1.78751e-12	up
Cluster-12885.74656	50.67	40.65	50.88	11.53	11.1155	10.59	400	294	300	81	74	67	-1.92737	1.54635e-14	1.78795e-12	down
Cluster-12885.164566	0.84	0.34	1.54	9.87	13.5431	17.56	8	3	11	84	109	134	4.12672	1.59586e-14	1.84136e-12	up
Cluster-12885.78763	0.15	0	0	42.27	35.4882	27.75	1	0	0	251	200	149	9.33993	1.60271e-14	1.84544e-12	up
Cluster-12885.158134	12.32	11.51	8.37	0.53	0.222314	0	132	113	67	5	2	0	-5.23001	1.67979e-14	1.93019e-12	down
Cluster-12885.124889	154.58	177.01	175.78	57.96	51.3592	44.07	665.1	697.59	565.36	223.18	189	155.72	-1.5362	1.69654e-14	1.94543e-12	down
Cluster-10184.0	0	0	0	4.85	4.97579	5.13	0	0	0	111	107	104	9.42586	1.7022e-14	1.9479e-12	up
Cluster-12885.98277	1.67	4.86	2.42	28.45	24.0669	19.23	12	32	13	182	146	111	3.1773	1.71464e-14	1.9581e-12	up
Cluster-12885.125448	9.95	8.23	6.01	1.39	0.975954	0.54	306	232	138	38	25	13	-2.90438	1.82669e-14	2.08179e-12	down
Cluster-12885.97444	89.42	110.82	94.92	0	0.701096	1.41	142	161	113	0	1	2	-6.86618	1.84719e-14	2.10085e-12	down
Cluster-12885.71764	30.67	14.2	28.98	0	0	0	238	101	168	0	0	0	-9.61038	1.86059e-14	2.11177e-12	down
Cluster-12885.114270	24.04	30.77	21.2	72.97	87.2656	102.77	214	251	141	578	654	731	1.97538	1.95021e-14	2.20898e-12	up
Cluster-12885.61790	0.35	0	0.7	20.46	16.7495	12.78	2	0	3	104	81	59	5.81761	1.97834e-14	2.23629e-12	up
Cluster-12885.122438	1.07	1.3	0.56	7.13	7.36003	7.57	18	20	7	106	103	100	3.05597	2.00034e-14	2.25657e-12	up
Cluster-12885.42685	0.18	1.94	0.24	25.31	20.5261	15.35	1	10	1	127	98	70	4.86241	2.03684e-14	2.29309e-12	up
Cluster-41341.0	0	0	0	33.79	24.5029	14.33	0	0	0	174	120	67	9.54923	2.31765e-14	2.60396e-12	up
Cluster-12885.126141	53.06	36.59	43.42	8.44	7.81008	7.29	296	187	181	42	37	33	-2.31992	2.35381e-14	2.63925e-12	down
Cluster-12885.107750	13.69	12.03	18.83	50.68	52.0583	53.39	144	116	148	474	460	447	1.97791	2.37055e-14	2.65268e-12	up
Cluster-12885.111692	72.77	47.73	40.63	294.85	229.749	156.03	609	366	254	2196	1620	1045	2.23641	2.44997e-14	2.73605e-12	up
Cluster-12885.123657	4.62	6.35	3.47	0.56	0.353207	0.15	157.04	198	88	17	10	4	-3.59555	2.46312e-14	2.74522e-12	down
Cluster-12885.176396	2.41	1.76	1.65	7.44	12.3885	17.95	100	67	51	273	427	582	2.86783	2.51988e-14	2.80286e-12	up
Cluster-12885.143638	0	0.12	0.61	5.85	7.02626	8.31	0	2	8	91	103	115	5.12811	2.53062e-14	2.80919e-12	up
Cluster-12885.101942	8.4	6.99	6.84	0	0	0	181	138	110	0	0	0	-9.34397	2.53958e-14	2.81352e-12	down
Cluster-6249.0	7.14	9.34	7.17	1.93	1.85616	1.76	296	355	222	71	64	57	-1.9376	2.66405e-14	2.94555e-12	down
Cluster-12885.142133	0	0	0	18.16	20.0756	22.06	0	0	0	99	104	109	9.38817	2.78222e-14	3.07011e-12	up
Cluster-12885.131453	11.09	6.02	5.53	0.38	0.645819	0.94	392	195	146	12	19	26	-3.36468	2.79257e-14	3.07543e-12	down
Cluster-12885.14438	2.09	1	1.05	21.96	16.3765	10.24	16	7	6	150	106	63	3.69427	2.79925e-14	3.07669e-12	up
Cluster-12885.133694	16.66	12.17	15.9	2.88	2.19589	1.41	254	170	181	39	28	17	-2.63172	2.94552e-14	3.23106e-12	down
Cluster-12885.114070	971.45	771.31	1374.8	0	0	0	159	116	170	0	0	0	-9.44968	3.05011e-14	3.33921e-12	down
Cluster-12885.97626	73.46	78.71	46.17	9.55	9.95296	10.33	266	261	125	31	31	31	-2.52514	3.17057e-14	3.46427e-12	down
Cluster-12885.114295	7.47	8.82	10.83	0	0	0	133	144	144	0	0	0	-9.35712	3.19368e-14	3.48268e-12	down
Cluster-12885.122014	8.11	23.19	10.08	70.06	181.826	303.5	42	110	39	324	801	1279	3.98485	3.29543e-14	3.5866e-12	up
Cluster-12885.82472	42.42	41.49	37.09	7.52	7.38737	7.2	202	181	132	32	30	28	-2.26372	3.33328e-14	3.62072e-12	down
Cluster-12885.116478	18.43	14.95	21.4	66.05	56.7852	45.99	421	313	365	1338	1082	826	1.77022	3.42934e-14	3.71779e-12	up
Cluster-12885.109346	79.69	93.96	82.01	209.14	222.013	234.7	239	258	184	564	577	591	1.60251	3.52138e-14	3.81015e-12	up
Cluster-12885.100998	222.73	320.82	240.34	649.32	664.243	676.6	1907	2517	1537	4947	4790	4633	1.52236	3.79449e-14	4.09768e-12	up
Cluster-12885.97080	6.98	11.23	4.42	40.32	41.4974	42.74	38	56	18	196	192	189	2.64789	3.82875e-14	4.12666e-12	up
Cluster-12885.2626	0	0	0	26.21	20.2702	13.58	0	0	0	147	108	69	9.40219	3.96035e-14	4.26025e-12	up
Cluster-12885.149730	72.1	82.59	69.05	0	0	0	145	152	104	0	0	0	-9.25231	4.48928e-14	4.81991e-12	down
Cluster-12885.137765	0	0	0	3.97	3.80017	3.58	0	0	0	109	98	87	9.28689	4.49855e-14	4.82055e-12	up
Cluster-12885.63648	19.2	19.83	17.25	0	0.152752	0.32	149	141	100	0	1	2	-6.76427	4.64731e-14	4.97039e-12	down
Cluster-12885.148808	0	0	0	22.11	20.1627	17.88	0	0	0	113	98	83	9.28295	4.73483e-14	5.05427e-12	up
Cluster-12885.106212	5.47	2.66	6.49	49.66	54.2476	58.66	9	4	8	74.4	80	85.71	3.76058	4.80018e-14	5.11421e-12	up
Cluster-12885.115477	59.94	88.04	69.23	16.94	14.338	11.41	249	335	215	63	51	39	-2.15455	4.94153e-14	5.25475e-12	down
Cluster-12885.91346	62.53	72.78	118.1	0	0	0	123	131	174	0	0	0	-9.40807	5.0383e-14	5.34743e-12	down
Cluster-12885.147625	4.23	5.66	3.02	32.84	27.9645	22.77	18.75	23	10	130.32	106	82.83	2.86649	5.18116e-14	5.48858e-12	up
Cluster-29767.0	25.26	20.27	35.15	0	0	0	151	111	157	0	0	0	-9.35965	5.2064e-14	5.50482e-12	down
Cluster-12885.113931	0	0	0	347.36	526.072	673.38	0	0	0	69	118	167	9.60806	5.2372e-14	5.52689e-12	up
Cluster-12885.128510	6.03	5.99	3.84	0.11	0.11843	0.13	122	111	58	2	2	2	-5.32398	5.52452e-14	5.81905e-12	down
Cluster-12885.136630	7.5	9.83	6.42	0	0	0	144	173	92	0	0	0	-9.26834	5.62669e-14	5.91547e-12	down
Cluster-12885.103188	0	0	0	7.29	6.42278	5.47	0	0	0	117	97	78	9.26856	5.67251e-14	5.95239e-12	up
Cluster-30267.0	6.16	4.59	4.79	1.07	0.980054	0.87	272	186	158	42	36	30	-2.26168	5.72883e-14	6.00016e-12	down
Cluster-12885.107388	0	0	0	78.02	82.5914	86.62	0	0	0	92	97	102	9.28795	5.91436e-14	6.18284e-12	up
Cluster-12885.72327	0	0	0	10.71	12.0706	13.65	0	0	0	91	97	104	9.29445	5.95031e-14	6.20875e-12	up
Cluster-12885.128573	25.87	23.23	18.96	4.55	3.29088	2	243	200	133	38	26	15	-2.62565	5.98593e-14	6.23422e-12	down
Cluster-12885.129900	4.57	5.12	4.33	0.83	0.695279	0.54	150	154	106	24	19	14	-2.60756	6.25574e-14	6.50305e-12	down
Cluster-12885.48097	20.97	17.99	15.69	60.2	64.3542	68.44	84	66	47	216	221	226	2.02011	6.29334e-14	6.52993e-12	up
Cluster-12885.105859	3.6	1.97	2.18	14.78	14.2245	13.51	42	21	19	153	139	125	2.60847	6.32266e-14	6.54813e-12	up
Cluster-12885.123476	2.39	2.81	2.95	0.31	0.250814	0.21	103	111	95	12	9	7	-3.24338	6.48131e-14	6.69997e-12	down
Cluster-12885.51710	15.17	12.67	11.73	3.31	3.1672	2.99	362	277	209	70	63	56	-1.90898	6.50964e-14	6.71677e-12	down
Cluster-12885.16790	10.15	10.56	8.93	0.95	0.783459	0.59	108	103	71	9	7	5	-3.50277	6.53742e-14	6.73294e-12	down
Cluster-12885.172403	4.28	4.67	5.57	21.51	20.764	19.96	34	34	33	152	139	127	2.27928	6.63742e-14	6.82329e-12	up
Cluster-12885.134354	13.84	13.36	4.89	0	0	0	235	208	62	0	0	0	-9.52088	6.68794e-14	6.86255e-12	down
Cluster-21723.0	65.72	87.23	63.42	1.94	3.93933	6.64	112	136	81	3	6	10	-3.83496	6.99817e-14	7.16765e-12	down
Cluster-12885.132392	19.46	17.63	19.7	0	0	0	148.11	122.96	112.01	0	0	0	-9.19654	7.01234e-14	7.16896e-12	down
Cluster-12885.132929	0	0	0	153.99	144.148	134.3	0	0	0	97	94	91	9.23449	7.11093e-14	7.25641e-12	up
Cluster-12885.68932	0.19	0	0.25	8.66	8.82727	8.96	2	0	2	81	78	75	6.11249	7.336e-14	7.47238e-12	up
Cluster-12885.160677	7.15	12.05	4.7	0.28	0.300081	0.4	114	176	56	4	4	5	-4.44232	7.47323e-14	7.59824e-12	down
Cluster-12885.84179	7.49	6.95	5.32	0	0	0	166	141	88	0	0	0	-9.21214	7.4951e-14	7.60657e-12	down
Cluster-12885.119060	239.48	258.52	196.9	694.38	604.271	529.53	87	86	54	240	226	213	1.83932	7.56822e-14	7.66679e-12	up
Cluster-12885.172025	16.55	12.07	15.22	0	0	0	166	111	114	0	0	0	-9.22325	7.59496e-14	7.67988e-12	down
Cluster-12885.111759	18.58	19.04	19.32	52.65	47.0731	40.53	246	231	191	619	522	425	1.45974	8.12153e-14	8.19744e-12	up
Cluster-12885.100357	1.35	0.65	0	16.94	14.3102	11.31	9	4	0	101	81	61	4.50284	8.13629e-14	8.19746e-12	up
Cluster-12885.96595	7.01	4.42	9.39	42.89	34.5896	25.09	147.01	85	147	797.31	605	413.85	2.44074	8.55392e-14	8.60265e-12	up
Cluster-12885.76446	17.23	27.37	12.41	0	0	0	145	211	78	0	0	0	-9.33701	8.69215e-14	8.72588e-12	down
Cluster-12885.29185	5.2	9.34	10.48	0	0	0	99	163	149	0	0	0	-9.3365	8.80079e-14	8.81903e-12	down
Cluster-12885.124049	0	0	0	14.87	15.5114	16.29	0	0	0	93	92	92	9.21129	8.90818e-14	8.91058e-12	up
Cluster-12885.175314	6.97	6.34	5.15	1.34	1.11189	0.85	241	201	133	41	32	23	-2.33207	9.02253e-14	9.00876e-12	down
Cluster-12885.112793	9.9	9.51	3.87	0	0	0	216	190	63	0	0	0	-9.41978	9.43037e-14	9.3991e-12	down
Cluster-12885.108919	12.15	7.74	17.86	0	0	0	157.64	92.01	173.01	0	0	0	-9.38604	9.79665e-14	9.7467e-12	down
Cluster-12885.26526	51.79	44.45	63.28	0	0	0	140	110	128	0	0	0	-9.19624	1.0256e-13	1.01855e-11	down
Cluster-12885.86682	0.3	0.97	0.4	5.91	5.06258	4.12	9	27	9	159	128	98	3.33555	1.03278e-13	1.02385e-11	up
Cluster-12885.132317	10.68	10.14	11.72	0.96	0.761808	0.54	100	86.99	82	8	6	4	-3.67841	1.03601e-13	1.02522e-11	down
Cluster-12885.108681	19.36	16.6	24.06	0.19	0.814714	1.49	112	88	104	1	4	7	-4.41595	1.04476e-13	1.03205e-11	down
Cluster-12885.119180	11.48	18.53	15.55	1.43	1.21063	1.11	89.98	133	91	10	8	7	-3.4235	1.06092e-13	1.04615e-11	down
Cluster-12885.116903	17.19	15.69	17.33	5.12	5.11677	5.12	557	466	419	147	138	130	-1.55565	1.06413e-13	1.04746e-11	down
Cluster-12885.101475	0	0	0	9.42	11.1624	13.17	0	0	0	83	93	104	9.23842	1.07506e-13	1.05635e-11	up
Cluster-12885.103197	15.34	18.55	14	0	0	0.08	240	266	163.5	0	0	1	-9.02566	1.08877e-13	1.06794e-11	down
Cluster-12885.57628	28.62	20.65	19.15	0	0	0	180	119	90	0	0	0	-9.18993	1.09577e-13	1.07291e-11	down
Cluster-12885.74187	0	0	0	28.35	23.9598	19.28	0	0	0	114	92	71	9.1893	1.10442e-13	1.07948e-11	up
Cluster-12885.120981	0	0.19	0	20.92	15.9019	10.3	0	2	0	216	155	95	8.08333	1.1113e-13	1.08429e-11	up
Cluster-12885.121503	8.69	9.48	10.71	2.34	2.13788	1.95	239	239	220	57	49	42	-2.01556	1.12918e-13	1.09981e-11	down
Cluster-12885.149922	0	0	0	5.79	7.47922	9.42	0	0	0	78	95	113	9.27617	1.14859e-13	1.11677e-11	up
Cluster-12885.143977	0.25	0.36	0.45	6.2	6.26552	6.31	3	4	4	66	63	60	4.34037	1.15138e-13	1.11752e-11	up
Cluster-12885.115142	5.5	6.97	2.19	0	0.0315237	0.08	209.58	243.51	62.35	0	1	2.26	-7.10241	1.1688e-13	1.13245e-11	down
Cluster-12885.139334	0	0	0	4.95	4.35901	3.66	0	0	0	110	91	72	9.17063	1.19449e-13	1.15534e-11	up
Cluster-12885.92828	14.52	18.4	11.79	56.99	54.9641	52.4	56	65	34	197	182	167	2.07639	1.22449e-13	1.18229e-11	up
Cluster-12885.154642	0	0	0.34	6.33	5.21025	3.98	0	0	5	111	86	62	5.85784	1.22865e-13	1.18425e-11	up
Cluster-12885.63138	12.26	13.89	9.1	64.29	57.8143	51.15	27	28	15	128	112	97	2.52163	1.23427e-13	1.18762e-11	up
Cluster-12885.118966	11.55	10.28	11.61	2.73	2.04977	1.33	277	226	208	58	41	25	-2.3044	1.27193e-13	1.22173e-11	down
Cluster-12885.129353	16.78	14.33	14.67	0.3	0.160288	0.17	124	97	81	2	1	1	-5.99385	1.29943e-13	1.24599e-11	down
Cluster-12885.135135	15.03	14.25	12.77	0	0	0	145	126	92	0	0	0	-9.10362	1.32798e-13	1.27063e-11	down
Cluster-12885.105093	28.6	18.04	22.86	2.5	1.96612	1.6	154	89	92	12	9	7	-3.33938	1.32969e-13	1.27063e-11	down
Cluster-12885.160370	12.6	15.25	10.33	2.66	2.97081	3.31	428	475	262	80	84	88	-1.93467	1.33589e-13	1.27437e-11	down
Cluster-12885.117227	9.69	7.98	7.35	0	0	0	159	120	90	0	0	0	-9.12122	1.367e-13	1.30181e-11	down
Cluster-12885.67857	0	0	0	20.93	19.539	17.88	0	0	0	99	88	77	9.13039	1.44611e-13	1.37479e-11	up
Cluster-12885.71239	0	0	0	12.03	15.5192	19.29	0	0	0	76	93	110	9.24027	1.48233e-13	1.40682e-11	up
Cluster-12885.114216	3.95	4.31	4.31	0.96	0.701272	0.43	210	210	171	45	31	18	-2.43945	1.56e-13	1.47801e-11	down
Cluster-12885.138790	23.01	18.02	9.73	0	0	0	209	150	66	0	0	0	-9.28424	1.58395e-13	1.49815e-11	down
Cluster-12885.96418	8.21	10.77	5.72	0.12	0.0663766	0	148	178	77	2	1	0	-6.80469	1.62293e-13	1.53242e-11	down
Cluster-12885.128388	2.53	2.01	2.75	10.33	11.5953	13.02	37	27	30	134.21	142	150.7	2.43229	1.63423e-13	1.54047e-11	up
Cluster-12885.89399	24.26	13.97	3.71	0	0	0	377	199	43	0	0	0	-9.778	1.65182e-13	1.55442e-11	down
Cluster-12885.119745	29.07	39.47	31.61	91.79	108.642	126.45	160	199	130	451	508	565	1.9048	1.66263e-13	1.56089e-11	up
Cluster-12885.156319	0	0	0	3.98	4.18221	4.39	0	0	0	88	87	86	9.12479	1.66431e-13	1.56089e-11	up
Cluster-12885.109244	8.33	3.59	2.64	34.86	33.2073	31.29	76	30	18	283	255	228	2.92843	1.7776e-13	1.66433e-11	up
Cluster-12885.114602	3.31	4.16	5	0.04	0.138556	0.29	86	99	97	1	3	6	-4.57917	1.84971e-13	1.72893e-11	down
Cluster-12885.38828	0	0	0	10.97	10.2919	9.47	0	0	0	97	86	75	9.09694	1.85454e-13	1.73054e-11	up
Cluster-12885.62847	11.35	8.67	11.12	144.37	93.2919	38.37	30	21	22	344	215	86	3.32852	1.89055e-13	1.75855e-11	up
Cluster-12885.143141	0.35	0.45	0.16	6.92	5.29865	3.52	6	7	2	104	75	47	4.1513	1.89088e-13	1.75855e-11	up
Cluster-12885.135185	7.2	8.86	7.85	0.19	0.199639	0.21	86	97	70	2	2	2	-5.15716	1.89909e-13	1.76323e-11	down
Cluster-46279.0	6.85	3.09	4.87	0.19	0.202849	0.27	162	67	86	4	4	5	-4.33626	1.90594e-13	1.76422e-11	down
Cluster-12885.121822	27.01	20.92	25.67	66.48	80.926	96.68	293	208	208	641	737	834	1.90474	1.90649e-13	1.76422e-11	up
Cluster-12885.119908	0	0.1	0	15.23	16.8914	18.76	0	1	0	146	153	161	8.98679	1.92115e-13	1.77483e-11	up
Cluster-44067.0	0	0	0	4.71	5.85964	7.19	0	0	0	76	89	103	9.17905	1.96952e-13	1.8165e-11	up
Cluster-12885.118728	4.49	4.83	8.62	24.42	28.3301	32.55	76	75	109	367	401	435	2.41703	2.14446e-13	1.97299e-11	up
Cluster-12885.117077	6.07	4.21	5.98	0	0	0	151	96	111	0	0	0	-9.10325	2.14629e-13	1.97299e-11	down
Cluster-12885.80257	1.4	1.31	0	17.86	16.6275	15.17	7	6	0	80	71	62	4.3168	2.17833e-13	1.99914e-11	up
Cluster-12885.111596	26.94	25.48	32.06	87.35	97.5052	107.73	82	71	73	239	257	275	2.01501	2.19463e-13	2.01078e-11	up
Cluster-12885.97029	1.4	1.53	0.75	15.28	28.5915	43.13	5	5	2	49	88	127.99	4.7818	2.21761e-13	2.0285e-11	up
Cluster-12885.110452	11.23	13.64	9.99	60.98	74.3881	87.61	18	20	12	89	107	125	2.95921	2.25693e-13	2.06107e-11	up
Cluster-12885.102072	0	0	0	23.96	20.9309	17.73	0	0	0	102	85	69	9.07945	2.26963e-13	2.06927e-11	up
Cluster-12885.121734	0	0	0	14.31	15.8073	17.56	0	0	0	81	85	90	9.10318	2.31133e-13	2.10384e-11	up
Cluster-12885.145627	23.19	19.27	14.96	4.99	4.27915	3.51	461	351	222	88	71	55	-2.01135	2.4207e-13	2.19979e-11	down
Cluster-12885.108540	3.13	4.83	2.83	11.18	12.6073	14.17	169	239	114	535	566	598	1.97892	2.58014e-13	2.34085e-11	up
Cluster-12885.125777	45.81	56.56	40.17	12.78	13.471	14.16	646	731	423	160	159	158	-1.65002	2.67424e-13	2.42228e-11	down
Cluster-12885.127229	0.07	0.28	0.17	3.09	8.26513	14.11	1	4	2	42	106	171	5.81692	2.81534e-13	2.54594e-11	up
Cluster-12885.123062	0	0	0.33	7.67	8.91799	10.26	0	0	3	82	90	98	6.72341	3.0312e-13	2.73669e-11	up
Cluster-12885.120209	139.97	216.04	178.34	57	47.6589	36.95	1242.12	1756.71	1182	450	356	262	-1.75171	3.06179e-13	2.75983e-11	down
Cluster-12885.134634	23.35	27.57	20.84	0	0	0	123	133	82	0	0	0	-8.99928	3.0769e-13	2.76896e-11	down
Cluster-12885.48907	6.74	13.21	10.59	0.82	0.433101	0	93	167	109	10	5	0	-4.43788	3.19973e-13	2.87484e-11	down
Cluster-12885.47127	3.88	2.12	0	46.66	47.4771	48.41	6	3	0	65.71	66	66.87	4.75707	3.21227e-13	2.88146e-11	up
Cluster-12885.78743	15.15	14.51	12.42	47.69	42.5512	36.79	98	86	60	275	233	192	1.76675	3.31285e-13	2.9669e-11	up
Cluster-12885.95402	7	2.94	7.35	40.08	37.239	34.06	28.98	11.16	22.75	148.54	132	116	2.87911	3.35985e-13	3.00415e-11	up
Cluster-12885.110953	50.51	61.15	45.7	128.93	125.67	121.26	284	315	192	647	600	553	1.44205	3.43378e-13	3.06533e-11	up
Cluster-12885.115141	83.43	49.66	32.9	0	1.57634	3.25	244.03	133	72	0	4	8	-4.87115	3.50865e-13	3.12714e-11	down
Cluster-12885.174938	15.07	20.74	10.67	0.98	1.29809	1.78	138	174	73	8	10	13	-3.34166	3.52465e-13	3.13638e-11	down
Cluster-12885.110072	17.19	19.07	12.41	56.6	60.6068	64.54	63	64	34	186	191	196	2.10659	3.6998e-13	3.28697e-11	up
Cluster-12885.94681	1.95	0.92	1.25	12.5	10.4093	8.01	23	10	11	131	103	75	3.05192	3.76046e-13	3.33553e-11	up
Cluster-12885.102409	0	0	0.54	8.41	9.49611	10.78	0	0	4	74	79	85	6.10833	3.80362e-13	3.36844e-11	up
Cluster-12885.136107	7.9	7.72	6.16	0	0	0	134	120	78	0	0	0	-8.96755	3.86452e-13	3.41694e-11	down
Cluster-12885.114026	3.1	4.2	3.16	16.45	16.6356	16.89	25	31	19	118	113	109	2.43277	4.20093e-13	3.70848e-11	up
Cluster-12885.31898	0	0	0	45.12	34.8446	23.65	0	0	0	114	85	56	9.05898	4.31958e-13	3.80719e-11	up
Cluster-12885.80939	0.7	0	0	20.26	24.4568	28.87	3	0	0	78	90	102	6.77601	4.3285e-13	3.80901e-11	up
Cluster-12885.102148	55.22	39.27	28.9	7.77	7.0453	6.2	399	260	156	50	43	36	-2.3796	4.3647e-13	3.8348e-11	down
Cluster-12885.141461	6.26	6.02	6.23	0.63	0.519386	0.47	101	89	75	9	7	6	-3.35413	4.38862e-13	3.84974e-11	down
Cluster-12885.147496	13.25	17.93	10.39	0	0	0.08	217	269	127	0	0	1	-8.88285	4.48019e-13	3.92387e-11	down
Cluster-12885.102047	183.45	181.81	177.92	378.03	353.329	324.37	819.22	743.69	593.89	1510.1	1348	1187.21	1.14853	4.5795e-13	4.00454e-11	up
Cluster-12885.107837	27.34	25.9	22.2	2.82	4.14946	5.71	338	293.42	205	31	43	56	-2.39741	4.76016e-13	4.15598e-11	down
Cluster-12885.105713	10.08	16.1	17.76	0	0.126179	0.27	95	139	125	0	1	2	-6.68468	4.79606e-13	4.18077e-11	down
Cluster-12885.34969	5.5	8.09	4.48	31.77	31.2709	30.81	23	31	14	119	112	106	2.57099	4.91081e-13	4.2741e-11	up
Cluster-12885.93616	45.75	26.05	25.34	0	0	0	186	97	77	0	0	0	-9.06678	4.95243e-13	4.29748e-11	down
Cluster-12885.96287	7.73	9.26	6.01	0	0	0	124	136	72	0	0	0	-8.96284	4.95313e-13	4.29748e-11	down
Cluster-12885.108621	594.77	312.86	367.83	105.51	93.1868	79.35	2806	1352	1297	445	375	306	-2.01536	5.04237e-13	4.36809e-11	down
Cluster-12885.159539	0.13	0.28	0.17	3.29	3.0896	2.85	3	6	3	69	61	53	4.17146	5.05166e-13	4.36933e-11	up
Cluster-12885.164744	0	0	0	4.28	5.87825	7.64	0	0	0	65	84	103	9.09771	5.19841e-13	4.48928e-11	up
Cluster-12885.34334	17.75	12.91	32.92	1.4	1.10318	0.77	114	76	158	8	6	4	-4.11349	5.27704e-13	4.54988e-11	down
Cluster-12885.136212	0	0	0	42.16	42.6859	42.94	0	0	0	79	78	77	8.96709	5.28494e-13	4.54988e-11	up
Cluster-12885.70622	30.33	28.97	30.16	5.42	4.19878	2.84	144	126	107	23	17	11	-2.65997	5.5076e-13	4.73424e-11	down
Cluster-12885.60217	0	0.42	1.02	86.09	53.6583	18.83	0	1	2	204	123	42	7.09768	5.79997e-13	4.97283e-11	up
Cluster-12885.119381	39.11	41.77	36.39	1.95	2.00158	2.56	89	87	62	4	4	5	-3.93989	5.80305e-13	4.97283e-11	down
Cluster-12885.113804	15.73	27.54	28.91	0.39	0.203679	0	91	146	125	2	1	0	-6.7188	5.9335e-13	5.0768e-11	down
Cluster-12885.111093	230.58	326.31	282.05	721.68	970.521	1235.78	1016	1317	929	2845	3655	4466	2.01747	5.9833e-13	5.11154e-11	up
Cluster-12885.69890	0.08	0.08	0.31	7.34	6.13734	4.75	1	1	3	85	67	49	5.53436	6.07141e-13	5.17886e-11	up
Cluster-12885.177226	0	0	0	3.05	3.47026	3.92	0	0	0	73	78	83	8.97455	6.10767e-13	5.20181e-11	up
Cluster-12885.106205	4	3.04	1.72	16.09	14.5942	12.82	56	39	18	200	171	142	2.45988	6.12796e-13	5.21111e-11	up
Cluster-12885.46142	0	0	0	20.85	21.7977	22.68	0	0	0	77	77	77	8.94971	6.15878e-13	5.22932e-11	up
Cluster-12885.130410	7.61	6.47	8.7	20.32	23.336	26.61	240	187	205	568	613	658	1.78447	6.2044e-13	5.26002e-11	up
Cluster-12885.37994	0	0	0	34.79	29.0516	23.09	0	0	0	97	78	60	8.95181	6.35959e-13	5.38339e-11	up
Cluster-12885.143606	2.91	3.09	3.33	0	0	0	109	106	93	0	0	0	-8.88801	6.50771e-13	5.5004e-11	down
Cluster-12885.132000	2.23	2.14	1.1	0	0	0	158	139	58	0	0	0	-9.03221	6.70073e-13	5.65495e-11	down
Cluster-12885.78780	0	0	0	16.62	13.9317	10.87	0	0	0	98	78	58	8.94361	7.14843e-13	6.02364e-11	up
Cluster-12885.111419	8.26	7.19	8.47	26.39	34.1279	42.66	64	51	49	182	223	265	2.29608	7.54221e-13	6.34584e-11	up
Cluster-12885.154114	0.33	0	0	12.54	11.0027	9.36	3	0	0	100	83	67	6.63106	7.65414e-13	6.43028e-11	up
Cluster-12885.112777	23.04	31.16	66.43	6.36	4.77449	2.99	777	963	1672	190	134	79	-2.96754	7.74742e-13	6.49884e-11	down
Cluster-12885.148632	0	0	0	6.78	6.90911	7.01	0	0	0	78	75	72	8.90789	7.79209e-13	6.52646e-11	up
Cluster-12885.65528	0	1.42	0.58	15.08	18.0854	21.25	0	6	2	62	71	80	4.99387	7.92501e-13	6.62781e-11	up
Cluster-12885.117651	16.48	25.01	19.25	3.02	2.30171	1.49	110	153	96	18	13	8	-2.97759	7.96951e-13	6.65502e-11	down
Cluster-12885.55662	24.84	19.87	24.35	0.27	0.861268	1.49	101	74	74	1	3	5	-4.53231	8.07429e-13	6.72267e-11	down
Cluster-12885.91343	116.19	85.29	83.37	0	0	0	143	96	77	0	0	0	-8.89577	8.07469e-13	6.72267e-11	down
Cluster-12885.80327	23.86	23.75	15.37	0.11	0	0	239	218	115	1	0	0	-8.77573	8.20984e-13	6.82496e-11	down
Cluster-12885.110045	774.57	574.71	807.39	231.53	204.663	175.06	1717	1166	1340	464	399	334	-1.5966	8.60729e-13	7.14469e-11	down
Cluster-12885.78292	52.02	69.66	71.9	9.89	10.2484	10.98	146	179	151	25	25	26	-2.41684	8.97165e-13	7.42955e-11	down
Cluster-12885.132062	41.09	9.92	45.74	0	0	0	213.98	47.32	177.98	0	0	0	-9.43079	8.97718e-13	7.42955e-11	down
Cluster-12885.105795	7.11	10.76	5.84	28.41	35.2542	42.67	62	86.06	38.04	220.52	259	297.59	2.3533	9.03936e-13	7.4699e-11	up
Cluster-12885.97514	2.75	7.2	4.4	112.51	71.5946	28.78	5	12	6	186	116	46	4.10622	9.17472e-13	7.57051e-11	up
Cluster-12885.133930	14.02	11.08	7.2	1.32	0.929649	0.49	180	130.37	69	15	10	5	-3.3949	9.32232e-13	7.68091e-11	down
Cluster-12885.104685	32.37	33.97	20.72	110.07	205.015	301.16	50	48	24	155	285	416	3.14054	9.46427e-13	7.78632e-11	up
Cluster-23964.1	3.37	3.78	3.22	0.67	0.542715	0.43	142	146	101.05	25	19	14	-2.5084	9.5199e-13	7.82052e-11	down
Cluster-12885.84892	15.75	13.78	19.75	0	0	0	111	89	104	0	0	0	-8.88342	9.62804e-13	7.89769e-11	down
Cluster-12885.141694	0.43	0	0.69	5.77	9.17543	13.03	5	0	6	60	90	121	4.87071	9.70112e-13	7.94591e-11	up
Cluster-12885.93369	0	0	0	23.16	34.4814	46.74	0	0	0	57	82	108	9.07736	9.88073e-13	8.08113e-11	up
Cluster-12885.118248	115.39	99.77	114.08	19.76	12.1391	3.69	1257.03	996	928.06	191.35	111	32	-3.07661	9.90123e-13	8.086e-11	down
Cluster-12885.59852	11.65	8.58	11.8	1.07	1.30487	1.66	160	108	121	13	15	18	-2.83261	1.01461e-12	8.2738e-11	down
Cluster-12885.135492	13.02	13.45	6.28	0	0	0	150	142	54	0	0	0	-8.99305	1.02222e-12	8.32366e-11	down
Cluster-12885.164894	0	0	0	6.29	6.58302	6.87	0	0	0	74	73	72	8.87141	1.06018e-12	8.62019e-11	up
Cluster-12885.124410	10.18	15.87	13.72	2.49	1.73993	0.88	161	230	162	35	23	11	-2.8032	1.06315e-12	8.63165e-11	down
Cluster-12885.57627	45.8	37.9	22.62	0	0	0	157	119	58	0	0	0	-8.94656	1.07556e-12	8.71968e-11	down
Cluster-12885.176091	3.97	3.29	2.57	17.99	16.7075	15.34	29	22	14	117	103	90	2.51152	1.09522e-12	8.86614e-11	up
Cluster-12885.138892	3.53	2.6	2.31	11.75	13.6238	15.74	43	29	21	127	139	152	2.4482	1.10553e-12	8.93663e-11	up
Cluster-12885.103491	11.06	17	17.54	53.19	54.3354	55.23	54	76	64	232	226	220	2.03317	1.15946e-12	9.34739e-11	up
Cluster-12885.135875	15.44	15.13	11.86	4.3	3.88178	3.43	401	360	230	99	84	70	-1.71399	1.15971e-12	9.34739e-11	down
Cluster-12885.89769	0	0	0.99	22.4	17.4297	11.85	0	0	4	108	80	52	6.07359	1.17582e-12	9.45082e-11	up
Cluster-12885.172978	8.02	4.61	3.58	0	0	0	186	98	62	0	0	0	-8.99387	1.17594e-12	9.45082e-11	down
Cluster-12885.37257	0	0	0	13.82	14.3412	15.03	0	0	0	73	72	72	8.85889	1.17797e-12	9.45354e-11	up
Cluster-12885.121046	23.02	25.82	25.68	5.75	4.24513	2.71	180	185	150	40	28	17	-2.38465	1.18396e-12	9.48483e-11	down
Cluster-12885.70263	0.22	1.15	0.3	7.56	6.89753	6.18	4	19	4	121	104	88	3.78972	1.18528e-12	9.48483e-11	up
Cluster-12885.118060	31.24	32.51	22.4	6.97	4.9243	2.7	409	390	219	81	54	28	-2.40707	1.20314e-12	9.61391e-11	down
Cluster-12885.121456	0	0	0	7.41	5.67852	3.78	0	0	0	108	78	49	8.93762	1.22649e-12	9.78643e-11	up
Cluster-12885.118722	29.46	30.24	30.3	66.5	61.7798	56.09	573	539	440	1147	1003	859	1.19039	1.24174e-12	9.89389e-11	up
Cluster-12885.66038	0.74	0.4	0	10.34	15.6448	21.6	4	2	0	50	72	95	5.49369	1.25724e-12	1.00031e-10	up
Cluster-12885.142666	11.1	12.98	7.01	0	0	0	125	134	59	0	0	0	-8.88678	1.2616e-12	1.00234e-10	down
Cluster-12885.87050	32.93	31.93	29.03	6.51	5.69086	5	170	151	112	30	25	21	-2.26487	1.27137e-12	1.00867e-10	down
Cluster-12885.152391	6.8	6.73	5.28	0	0	0	119	108	69	0	0	0	-8.80144	1.2772e-12	1.01185e-10	down
Cluster-12885.120153	45.22	19.87	27.36	4.69	4.00102	3.34	389.23	156.67	175.87	35.93	29	23	-2.77764	1.31895e-12	1.04343e-10	down
Cluster-12885.93753	50.89	41.83	68.8	9.35	7.79767	6.4	182	137	184	30	24	19	-2.58519	1.33177e-12	1.05208e-10	down
Cluster-12885.75739	141.4	59.93	97.39	0	0	0	178	69	92	0	0	0	-9.00184	1.35101e-12	1.06577e-10	down
Cluster-12885.117866	38.58	27.72	35.74	2.63	2.73209	2.82	114	75	79	7	7	7	-3.4305	1.37963e-12	1.0868e-10	down
Cluster-12885.79528	25.33	18.88	9.26	0	0	0	183	125	50	0	0	0	-9.02874	1.4095e-12	1.10876e-10	down
Cluster-12885.58992	18.14	22.48	17.47	47.99	49.7349	51.49	185	210	133	435	426	418	1.53388	1.4146e-12	1.1112e-10	up
Cluster-12885.25178	0.3	0.33	0.81	6.89	5.34417	3.63	6	6	12	122	89	57	3.65016	1.41724e-12	1.1117e-10	up
Cluster-38020.0	0	0	0	8.42	9.15787	10.06	0	0	0	69	71	74	8.84285	1.45755e-12	1.14171e-10	up
Cluster-12885.13617	5.1	8.05	4.4	0	0	0	101	146	65	0	0	0	-8.87349	1.47151e-12	1.15103e-10	down
Cluster-12885.52214	0	0	0	77.36	57.6684	37.32	0	0	0	103	76	49	8.89616	1.4853e-12	1.16018e-10	up
Cluster-12885.36500	25	21.8	35.65	0.15	0	0	184	147	196	1	0	0	-8.72867	1.49987e-12	1.16992e-10	down
Cluster-12885.107187	18.99	20.47	18.1	55.41	58.2327	61.2	80	79	57	209	210	212	1.80328	1.5031e-12	1.17079e-10	up
Cluster-12885.82581	47.85	39.56	53.55	0	0	0	111	84	93	0	0	0	-8.79668	1.58925e-12	1.23501e-10	down
Cluster-12885.172742	0	0	0	9.23	7.04541	4.55	0	0	0	107	77	47	8.91145	1.58998e-12	1.23501e-10	up
Cluster-12885.33881	0	0	0	150.9	137.145	124.4	0	0	0	73	70	67	8.80807	1.60628e-12	1.24593e-10	up
Cluster-9705.3	5.95	4.58	4.45	0	0	0	129	91	72	0	0	0	-8.78381	1.6355e-12	1.26683e-10	down
Cluster-12885.126358	0.72	1	0.61	5.97	5.78666	5.63	11	14	7	81	74	68	3.05473	1.64627e-12	1.2734e-10	up
Cluster-12885.77171	21.48	16.03	32.06	2.36	2.63559	3.08	174	119	194	17	18	20	-2.93935	1.66599e-12	1.28686e-10	down
Cluster-12885.45570	5.9	4.05	5.67	1.01	0.71864	0.38	237	149	170	36	24	12	-2.74283	1.69653e-12	1.30864e-10	down
Cluster-12885.51139	0	0	0	10.24	8.33107	6.14	0	0	0	95	73	51	8.84357	1.71585e-12	1.3214e-10	up
Cluster-12885.107697	211.81	203.43	173.98	79.79	76.2661	71.99	2018	1776	1238	676	611	547	-1.19986	1.71783e-12	1.3214e-10	down
Cluster-12885.157514	0	0	0	4.17	5.39183	6.8	0	0	0	60	73	87	8.89745	1.72709e-12	1.32498e-10	up
Cluster-12885.112801	42.72	34.53	36	6.16	8.41511	10.91	1127	835	709	144	185	226	-1.98499	1.72725e-12	1.32498e-10	down
Cluster-12885.107952	75.3	88.73	133.37	366.83	324.356	277.32	178	192	236	783	672	561	1.92255	1.75168e-12	1.34187e-10	up
Cluster-12885.35306	6.61	4.91	7.17	0	0	0	116	79	94	0	0	0	-8.80146	1.77975e-12	1.3615e-10	down
Cluster-12885.111517	61.89	78.63	78.16	191.85	220.155	248.26	129	150	122	362	405	448	1.84964	1.78924e-12	1.36688e-10	up
Cluster-12885.133700	30.22	31.69	32.04	0.19	0	0	178	171	141	1	0	0	-8.5902	1.81713e-12	1.38628e-10	down
Cluster-12885.99321	32.38	44.41	38.98	2.91	3.43481	3.97	86.57	108.71	78	7	8	9	-3.26833	1.83674e-12	1.39932e-10	down
Cluster-12885.98038	0	0	0	15.11	14.4149	13.56	0	0	0	76	69	62	8.78173	1.86646e-12	1.42002e-10	up
Cluster-12885.34391	2.41	3.38	1.86	0.23	0.1226	0	118	152	68	10	5	0	-4.26641	1.87781e-12	1.4267e-10	down
Cluster-12885.112427	97.64	111.22	96.33	219.73	250.871	283.83	620	647	457	1244	1349	1455	1.49598	1.89404e-12	1.43706e-10	up
Cluster-12885.20184	0	0	0	23.68	18.479	12.94	0	0	0	98	73	49	8.8469	1.90899e-12	1.44644e-10	up
Cluster-12885.40893	0	0.08	0.1	15.19	11.2359	6.87	0	1	1	173.42	121	70	7.71139	1.93099e-12	1.46111e-10	up
Cluster-12885.97189	238	276.17	235.81	50.18	47.3792	45.95	190.03	201.64	141.61	37.24	36	35.93	-2.04202	1.97557e-12	1.49282e-10	down
Cluster-12885.135522	4.5	17.27	6.63	0	0	0	69	243	76	0	0	0	-9.1936	2.0277e-12	1.53013e-10	down
Cluster-12885.111595	219.41	171.79	163.44	514.21	779.691	1034.58	227.45	162.85	127.26	491.48	751	1010.6	2.42967	2.03326e-12	1.53225e-10	up
Cluster-12885.123038	13.39	14.61	12.37	2.86	2.12229	1.39	158	158	109	30	21	13	-2.50015	2.06404e-12	1.55334e-10	down
Cluster-12885.160124	0	0	0	6.03	5.25404	4.43	0	0	0	84	69	55	8.77842	2.1063e-12	1.58086e-10	up
Cluster-12885.48332	0	0	0	16.27	14.0538	11.73	0	0	0	84	69	55	8.77842	2.1063e-12	1.58086e-10	up
Cluster-12885.146335	0	0.51	0.31	21.3	20.1089	18.94	0	2	1	82	74	66.93	6.45524	2.12486e-12	1.59264e-10	up
Cluster-12885.20514	4.38	7.98	5.2	36.54	52.3383	68.7	9	15	8	68	95	122.4	3.4371	2.15843e-12	1.61382e-10	up
Cluster-12885.133529	0.46	0.34	0	26.52	16.8702	6.09	3	2	0	154	93	32	6.02091	2.15891e-12	1.61382e-10	up
Cluster-12885.97594	0	0	0	15.5	14.0256	12.53	0	0	0	79	68	58	8.76281	2.18322e-12	1.6298e-10	up
Cluster-12885.131554	0.21	0.81	0.99	6.66	11.4467	16.71	2	7	7	56	91	126	4.34391	2.18839e-12	1.63146e-10	up
Cluster-12885.101909	17.32	14.01	13.72	52.11	58.953	65.89	54	40	32	146	159	172	2.19062	2.19589e-12	1.63486e-10	up
Cluster-12885.107197	247.23	254.36	257.96	104.75	94.9758	83.9	1052.72	992.02	821.11	399.21	346	293.54	-1.23066	2.26515e-12	1.68412e-10	down
Cluster-12885.108581	1.21	3.15	3.54	19.36	26.9892	35.4	5.04	12	11	72	96	121	3.61169	2.26811e-12	1.68412e-10	up
Cluster-12885.156177	61.35	48	49.67	16.4	16.334	16.15	703	504	425	167	157	147	-1.53661	2.30777e-12	1.71129e-10	down
Cluster-12885.130871	0	0	0	29.75	31.1644	32.45	0	0	0	67	68	69	8.77176	2.31273e-12	1.71268e-10	up
Cluster-12885.124224	53.09	51.34	40.78	0	0	0	113	100	65	0	0	0	-8.71089	2.42746e-12	1.79526e-10	down
Cluster-12885.130210	2.6	1.65	1.93	11.22	10.0053	8.67	36	21	20	138	116	95	2.42466	2.43716e-12	1.80003e-10	up
Cluster-41817.1	0	0	0	2.41	5.06282	8.02	0	0	0	43	85	127	9.14243	2.48219e-12	1.83086e-10	up
Cluster-12885.163191	11.01	11.53	11.32	0	0	0	99	95	76	0	0	0	-8.6895	2.4999e-12	1.84044e-10	down
Cluster-12885.60837	0	1.13	0	28.64	22.348	15.41	0	4	0	99	74	49.12	6.0261	2.5018e-12	1.84044e-10	up
Cluster-12885.147729	11.88	12.22	11.76	1.08	0.654057	0.37	86	81.09	63.59	6.98	4	2.17	-3.92502	2.55966e-12	1.87908e-10	down
Cluster-12885.105253	31.11	37.12	36.32	83.75	103.014	123.83	289	316	252	692	805	918	1.75283	2.56108e-12	1.87908e-10	up
Cluster-12885.129193	2.41	3.75	1.38	23.3	27.7192	32.26	7	10	3	61	70	79	3.6778	2.60284e-12	1.90721e-10	up
Cluster-12885.125533	9.72	18.02	11.27	1.83	1.11808	0.32	156	265	135	26	15	4	-3.42448	2.6265e-12	1.92201e-10	down
Cluster-12885.111225	20.57	23.21	8.75	77.01	74.9547	72.29	300.8	311	95.58	999.47	917	835.74	2.26211	2.84461e-12	2.07888e-10	up
Cluster-12885.127253	8.86	10.84	9.78	31.88	29.2661	26.18	74	83	61	237	206	175	1.73849	2.87008e-12	2.09012e-10	up
Cluster-12885.110796	4.64	4.08	4.85	16.42	21.1226	26.22	41	33	32	129	157	185	2.41561	2.87178e-12	2.09012e-10	up
Cluster-12885.26179	0	0	0	8.8	6.57826	4.04	0	0	0	105	74	43	8.85108	2.873e-12	2.09012e-10	up
Cluster-12885.149164	14.87	12.7	13.82	3.06	3.54482	4.12	428	335	297	78	85	93	-1.79108	2.87502e-12	2.09012e-10	down
Cluster-12885.143491	0	0	0	7.62	4.77889	1.6	0	0	0	161	95	30	9.18663	2.9159e-12	2.11707e-10	up
Cluster-12885.111931	0.37	1.2	0	10.9	15.1293	19.67	2	6	0	53	70	87	5.02108	2.9248e-12	2.12077e-10	up
Cluster-12885.89300	5.76	4.66	4.24	0	0	0	120	89	66	0	0	0	-8.69525	2.95707e-12	2.14137e-10	down
Cluster-12885.99960	16.38	22.79	18.58	1.55	2.37265	3.28	131	167	111	11	16	21	-2.82588	2.99393e-12	2.16524e-10	down
Cluster-12885.104563	76.35	79.48	109.94	25.65	25.0183	24.19	836.31	797.75	899.28	249.68	230	210.65	-1.66462	3.00165e-12	2.16801e-10	down
Cluster-12885.125037	69.29	67.38	89.9	24.4	23.8111	23.08	1149	1024	1113	359	330	302	-1.51222637743429	3.02674e-12	2.1833e-10	down
Cluster-12885.109169	7960.34	5427.47	7041.59	2089.22	1913.59	1737.35	6355.83	3962.78	4228.72	1550.45	1454	1358.43	-1.49252	3.07379e-12	2.21436e-10	down
Cluster-12885.24160	0	0	0	14.1	10.1577	5.85	0	0	0	110	75	41	8.87274	3.12916e-12	2.24864e-10	up
Cluster-12885.142486	1.56	2.44	0.82	9.16	10.2067	11.4	23	33	9	120	126	133	2.83699	3.132e-12	2.24864e-10	up
Cluster-12885.113248	229.35	245.2	265.73	559.83	693.944	834.94	912	893	790	1994	2366	2738	1.70844	3.1335e-12	2.24864e-10	up
Cluster-12885.140404	2.35	1.78	0.61	11.6	11.7464	11.83	26	18	5	114	109	104	3.03812	3.19046e-12	2.28657e-10	up
Cluster-12885.128100	0.08	0.17	0.04	2.72	2.08137	1.34	3	6	1	92	66	40	4.54197	3.19681e-12	2.28816e-10	up
Cluster-12885.109564	0	0	0	29.16	31.4841	34.21	0	0	0	63	66	70	8.73969	3.21175e-12	2.29296e-10	up
Cluster-12885.149402	0	0	0	9.21	10.1773	11.35	0	0	0	63	66	70	8.73969	3.21175e-12	2.29296e-10	up
Cluster-12885.140377	6.78	5.73	6.86	0	0.0794991	0.25	102	79	77	0	1	3	-5.75845	3.22995e-12	2.303e-10	down
Cluster-12885.118206	17.58	20.31	21.37	7.28	7.05982	6.76	905	958	821	332	302	272	-1.33869	3.34755e-12	2.38379e-10	down
Cluster-12885.100645	0	0	0	6	8.23156	10.67	0	0	0	54	70	86	8.83469	3.35546e-12	2.38637e-10	up
Cluster-12885.54923	8.18	6.22	5.04	0.79	0.450643	0.14	152.16	106	70	13	7	2	-3.65759	3.36556e-12	2.39049e-10	down
Cluster-12885.103759	12.3	6.39	5.36	40.97	36.7342	31.77	126	60	41	373	316	259	2.34281	3.48125e-12	2.46951e-10	up
Cluster-12885.146973	0.67	0.52	0.16	4.98	4.21106	3.31	17	12	3	112	89	66	3.33459	3.59347e-12	2.54297e-10	up
Cluster-12885.45955	34.36	34.32	36.34	6.54	4.96093	3.54	129	118	102	22	16	11	-2.60916	3.59394e-12	2.54297e-10	down
Cluster-12885.119727	135.86	112.8	127.78	270.72	259.767	245.88	1589	1209	1116	2813	2548	2283	1.20686	3.60366e-12	2.5466e-10	up
Cluster-12885.125334	23.55	27.11	38.84	6.89	7.33024	7.83	795	839	979	206	206	207	-1.86973	3.67058e-12	2.5906e-10	down
Cluster-12885.94618	0.13	0	0.45	4.21	5.42186	6.75	2	0	5	56	68	80	5.08718	3.70476e-12	2.61141e-10	up
Cluster-12885.113797	164.19	126.6	157.04	347.44	366.33	384.55	541	382	387	1028	1042	1057	1.50542	3.72158e-12	2.61995e-10	up
Cluster-12885.121125	9.11	10.08	9.25	23.28	21.1204	18.62	296.98	301	225	672.26	573	475.66	1.3001	3.76242e-12	2.64534e-10	up
Cluster-12885.157284	10.84	11.49	9.04	0	0.364932	0.9	106	103	66	0	3	7	-4.48366	3.93008e-12	2.75974e-10	down
Cluster-12885.148807	0	0	0	76.81	73.4274	70.84	0	0	0	66	64	63	8.68821	3.93615e-12	2.76052e-10	up
Cluster-12885.120474	13.67	20.27	15.84	2.66	2.92431	3.31	156	212	135	27	28	30	-2.31423	3.9637e-12	2.77368e-10	down
Cluster-12885.33968	0	0	0	18.88	12.8917	6.17	0	0	0	122	79	36	8.93179	3.96489e-12	2.77368e-10	up
Cluster-12885.137810	6.11	2.81	17.07	0.55	0.377688	0.18	214	90	446	17	11	5	-4.42964	3.97332e-12	2.77466e-10	down
Cluster-12885.126229	3.91	2.75	3.04	16.3	15.4146	14.49	31	20	18	115	103	92	2.41734	3.97628e-12	2.77466e-10	up
Cluster-12885.73621	3.87	2.85	2.1	18.12	15.1816	11.94	37	25	15	154	122	91	2.50751	3.99517e-12	2.78435e-10	up
Cluster-12885.120457	7.91	9.84	8.26	1.07	1.03806	1.1	100	114	78	12	11	11	-2.85636	4.02723e-12	2.80319e-10	down
Cluster-12885.79913	9.52	7.79	8.18	0.23	0.369357	0.52	92	69	59	2	3	4	-4.35188	4.03995e-12	2.80852e-10	down
Cluster-12885.112546	23.87	10.51	9.05	110.82	88.1365	63.34	67	27	19	280	215	150	2.78435	4.05073e-12	2.8125e-10	up
Cluster-12885.104100	0.22	0.32	0	4.42	5.21628	6.08	3	4	0	53	59	65	4.94999	4.09373e-12	2.83881e-10	up
Cluster-12885.147516	9.78	7.75	8.26	32.96	28.3312	23	84	61	53	252	205	158	1.87134	4.11208e-12	2.84799e-10	up
Cluster-12885.110464	69.49	101.9	57.4	233.06	462.845	701.34	152	204	94	461	891	1322	2.89825	4.14374e-12	2.86634e-10	up
Cluster-12885.123328	14.51	8.09	8.91	1.39	1.88135	2.43	1096	560	502	93	118	143	-2.30693	4.16873e-12	2.87848e-10	down
Cluster-12885.84785	5.41	4.39	6.32	0.52	0.344261	0.22	94	70	82	8	5	3	-3.73471	4.17164e-12	2.87848e-10	down
Cluster-12885.150425	0.98	2.78	1.82	12.84	10.4811	7.8	29	75	40	335	257	180	2.63238	4.18226e-12	2.88224e-10	up
Cluster-12885.142984	7.73	7.73	5.08	0.08	0.0855258	0.18	108	99	53	1	1	2	-5.74332	4.31013e-12	2.96668e-10	down
Cluster-12885.97993	71.45	70.17	82.09	191.53	170.096	145.64	389	350	334	931	787	644	1.35896	4.3695e-12	3.00383e-10	up
Cluster-6420.0	17.35	28.83	33.97	0	0	0	69	105	101	0	0	0	-8.75711	4.37988e-12	3.00724e-10	down
Cluster-12885.110582	242.32	294.97	176.28	593.68	655.132	717.05	759	846	413	1671	1775	1880	1.68845	4.44768e-12	3.05003e-10	up
Cluster-12885.163285	11.01	11.61	14.06	0	0	0	88.42	85.38	84.33	0	0	0	-8.63687	4.48656e-12	3.07291e-10	down
Cluster-12885.98827	7.75	8.19	5.47	0	0	0.05	188	182	99	0	0	1	-8.49488	4.58118e-12	3.13385e-10	down
Cluster-12885.153204	7.04	6.93	8.23	0.39	0.833221	1.33	203	183	177	10	20	30	-2.96052	4.71339e-12	3.22033e-10	down
Cluster-12885.146202	8.67	11.98	6.52	1.19	1.19371	1.18	139	176	78	17	16	15	-2.76128	4.72007e-12	3.22094e-10	down
Cluster-12885.125268	0.39	1.69	1.03	20.17	27.4887	35.53	1	4	2	47	62	78	5.01085	4.76168e-12	3.24364e-10	up
Cluster-12885.174778	12.38	12.86	9.41	0	0	0	104	99	59	0	0	0	-8.62284	4.765e-12	3.24364e-10	down
Cluster-12885.115252	67.59	74.31	43.96	2.74	6.38972	10.55	667	672	324	24	53	83	-3.03906	4.77738e-12	3.24537e-10	down
Cluster-12885.142907	34.01	45.29	34.23	9.86	10.0462	10.32	318	388	239	82	79	77	-1.73542	4.77921e-12	3.24537e-10	down
Cluster-12885.105879	4.58	4.87	8.78	0	0	0	81	79	116	0	0	0	-8.77914	4.81551e-12	3.26603e-10	down
Cluster-12885.86282	0	0	0	33.09	24.872	16.26	0	0	0	94	68	43	8.74107	4.84177e-12	3.27627e-10	up
Cluster-12885.104249	22.14	22.02	18.1	1.65	1.43545	1.19	90	82	55	6	5	4	-3.66725	4.84239e-12	3.27627e-10	down
Cluster-12885.120841	36.92	31.61	36.27	83.72	91.0509	98.54	218	171	160	441	456	471	1.56975	4.85755e-12	3.28254e-10	up
Cluster-12885.92329	18.44	37.67	21.12	0.17	1.22075	2.38	125	234	107	1	7	13	-4.16154	4.88294e-12	3.29569e-10	down
Cluster-12885.97929	0	0	0	4.98	4.69162	4.34	0	0	0	71	63	55	8.64806	4.92642e-12	3.321e-10	up
Cluster-12885.76960	29.84	15.1	18.08	0	0	0.14	263	122	119	0	0	1	-8.59844	5.07301e-12	3.41568e-10	down
Cluster-12885.101842	50.67	72.25	60.47	169.5	156.951	143.02	131	171	117	395	354	314	1.57944	5.1845e-12	3.48653e-10	up
Cluster-12885.113898	147.06	147.89	174.42	47.34	35.9482	24.11	365	336	324	106	78	51	-1.92046	5.48251e-12	3.68248e-10	down
Cluster-12885.80105	4.96	2.78	2.06	14.03	19.5316	25.59	74	38	23	186	244	302	2.76395	5.69483e-12	3.82048e-10	up
Cluster-12885.69462	9.06	11.27	4.99	0.57	0.302807	0.11	107	122	44	6	3	1	-4.50551	5.81421e-12	3.89587e-10	down
Cluster-12885.109291	63.28	79.28	54.13	160.98	150.992	138.9	554	636	354	1254	1113	972	1.36953	5.86398e-12	3.92449e-10	up
Cluster-12885.111786	29.25	14.22	25.72	2.56	3.68665	4.94	1652	736	1084	128	173	218	-2.47001	5.91734e-12	3.95544e-10	down
Cluster-12885.72397	16.11	10.33	10.18	0.72	1.33709	2.09	303	178	143	12	21	31	-2.9749	6.00653e-12	4.01024e-10	down
Cluster-12885.114788	1.11	1.35	0.88	0.01	0.0317999	0.05	84	94	50	1	2	3	-4.97302	6.06498e-12	4.04441e-10	down
Cluster-12885.168788	3.33	1.93	5.29	0	0	0	107	57	127	0	0	0	-8.85693	6.08281e-12	4.05145e-10	down
Cluster-12885.51069	35.74	18.21	30.18	5.97	4.62408	3.19	452	211	285	67	49	32	-2.46033	6.23204e-12	4.14587e-10	down
Cluster-12885.94807	61.02	32.63	51.79	5.31	7.80659	10.64	1010	495	640	78	108	139	-2.44456	6.50702e-12	4.32363e-10	down
Cluster-12885.171101	0	0	0	5.51	4.32508	3.03	0	0	0	88	65	43	8.67929	6.55515e-12	4.35042e-10	up
Cluster-12885.117851	82.02	70.81	103.88	227.57	260.793	294.89	229	181	217	572	633	695	1.83621	6.5838e-12	4.36422e-10	up
Cluster-12885.131438	13.95	12.8	11.46	2.5	2.45931	2.5	176	148	108	28	26	25	-2.1942	6.69397e-12	4.42898e-10	down
Cluster-12885.37870	0	0	0	13.37	13.1841	12.89	0	0	0	65	61	57	8.60735	6.69742e-12	4.42898e-10	up
Cluster-12885.109538	0	0.47	0.29	21.23	17.752	13.83	0	2	1	89	71	53	6.3737	6.76506e-12	4.46839e-10	up
Cluster-12885.131465	0	0	0.45	15.71	19.8744	24.33	0	0	2	84	101	118	7.49286	6.95265e-12	4.58685e-10	up
Cluster-12885.118689	4.06	1.68	4.84	0.07	0.115286	0.16	127	48	113	2	3	4	-4.78143	7.01101e-12	4.61987e-10	down
Cluster-12885.120875	23.46	23.6	28.15	2.41	1.95725	1.78	83.56	76.96	74.98	7.71	6	5.27	-3.41389	7.20808e-12	4.74411e-10	down
Cluster-12885.95779	31.81	16.37	34.67	0	0	0.19	210	99	171	0	0	1	-8.58164	7.32602e-12	4.81604e-10	down
Cluster-12885.113531	13.78	18.95	10.71	2.83	3.05692	3.35	319	402	185	58	59	61	-2.06846	7.347e-12	4.82412e-10	down
Cluster-12885.50080	12.55	11.39	10.65	1.64	2.0051	2.4	172	143	109	20	23	26	-2.35355	7.41557e-12	4.86341e-10	down
Cluster-12885.176294	5.94	7.81	3.37	0.43	0.586866	0.76	170	205	72	11	14	17	-3.10375	7.48915e-12	4.90588e-10	down
Cluster-12885.38826	28.25	24.91	19.41	0	0	0	109	88	56	0	0	0	-8.56834	7.56022e-12	4.94661e-10	down
Cluster-12885.50160	0	0.53	0.97	15.69	11.4254	6.62	0	4	6	116	80	44	4.73156	7.85264e-12	5.1319e-10	up
Cluster-12885.128358	7.77	9.1	5.21	0.46	0.193228	0	96	103	48	5	2	0	-4.89214	7.92742e-12	5.17469e-10	down
Cluster-12885.172806	1.22	0.41	0.5	6.77	6.04875	5.2	23	7	7	113	95	77	3.21229	8.00616e-12	5.21996e-10	up
Cluster-12885.5823	24.99	14.89	15.06	158.41	141.757	128.94	11	6	5	66	63	61	3.37242	8.10026e-12	5.27513e-10	up
Cluster-12885.112725	140.7	110.23	155.57	356.19	330.235	300.02	561.57	402.96	464.21	1273.33	1130	987.3	1.4691	8.17285e-12	5.31618e-10	up
Cluster-12885.173383	0.78	0.85	1.23	5.11	4.63132	4.06	22	22	26	128	109	90	2.43467	8.19099e-12	5.32175e-10	up
Cluster-12885.128193	14.04	17.94	12.85	0.83	0.434577	0.23	76	89	52	4	2	1	-4.71279	8.3287e-12	5.40491e-10	down
Cluster-12885.172577	7.48	11.7	8.56	0	0	0	76	109	65	0	0	0	-8.57521	8.35497e-12	5.41564e-10	down
Cluster-12885.107456	21.43	15.87	9.84	0	0	0	137	93	47	0	0	0	-8.67319	8.39492e-12	5.4352e-10	down
Cluster-12885.147803	0	0	0	5.26	6.64617	8.26	0	0	0	52	62	73	8.66127	8.47659e-12	5.48169e-10	up
Cluster-12885.108089	0.39	0.07	0.53	4.22	5.19106	6.33	6	1	6	57	66	76	4.17939	8.50634e-12	5.49454e-10	up
Cluster-12885.113264	783.96	904.63	735.64	133	189.249	251.35	13500	14277	9458	2032	2723	3414	-1.9002	8.69571e-12	5.61035e-10	down
Cluster-12885.78257	13.14	11.14	10.84	30.78	28.2951	25.32	229	178	141	476	412	348	1.42028	8.97427e-12	5.78336e-10	up
Cluster-12885.115778	4.72	2.06	2.53	25.58	21.5373	16.95	25	10	10	121	97	73	2.94383	9.00917e-12	5.79913e-10	up
Cluster-12885.164207	0	0	0	24.46	19.2973	13.89	0	0	0	82	62	43	8.6147	9.11962e-12	5.86227e-10	up
Cluster-12885.131452	6.79	8.18	5.64	27.98	30.6401	33.33	29	32	18	107	112	117	2.35683	9.12834e-12	5.86227e-10	up
Cluster-12885.112243	13.15	13.65	14.39	28.59	28.7091	28.67	475	452	388	915	863	811	1.21626	9.15203e-12	5.86451e-10	up
Cluster-12885.143158	1.09	2.1	0.22	10.45	12.3203	14.38	75	132	11	634	701	769	3.62062	9.15292e-12	5.86451e-10	up
Cluster-12885.137974	1.04	0.97	0.84	6	5.25366	4.51	20	17	12	101.97	84	68	2.61638	9.23751e-12	5.9119e-10	up
Cluster-12885.169014	0	0	0	5.06	3.86874	2.56	0	0	0	89	64	40	8.65332	9.30187e-12	5.94624e-10	up
Cluster-12885.109138	423.74	306.45	440.73	1005.57	1048.32	1083.97	204	135	160	457	505	553	1.85155	9.3575e-12	5.97494e-10	up
Cluster-12885.152326	0	0	0	12.14	9.39374	6.43	0	0	0	85.98	63	41	8.63336	9.49709e-12	6.05712e-10	up
Cluster-12885.143027	2.51	2.64	2.21	0	0	0	91	88	60	0	0	0	-8.50126	9.67756e-12	6.16515e-10	down
Cluster-12885.137599	20.85	19.59	17	7.71	6.67888	5.47	1014	873	617	332	270	208	-1.3838	9.79942e-12	6.23564e-10	down
Cluster-12885.143928	0	0	0	7.02	6.54036	5.97	0	0	0	67	59	51	8.5526	9.82243e-12	6.24313e-10	up
Cluster-12885.63884	55.32	26.87	99.15	0	0	0	108	48	145	0	0	0	-8.92419	1.00014e-11	6.34963e-10	down
Cluster-12885.113210	196.41	149.23	203.81	45.17	52.0896	59.52	2443	1701	1893	499	543	587	-1.64151	1.00624e-11	6.38106e-10	down
Cluster-12885.149079	7.94	6.86	7.26	0.89	0.750592	0.6	101	80	69	10	8	6	-3.14286	1.02438e-11	6.48869e-10	down
Cluster-12885.138881	21.12	15.03	11.22	1.42	1.77249	2.15	184	120	73	11	13	15	-2.97556	1.03173e-11	6.52785e-10	down
Cluster-12885.109237	3217.05	2439.48	2655.77	5770.48	5294.35	4821.34	2326	1613	1445	3890	3678	3466	1.29011	1.04641e-11	6.60609e-10	up
Cluster-12885.142944	0.21	1.51	0.14	7.76	14.6368	22.21	2	13	1	65	116	167	4.77705	1.04647e-11	6.60609e-10	up
Cluster-12885.115984	111.32	119.41	104.72	45.8	41.3406	36.16	744.88	732.01	523.5	273.14	234	194.96	-1.26928	1.05832e-11	6.67327e-10	down
Cluster-12885.163761	2.66	5.56	3.86	0.25	0.159298	0.11	60	115	65	5	3	2	-4.36167	1.06405e-11	6.70184e-10	down
Cluster-44711.1	2.89	2.78	2.54	0	0	0	93	82	61	0	0	0	-8.4848	1.07283e-11	6.7495e-10	down
Cluster-12885.114727	105.9	105.31	105.52	45.55	38.256	29.88	1929	1758	1435	736	582	429	-1.32727	1.11002e-11	6.97558e-10	down
Cluster-12885.167367	16.36	17.12	13.37	2.74	3.10203	3.59	195	187	119	29	31	34	-2.14433	1.11195e-11	6.97978e-10	down
Cluster-12885.135445	6.22	5.76	5.53	0.95	0.5965	0.25	125	106	83	17	10	4	-3.12008	1.1233e-11	7.04312e-10	down
Cluster-12885.125262	24.4	27.06	14.08	68.5	76.437	85.04	136.85	139	59	342.84	364	386.86	2.00457	1.1248e-11	7.04458e-10	up
Cluster-12885.122199	8.07	10.68	5.23	33.45	28.3699	22.47	155	188	75	570	455	340	1.96922	1.14674e-11	7.1739e-10	up
Cluster-12885.99830	17.98	24.84	21.55	1.55	2.68393	3.92	143	181	128	11	18	25	-2.79767	1.15091e-11	7.19189e-10	down
Cluster-12885.165439	0	0	0	3.06	2.90504	2.71	0	0	0	65	58	51	8.52936	1.15438e-11	7.20549e-10	up
Cluster-12885.129405	0.66	1.44	0	12.77	15.6857	18.77	3	6	0	52	61	70	4.64587	1.19566e-11	7.45479e-10	up
Cluster-12885.108603	0	0	0	20.04	15.9319	11.62	0	0	0	79	60	42	8.5683	1.23773e-11	7.70845e-10	up
Cluster-12885.24726	0	0	0	14.24	13.9514	13.8	0	0	0	61	57	54	8.51842	1.27373e-11	7.92378e-10	up
Cluster-12885.112494	47.92	43.74	47.64	152.73	123.393	90.09	342	286	254	971	744	517	1.55744	1.27748e-11	7.93819e-10	up
Cluster-12885.175895	0	0	0	3.42	3.05182	2.62	0	0	0	69	58	47	8.52278	1.2807e-11	7.94935e-10	up
Cluster-12885.86848	47.81	50.71	54.03	14.32	12.6964	11.2	220.61	214.34	186.33	59.09	50	42.29	-1.81221	1.32777e-11	8.23233e-10	down
Cluster-12885.127168	5.08	6.11	6.9	18.08	18.6403	19.15	68	75	69	215	209	203	1.7964	1.34824e-11	8.34992e-10	up
Cluster-28451.0	2.15	1.52	0.68	11.91	11.5235	11.02	17	11	4	84	77	70	3.13342	1.35023e-11	8.35296e-10	up
Cluster-12885.98236	0	0	0	9.31	7.02634	4.54	0	0	0	87	62	38	8.60652	1.36937e-11	8.46194e-10	up
Cluster-12885.65373	0.44	0.32	0.39	7.43	9.39708	11.69	3	2	2	45	54	64	4.81201	1.3731e-11	8.47556e-10	up
Cluster-12885.83962	0	0.34	0	30.33	35.6174	41.07	0	1	0	88.56	100	111.46	8.37587	1.37797e-11	8.49487e-10	up
Cluster-12885.150258	7.33	10.87	7.05	0	0	0	78	106	56	0	0	0	-8.50472	1.37928e-11	8.49487e-10	down
Cluster-12885.122368	15.29	4.19	9.31	0.09	0.195084	0.41	187	47	85	1	2	4	-5.22079	1.38665e-11	8.53083e-10	down
Cluster-12885.130146	15.81	15.75	8.63	0.69	0.725599	0.76	103	94	42	4	4	4	-4.0284	1.40449e-11	8.63099e-10	down
Cluster-12885.161790	2.76	1.97	1.61	16.74	13.4013	9.61	23	15	10	124	94	64	2.79765	1.44219e-11	8.85288e-10	up
Cluster-12885.97043	8.98	7.27	9.69	0.33	0.114932	0	93	69	75	3	1	0	-5.67529	1.45025e-11	8.89255e-10	down
Cluster-12885.111565	38.12	51.4	55.65	122.95	155.666	190.92	276	341	301	793	952	1111	1.88262	1.46387e-11	8.96622e-10	up
Cluster-12885.156291	0.11	0	0	4.26	3.26876	2.13	3	0	0	104	75	46	6.46512	1.46843e-11	8.97886e-10	up
Cluster-12885.163227	2.75	2.9	2.46	0	0	0	87	84	58	0	0	0	-8.4405	1.46916e-11	8.97886e-10	down
Cluster-12885.49063	2.46	3.02	2.43	0	0	0	80	90	59	0	0	0	-8.44438	1.51828e-11	9.26885e-10	down
Cluster-12885.69345	23.69	19.7	13.02	2.85	2.00248	1.05	168	128	69	18	12	6	-3.08319	1.52113e-11	9.27605e-10	down
Cluster-12885.42310	0	0	0	11.98	13.2723	14.6	0	0	0	54	57	60	8.52077	1.52486e-11	9.28862e-10	up
Cluster-12885.147827	17.91	17.65	41.58	0	0	0	72	65	125	0	0	0	-8.7273	1.56674e-11	9.53327e-10	down
Cluster-12885.129781	0	0.22	0.13	6.82	4.55011	2.03	0	4	2	121	76	32	5.43214	1.57629e-11	9.5722e-10	up
Cluster-12885.143640	35.98	32.68	29.73	10.15	10.144	10.18	423	352	261	106	100	95	-1.52537	1.57815e-11	9.5722e-10	down
Cluster-12885.112547	28.8	20.24	32.92	126.2	105.473	84.93	42	27	36	168.03	139	111.52	2.21394	1.5783e-11	9.5722e-10	up
Cluster-12885.170591	28.87	16.45	8.76	0.16	0.168256	0.18	203	106	46	1	1	1	-6.56872	1.64204e-11	9.94794e-10	down
Cluster-12885.34616	19.52	15.08	13.31	0	0	0	106	75	54	0	0	0	-8.46351	1.66002e-11	1.00459e-09	down
Cluster-12885.106289	524.7	472.3	799.03	1973.96	1954.45	2006.56	47	39	54	172	205	239	2.37044	1.66691e-11	1.00655e-09	up
Cluster-12885.96594	25.03	18.15	9.57	0	0	0	140	93	40	0	0	0	-8.64102	1.66763e-11	1.00655e-09	down
Cluster-12885.164570	0.28	0	0	3.26	4.45451	5.85	5	0	0	52	67	83	5.65177	1.66869e-11	1.00655e-09	up
Cluster-12885.146255	2.92	5.01	1.68	31.98	24.7209	16.61	14	22	6	137	101	65	3.09836	1.6711e-11	1.00692e-09	up
Cluster-12885.125509	6.25	7.02	4.96	1.27	0.897677	0.48	167	172	99	30	20	10	-2.63247	1.68079e-11	1.01166e-09	down
Cluster-12885.37553	10.71	13.67	22.94	0	0	0	65	76	104	0	0	0	-8.61078	1.69219e-11	1.01742e-09	down
Cluster-12885.5398	0	0	0	16.52	20.7491	25.53	0	0	0	48	58	69	8.56668	1.72226e-11	1.03435e-09	up
Cluster-12885.165090	0	0	0	9.97	10.683	11.4	0	0	0	55	56	57	8.49189	1.72407e-11	1.03435e-09	up
Cluster-12885.165937	1.68	1.42	0.51	6.03	9.14468	12.65	40	31	9	127	181	236	3.10942	1.73459e-11	1.03954e-09	up
Cluster-12885.115213	16.36	28.34	23.64	0	0.255526	0.53	75	119	81	0	1	2	-6.27808	1.74055e-11	1.04199e-09	down
Cluster-12885.130241	0.34	1.11	2.71	22.95	22.6373	22.55	1	3	6	61	58	56	4.33104	1.76969e-11	1.05829e-09	up
Cluster-12885.55280	0	0.69	0	21.04	17.0941	13	0	3	0	89	69	50.27	6.34999	1.78755e-11	1.06782e-09	up
Cluster-12885.147381	0	0	0	3.74	4.61271	5.69	0	0	0	49	57	66.48	8.53858	1.83949e-11	1.09768e-09	up
Cluster-12885.106048	0.54	0.59	0	12.45	11.1874	9.72	3	3.01	0	62	53	44	4.98939	1.85798e-11	1.10752e-09	up
Cluster-12885.150736	0	0	0	6.7	5.41676	3.95	0	0	0	76	58	40	8.51097	1.8826e-11	1.12099e-09	up
Cluster-12885.128562	0	0	0	6.55	5.02054	3.28	0	0	0	83	60	37	8.55244	1.91043e-11	1.13635e-09	up
Cluster-12885.115707	16.09	12.41	10.11	55.88	56.3308	56.87	34	24	16	106.89	105	103.93	2.36468	1.94415e-11	1.15517e-09	up
Cluster-12885.141197	6.16	10.28	10.55	0	0.102077	0.22	72	110	92	0	1	2	-6.28849	1.95402e-11	1.15979e-09	down
Cluster-12885.118772	12.75	13.48	13.27	38.74	52.9868	68.5	63	61	49	171	223	276	2.22701	1.961e-11	1.1627e-09	up
Cluster-12885.47052	65.22	75.94	71.3	154.85	166.557	178.75	241	256.97	197	512.96	529	547	1.44465	1.96327e-11	1.1628e-09	up
Cluster-12885.162803	0	0	0	5.1	5.93253	6.82	0	0	0	51	56	61	8.49877	1.97705e-11	1.16972e-09	up
Cluster-12885.158690	0	0.37	0.15	5.41	4.27958	2.98	0	6	2	86	64	42	4.79715	1.98811e-11	1.17436e-09	up
Cluster-12885.126284	10.98	11.43	9.12	0	0	0	87	83	54	0	0	0	-8.40348	1.98911e-11	1.17436e-09	down
Cluster-12885.19130	0	0	0	8.14	7.62701	7.01	0	0	0	62	55	48	8.45211	2.00828e-11	1.18442e-09	up
Cluster-12885.117479	8.57	8.82	3.24	0	0	0	124	117	35	0	0	0	-8.6536	2.0435e-11	1.20362e-09	down
Cluster-12885.116216	5.15	5.52	4.6	0.48	0.628902	0.79	108	106	72	9	11	13	-2.8502	2.04517e-11	1.20362e-09	down
Cluster-12885.134583	7.14	7.1	8.35	0	0	0	79	72	69	0	0	0	-8.40639	2.05009e-11	1.20418e-09	down
Cluster-12885.69621	0	0	0	5.72	5.29487	4.78	0	0	0	63	55	47	8.45039	2.05082e-11	1.20418e-09	up
Cluster-12885.136910	9.89	10.04	5.96	0	0	0	100	93	45	0	0	0	-8.46842	2.05262e-11	1.20418e-09	down
Cluster-12885.127436	27.43	19.96	18.16	0.17	0	0	186	124	92	1	0	0	-8.27461	2.07617e-11	1.21672e-09	down
Cluster-12885.110785	147.48	126.18	144	284.35	306.224	328.73	1208	947	881	2073	2114	2156	1.31457	2.08398e-11	1.22001e-09	up
Cluster-12885.147702	1.49	0.92	0.53	16.12	10.5061	4.18	30	17	8	287	176	66	3.50371	2.08924e-11	1.2218e-09	up
Cluster-12885.136019	0.31	0.05	0	2.95	3.19107	3.5	7	1	0	60	61	63	4.82644	2.10314e-11	1.22864e-09	up
Cluster-12885.126223	0.15	0.65	0	25.93	15.9382	4.96	1	4	0	156	91	27	5.98284	2.11183e-11	1.23117e-09	up
Cluster-12885.88778	7.2	11.73	7	0	0	0	73	109	53	0	0	0	-8.47241	2.1119e-11	1.23117e-09	down
Cluster-12885.46735	3.14	1.9	2.1	17.18	15.3917	13.54	18	10	9	88	75	63	2.85978	2.14537e-11	1.24937e-09	up
Cluster-12885.72057	0.57	0.82	1.52	10.78	12.878	15.33	3	4	6	51	58	66	3.98602	2.1583e-11	1.25559e-09	up
Cluster-12885.119990	0	1.95	1.19	50.51	67.7635	85.31	0	2	1	52	70	89	6.40856	2.19095e-11	1.27325e-09	up
Cluster-12885.146618	31.42	31.75	34.56	10.1	11.0658	12.08	828	767	680	236	243	250	-1.39697	2.1983e-11	1.27618e-09	down
Cluster-12885.111485	219.65	231.23	225.73	438.36	458.015	476.32	636	613	489	1142	1151	1161	1.24217	2.23626e-11	1.29687e-09	up
Cluster-12885.145687	0.82	1.72	1.97	9.02	8.08535	7.05	15	29	27	147	124	102	2.5923	2.3103e-11	1.33841e-09	up
Cluster-12885.104656	0	0	0	5.67	4.24631	2.62	0	0	0	85	60	35	8.54898	2.31744e-11	1.34115e-09	up
Cluster-12885.92351	0.1	0.21	0.79	6.72	6.7617	6.77	1	2	6	61	58	55	4.4681	2.32841e-11	1.3461e-09	up
Cluster-12885.40040	0	0	0	6.59	8.28928	10.28	0	0	0	47	56	66	8.51519	2.34758e-11	1.35577e-09	up
Cluster-12885.110009	74.77	64.42	60.89	150.18	147.064	143	294	232	179	529	496	464	1.33579	2.36615e-11	1.36508e-09	up
Cluster-12885.108783	0	0	0.49	9.36	7.29772	5.06	0	0	4	91	67	44	5.81929	2.3955e-11	1.37983e-09	up
Cluster-12885.46315	8.64	7.8	9.99	0	0	0	81	67	70	0	0	0	-8.39508	2.39787e-11	1.37983e-09	down
Cluster-12885.121109	21.6	30.82	26.81	6.45	6.73804	7.12	260	340	241	69	68	68	-1.7954	2.39917e-11	1.37983e-09	down
Cluster-12885.149731	13.55	16.55	13.6	0	0	0	76	85	57	0	0	0	-8.37483	2.43132e-11	1.39688e-09	down
Cluster-12885.81005	0	0	0	15.8	16.492	17.13	0	0	0	54	54	54	8.43771	2.44547e-11	1.40356e-09	up
Cluster-12885.110059	155.69	150.35	166.35	327.66	349.191	370.15	414	366	331	785	809	834	1.37585	2.47119e-11	1.41686e-09	up
Cluster-12885.128536	12.67	11.23	11.67	2.92	2.0232	1.01	240	195	165	49	32	15	-2.43201	2.49619e-11	1.42972e-09	down
Cluster-12885.99455	67.47	60.69	86.96	211.81	247.963	282.48	69.02	56.78	66.83	199.87	236	272.82	2.12178	2.55979e-11	1.46464e-09	up
Cluster-12885.107736	10.94	15.29	13.96	36.8	103.762	177.81	107	137	102	320	853	1386	3.19278	2.57217e-11	1.47021e-09	up
Cluster-12885.105897	89.83	91.55	89.08	27.39	30.8997	34.63	1152	1076	853	312	332	352	-1.37141	2.60128e-11	1.48532e-09	down
Cluster-12885.117408	240.3	225.12	295.81	62.07	64.483	67.19	413	354	381	97	99	102	-1.7149	2.60669e-11	1.48688e-09	down
Cluster-12885.148244	0	0.04	0	4.92	4.29546	3.62	0	1	0	112	92	73	8.22966	2.6316e-11	1.49955e-09	up
Cluster-12885.118609	4.12	5	3.63	0	0	0	79	88	52	0	0	0	-8.3716	2.69038e-11	1.53148e-09	down
Cluster-12885.166696	5.53	6.34	2.99	0	0	0	99	104	40	0	0	0	-8.48941	2.69956e-11	1.53513e-09	down
Cluster-12885.114225	4.24	4.63	1.51	0	0.033962	0.07	150	150	40	0	1	2	-6.49554	2.72238e-11	1.54653e-09	down
Cluster-12885.120523	4.9	4.05	5.02	19.79	16.4125	12.55	64.89	49.13	49.6	232.65	182	131.65	1.9568	2.72549e-11	1.54671e-09	up
Cluster-12885.109424	18.57	22.31	22.02	7.67	7.49722	7.29	634	698	561	232	213	195	-1.33155	2.73286e-11	1.54932e-09	down
Cluster-12885.119220	5.29	7.21	5.3	0.87	0.800128	0.82	103	128.57	76.95	15.02	13	12.56	-2.66317	2.76573e-11	1.56635e-09	down
Cluster-12885.170197	0	0	0	6.45	5.9319	5.43	0	0	0	61	53	46	8.40654	2.79642e-11	1.58213e-09	up
Cluster-12885.11903	2.74	3.29	3.17	0	0	0	72	79	62	0	0	0	-8.35302	2.83525e-11	1.60246e-09	down
Cluster-12885.174449	3.06	3.53	4.34	0.2	0.334317	0.49	88	93	93	5	8	11	-3.27477	2.8549e-11	1.61193e-09	down
Cluster-12885.120123	23.47	39.23	39.96	128.75	113.965	98.21	51	78	65	253	218	184	1.96737	2.94255e-11	1.65974e-09	up
Cluster-12885.119534	8.34	6	5.29	1.59	1.26604	0.93	285	188	135	48	36	25	-2.22548	2.95734e-11	1.66639e-09	down
Cluster-12885.112809	0.91	1.25	0.61	6.42	10.5816	15.15	8	10	4	50	78	106	3.71802	2.96586e-11	1.6695e-09	up
Cluster-12885.128685	7.88	10.11	7.7	0	0	0	74	87	54	0	0	0	-8.35135	3.05724e-11	1.7192e-09	down
Cluster-12885.68956	8.99	13.64	11.47	0.63	0.332381	0	64	89	61	4	2	0	-4.944	3.06152e-11	1.71986e-09	down
Cluster-12885.131231	4.99	3.21	3.95	0.48	0.307151	0.16	117	69	69	10	6	3	-3.51591	3.07483e-11	1.7256e-09	down
Cluster-12885.49374	1.07	0.7	0.29	22.19	15.5017	8.35	5	3	1	93	62	32	4.60874	3.13882e-11	1.75973e-09	up
Cluster-12885.95749	9.28	12.28	8.93	0	0	0	73.41	89	52.74	0	0	0	-8.34996	3.25501e-11	1.82204e-09	down
Cluster-12885.162616	2.54	2.23	1.74	0.07	0.0692856	0.07	88	71	45	2	2	2	-4.81891	3.25651e-11	1.82204e-09	down
Cluster-12885.72629	3	4.85	3.7	0	0	0	64	95	59	0	0	0	-8.38235	3.29071e-11	1.83932e-09	down
Cluster-12885.118056	10.52	9.35	7.49	1.1	0.581891	0	173	141	92	16	8	0	-3.87068	3.29572e-11	1.84027e-09	down
Cluster-12885.131114	8.28	8.34	8.38	0	0	0	78	72	59	0	0	0	-8.31983	3.33716e-11	1.86155e-09	down
Cluster-12885.122904	4.03	3.87	3.62	0	0.159402	0.34	91	80	61	0	3	6	-4.40371	3.36429e-11	1.8748e-09	down
Cluster-12885.137743	69.43	59.76	44.26	6.16	9.89519	14.13	710	560	338	56	85	115	-2.33472	3.39447e-11	1.88972e-09	down
Cluster-12885.129021	1.9	3.11	2.11	20.77	21.2144	21.55	6	9	5	59	58	57	3.37378	3.44943e-11	1.9184e-09	up
Cluster-12885.106044	11.99	8.58	5.68	1.01	1.13489	1.27	215	141	76	16	17	18	-2.78142	3.48556e-11	1.93652e-09	down
Cluster-12885.111938	171.46	182.77	167.38	315.87	320.896	324.5	1985	1939	1447	3249	3116	2983	1.05051	3.48897e-11	1.93652e-09	up
Cluster-12885.62131	2.18	2.69	1.86	10.5	11.1732	11.97	20.39	23.05	12.99	87.47	88	89.43	2.49961	3.50038e-11	1.94091e-09	up
Cluster-12885.79498	0	0	0	35.46	26.2543	16.82	0	0	0	78	56	35	8.46178	3.53473e-11	1.95801e-09	up
Cluster-12885.156249	0	0	0	54.41	53.9866	53.23	0	0	0	52	52	52	8.38325	3.59394e-11	1.98883e-09	up
Cluster-12885.152650	11.15	20.77	5.84	0.54	0.287659	0.15	92	157	36	4	2	1	-5.06784	3.72454e-11	2.05905e-09	down
Cluster-12885.149492	4.22	2.4	6.4	0.21	0.110084	0.06	92	48	104	4	2	1	-4.95446	3.73459e-11	2.06255e-09	down
Cluster-12885.104986	0	1.41	1.06	11.81	12.0294	12.19	0	13	8	106	102	98	4.07226	3.79529e-11	2.094e-09	up
Cluster-12885.98476	33.4	33.97	39.18	77.12	83.485	90.06	339	316	297	696	712	728	1.40668	3.83944e-11	2.11626e-09	up
Cluster-12885.125214	63.33	51.92	42.23	0	0	0	96	72	48	0	0	0	-8.33958	3.85539e-11	2.12294e-09	down
Cluster-33572.2	2.04	1.94	0.91	10.14	8.39376	6.37	39	34	13	172	134	96	2.48929	3.8823e-11	2.13565e-09	up
Cluster-12885.156394	0.38	0.1	0	7.39	6.23304	4.9	4	1	0	69	55	41	5.30176	3.99537e-11	2.19568e-09	up
Cluster-12885.106020	24.82	34.64	18	6.81	5.9688	4.98	423	541	229	103	85	67	-1.96153	4.02058e-11	2.20735e-09	down
Cluster-12885.133090	10.61	10.83	10.04	25.06	23.3933	21.44	201	188	142	421	370	320	1.30767	4.06714e-11	2.23071e-09	up
Cluster-12885.125933	32.34	40.79	31.78	11.45	10.9859	10.4	372	430	273	117	106	95	-1.50881	4.0752e-11	2.23293e-09	down
Cluster-36289.0	0	0	0	3.45	2.38133	1.2	0	0	0	94	61	29	8.56868	4.08645e-11	2.23689e-09	up
Cluster-12885.11415	0	0	0	18.58	29.9395	41.66	0	0	0	37	58	79	8.57669	4.18661e-11	2.28946e-09	up
Cluster-12885.168122	0	0	0	8.46	6.96895	5.27	0	0	0	68	53	38	8.38366	4.21108e-11	2.30058e-09	up
Cluster-12885.143804	0	0	0	3.07	2.08905	1	0	0	0	97	62	28	8.58941	4.23963e-11	2.31391e-09	up
Cluster-12885.13786	10.21	9.74	15.88	0.66	0.975707	1.32	87	76	101	5	7	9	-3.43385	4.26625e-11	2.32615e-09	down
Cluster-12885.96224	13.16	10.72	8.14	1.69	1.5893	1.47	158	118	73	18	16	14	-2.59071	4.30288e-11	2.34382e-09	down
Cluster-12885.107835	44.37	25.45	36.68	129.37	109.371	86.38	546	287	337	1414	1128	843	1.76161	4.31019e-11	2.34551e-09	up
Cluster-12885.163008	0	0	0	2.94	4.00669	5.19	0	0	0	42	54	66	8.45936	4.35473e-11	2.36743e-09	up
Cluster-1834.0	0	0	0	9.45	9.93925	10.42	0	0	0	51	51	51	8.35523	4.37904e-11	2.37832e-09	up
Cluster-12885.113155	1.26	4.94	2.35	21.34	25.517	29.88	5	18	7	76	87	98	3.38599	4.39038e-11	2.38216e-09	up
Cluster-12885.120258	9.29	12.4	4.63	38.29	34.859	30.86	161	197	60	589	505	422	2.14541	4.43676e-11	2.40498e-09	up
Cluster-12885.162971	3.58	3.44	3.78	0	0	0	76	67	60	0	0	0	-8.28258	4.49016e-11	2.43155e-09	down
Cluster-31692.0	3.09	2.94	2.24	0	0	0	87	76	47	0	0	0	-8.30193	4.49759e-11	2.4332e-09	down
Cluster-12885.99276	754.45	671.28	710.48	333.89	299.348	259.1	7266.39	5924.5	5110.62	2859.64	2424	1989.68	-1.09635	4.56087e-11	2.46504e-09	down
Cluster-12885.139695	1.24	1.5	0.92	11.27	9.93438	8.39	9	10	5	73	61	49	3.17689	4.62885e-11	2.49936e-09	up
Cluster-12885.177919	0	0	0	4.13	4.65073	5.21	0	0	0	48	51	54	8.36086	4.77371e-11	2.57507e-09	up
Cluster-12885.78239	39.08	22.87	23.32	0	0	0	112	60	50	0	0	0	-8.37527	4.85052e-11	2.61002e-09	down
Cluster-12885.152335	0	0	0	11.8	11.6759	11.71	0	0	0	53	50	48	8.33163	4.85231e-11	2.61002e-09	up
Cluster-12885.121695	5.62	8.19	11.65	47.96	56.3125	64.48	9	12	14	70	81	92	3.02965	4.85258e-11	2.61002e-09	up
Cluster-12885.112832	38.53	40.28	43.09	11	12.9802	15.17	1241	1189	1036	314	348	383	-1.47793	4.87009e-11	2.61691e-09	down
Cluster-12885.89716	15.78	14.19	14.07	34.72	31.9245	28.65	290	239	193	566	490	415	1.26926	4.97828e-11	2.67246e-09	up
Cluster-12885.56859	7.32	5.74	4.63	0.08	0.0857063	0.19	102.01	73.33	48.19	1.02	1	2.04	-5.52238	5.091e-11	2.73034e-09	down
Cluster-12885.170776	5.85	6.62	4.4	0.48	0.25577	0.09	82	85	46	6	3	1	-4.16811	5.10756e-11	2.73658e-09	down
Cluster-12885.123654	89.02	80.04	84.47	37.54	32.2337	26.11	2030	1673	1438	759	613	468	-1.25347	5.17694e-11	2.77109e-09	down
Cluster-12885.114333	14.2	14.33	10.69	4.39	4.33702	4.29	614	568	345	168	156	145	-1.43651	5.20746e-11	2.78474e-09	down
Cluster-12885.158172	0	0	0	2.59	3.55867	4.62	0	0	0	41	53	65	8.43279	5.32298e-11	2.84378e-09	up
Cluster-12885.108923	29.88	31.1	26.75	62.97	59.0583	54.3	389	371	260	728	644	560	1.16941	5.38542e-11	2.87438e-09	up
Cluster-12885.88392	10.25	7.81	7.58	0.36	0.507872	0.8	96	67	53	3	4	6	-3.7796	5.44052e-11	2.901e-09	down
Cluster-12885.112735	55.95	58.94	57.58	117.81	107.643	95.52	1217	1175	935	2272	1953	1634	1.04992	5.52061e-11	2.94089e-09	up
Cluster-29916.1	13.96	10.19	4.5	0	0	0	133	89	32	0	0	0	-8.5274	5.58357e-11	2.96923e-09	down
Cluster-12885.88002	0.07	0.41	0.3	6.48	5.00003	3.4	1	5	3	77	56	36	4.43506	5.5845e-11	2.96923e-09	up
Cluster-12885.133053	8.3	7.97	6.99	45.08	35.7228	25.49	28.58	25.13	18	139.28	106	73	2.3742	5.59963e-11	2.97444e-09	up
Cluster-12885.45775	10.46	11.93	9.55	0.27	0.141081	0	88	92	60	2	1	0	-6.08054	5.68951e-11	3.01929e-09	down
Cluster-12885.90908	0	0	0	5.67	6.94195	8.32	0	0	0	44	51	58	8.36846	5.75044e-11	3.04598e-09	up
Cluster-24256.0	27.79	11.4	21.78	0.52	1.2698	2.09	181	68	106	3	7	11	-3.79687	5.75075e-11	3.04598e-09	down
Cluster-12885.128424	11.21	8.83	12.54	0	0	0	79	57	66	0	0	0	-8.2858	5.84678e-11	3.0939e-09	down
Cluster-12885.145155	1.42	0.69	0.9	4.35	6.1974	8.25	38	17	18	103	138	173	2.7997	5.8559e-11	3.09578e-09	up
Cluster-12885.25760	23.51	13.69	15.88	0	0	0	105	56	53	0	0	0	-8.33205	5.90289e-11	3.11766e-09	down
Cluster-12885.20075	27.69	29.73	23.99	0.76	2.12426	3.87	122	120	79	3	8	14	-3.38614	6.12827e-11	3.23362e-09	down
Cluster-12885.96511	16.07	11.89	11.33	0	0	0	93	63	49	0	0	0	-8.26982	6.27281e-11	3.30675e-09	down
Cluster-12885.105617	13.45	12.81	18.83	41.77	50.2095	59.42	110	96	115	304	346	389	1.92952	6.30556e-11	3.32087e-09	up
Cluster-12885.75737	27.91	23.39	52.93	150.49	153.803	157.75	35.13	26.93	50	173.67	177	182.21	2.45088	6.35325e-11	3.34282e-09	up
Cluster-12885.21401	0	0	0	9.53	7.77574	5.77	0	0	0	66	51	36	8.32709	6.4637e-11	3.39772e-09	up
Cluster-12885.56574	10.48	13.57	9.62	0	0	0	70	83	48	0	0	0	-8.24931	6.51772e-11	3.42288e-09	down
Cluster-12885.111528	0	0	0	34.05	94.9002	153.22	0	0	0	24.1	69	114.96	8.86503	6.52696e-11	3.4245e-09	up
Cluster-12885.167555	10.41	11.12	9.83	1.48	0.911574	0.27	95	93	67	12	7	2	-3.38402	6.55705e-11	3.43705e-09	down
Cluster-12885.115381	30.78	39.36	32.73	13.02	12.9442	12.78	931	1091.01	739	349	326	303	-1.25145	6.69002e-11	3.50344e-09	down
Cluster-12885.143964	4.95	5.64	3.86	0.61	0.390913	0.21	91	95	53	10	6	3	-3.40973	6.75333e-11	3.53327e-09	down
Cluster-12885.164736	0	0	0	10.16	20.1341	31.1	0	0	0	31	59	88	8.62176	6.84934e-11	3.58013e-09	up
Cluster-12885.153704	40.53	21.27	33.89	0.13	1.5519	3.27	341	164	213	1	11	22	-4.07899	6.87526e-11	3.58746e-09	down
Cluster-12885.76539	18.15	9.7	11.38	0.71	1.05342	1.42	143	70	67	5	7	9	-3.45127	6.87626e-11	3.58746e-09	down
Cluster-12885.171981	0	0	0	2.4	1.94423	1.42	0	0	0	67	51	35	8.32514	6.97944e-11	3.63788e-09	up
Cluster-41628.1	1.09	0.33	1.74	12.31	9.29497	5.83	32	9	38	320	227	134	3.25438	6.98738e-11	3.63861e-09	up
Cluster-12885.102205	47.31	57.43	64.68	136.23	137.546	138.37	179	199	183	462	447	433	1.48665	7.04968e-11	3.66761e-09	up
Cluster-9705.1	12.47	6.81	5.89	0	0	0	122	61	43	0	0	0	-8.38429	7.06071e-11	3.66992e-09	down
Cluster-12885.83632	38.27	29.06	37.7	11.17	9.65984	7.92	401	279	295	104	85	66	-1.71001	7.09472e-11	3.68415e-09	down
Cluster-12885.102261	66.54	78.9	77.14	151.77	164.743	178.22	463	503	401	941	969	998	1.33594	7.12086e-11	3.69428e-09	up
Cluster-12885.119005	38.1	33.94	41.19	91.28	85.4941	78.56	234	191	189	500	445	390	1.35071	7.30414e-11	3.78583e-09	up
Cluster-12885.108010	47.45	39.4	50.28	16.92	13.588	9.75	996	758	788	315	238	161	-1.62353	7.37695e-11	3.82001e-09	down
Cluster-42618.2	0.41	0.15	0	7.18	8.86833	10.85	3	1	0	47	55	64	5.66698	7.39657e-11	3.82661e-09	up
Cluster-12885.115126	7.73	13.23	7.5	1.44	1.27085	1.17	109	171	79	18	15	13	-2.70997	7.40923e-11	3.82785e-09	down
Cluster-12885.151379	16.9	15.75	10.42	0	0	0	89	76	41	0	0	0	-8.26326	7.41273e-11	3.82785e-09	down
Cluster-12885.82074	0.83	2.38	1.41	14.89	11.1204	6.92	11	29	14	176	124	73	2.99408	7.4503e-11	3.84368e-09	up
Cluster-12885.130753	8.17	7.56	7.37	0.77	1.10993	1.49	132	112	89	11	15	19	-2.61918	7.46737e-11	3.84891e-09	down
Cluster-12885.173999	0.58	1.21	1.13	8.64	6.75769	4.69	9	17	13	118	87	57	2.94739	7.4827e-11	3.85324e-09	up
Cluster-12885.102002	8.21	12.13	7.11	36.7	34.9821	33.17	34	46	22	136	124	113	2.12812	7.49329e-11	3.85513e-09	up
Cluster-12885.135477	8.41	4.35	7.06	32.15	27.4821	22.32	59	28	37	201	163	126	2.21264	7.57683e-11	3.8945e-09	up
Cluster-12885.44382	20.8	36.97	25.92	0.39	0.811682	1.67	59	96	55	1	2	4	-4.64596	7.61574e-11	3.91089e-09	down
Cluster-12885.104395	5.26	4.74	6.17	16.16	15.5201	14.79	81	67	71	221.02	200	180	1.68495	7.74208e-11	3.9721e-09	up
Cluster-12885.69426	17.96	25.92	29.16	0	0	0	56	74	68	0	0	0	-8.27119	7.76499e-11	3.98019e-09	down
Cluster-12885.142260	4.27	5.2	6.1	0	0	0	61	68	65	0	0	0	-8.23612	7.93142e-11	4.06175e-09	down
Cluster-12885.126337	0	0	0	10.54	10.8354	11.09	0	0	0	49	48	47	8.26578	7.95762e-11	4.0698e-09	up
Cluster-12885.107752	8.36	6.36	6.04	0	0	0	89	62	48	0	0	0	-8.22831	7.96178e-11	4.0698e-09	down
Cluster-12885.61827	2.38	3.19	2.07	0.22	0.19324	0.16	74	91	48	6	5	4	-3.57305	7.97286e-11	4.07172e-09	down
Cluster-12885.62682	4.52	2.94	3.95	0	0	0	89	53	58	0	0	0	-8.25389	8.04299e-11	4.10377e-09	down
Cluster-12885.86269	31.56	47.62	32.77	0	0	0	63	87	49	0	0	0	-8.23998	8.08588e-11	4.12187e-09	down
Cluster-12885.126403	12.13	21.71	12.5	0	0	0	61	100	47	0	0	0	-8.2978	8.10301e-11	4.12682e-09	down
Cluster-12885.47704	5.03	7.21	5.17	0.66	0.699792	0.74	86	113	66	10	10	10	-2.88967	8.18051e-11	4.16248e-09	down
Cluster-12885.102345	16.76	16.04	16.6	38.71	45.403	52.71	146	128	108	300	333	367	1.64961	8.19394e-11	4.163e-09	up
Cluster-12885.77018	9.25	6.89	7.78	1.22	1.29691	1.37	145	99	91	17	17	17	-2.46159	8.19651e-11	4.163e-09	down
Cluster-12885.91772	2.98	4.96	3.85	0	0	0	57	87	55	0	0	0	-8.25345	8.26526e-11	4.19409e-09	down
Cluster-45897.0	0	0.09	0	4.04	3.93433	3.79	0	2	0	84	77	70	7.10133	8.43389e-11	4.27576e-09	up
Cluster-12885.109950	10.19	13.36	17.21	60.26	71.4316	83.05	15	18	19	81	95	110	2.70119	8.51276e-11	4.31181e-09	up
Cluster-12885.154017	0	0	0	5.47	7.21702	9.12	0	0	0	40	50	60	8.34604	8.55946e-11	4.32868e-09	up
Cluster-12885.94281	16.22	12.02	13.96	0	0	0	84	57	54	0	0	0	-8.21356	8.56163e-11	4.32868e-09	down
Cluster-12885.125846	5.88	10.46	10.29	0.2	0.538826	0.91	65	106	85	2	5	8	-3.84928	8.63076e-11	4.35967e-09	down
Cluster-12885.142315	15.03	18.68	24.96	0	0	0	58	66	72	0	0	0	-8.26438	8.67889e-11	4.38e-09	down
Cluster-12885.51783	7.24	6.56	8.33	0	0	0	71	59	61	0	0	0	-8.20361	8.77627e-11	4.42514e-09	down
Cluster-12885.152890	0.65	0.71	0	36.55	68.2109	100.74	1	1	0	51	94	138	7.45808	8.78576e-11	4.4259e-09	up
Cluster-12885.77699	32.52	33.45	49.5	209.06	152.311	89.48	138	130	157	794	553	312	2.13378	8.84843e-11	4.45344e-09	up
Cluster-12885.116262	3.3	2.86	2.52	7.61	8.87846	10.26	107	85	61	219	240	261	1.7848	8.91654e-11	4.48366e-09	up
Cluster-12885.122265	4.12	3.37	5.78	0.88	0.588663	0.28	185	139	194	35	22	10	-2.78218	8.9652e-11	4.50406e-09	down
Cluster-12885.119888	8.1	8.3	7.41	23.56	21.7548	19.6	82	77	56	212	185	158	1.61191	9.01195e-11	4.52346e-09	up
Cluster-43176.1	2.45	1.43	3.08	0	0	0	84	45	79	0	0	0	-8.34745	9.05931e-11	4.54189e-09	down
Cluster-12885.115154	9.47	9.88	6.71	36.27	29.8363	22.69	68	65	36	232	181	131	1.93292	9.065e-11	4.54189e-09	up
Cluster-12885.61124	24.98	29.87	21.38	1.65	3.02585	4.52	136	149	87	8	14	20	-2.85623	9.12821e-11	4.56945e-09	down
Cluster-12885.111764	16.55	13.79	14.49	34.7	36.4858	38.29	188.17	143.71	123.03	350.54	348	345.79	1.45629	9.19281e-11	4.59764e-09	up
Cluster-12885.131176	13.8	6.13	9.32	0	0	0	113	46	57	0	0	0	-8.34899	9.346e-11	4.67006e-09	down
Cluster-12885.149507	15.09	12.56	11.8	1.01	1.23669	1.67	101	77	59	6	7	9	-3.15978	9.59928e-11	4.78983e-09	down
Cluster-12885.110609	7.14	5.48	3.62	30.95	23.9058	16.01	74	52	28	285	208	132	2.2743	9.60292e-11	4.78983e-09	up
Cluster-12885.152290	25.5	22.72	22.12	55.23	72.475	91.31	196	160	127	378	470	563	1.82705	9.63525e-11	4.80165e-09	up
Cluster-12885.119362	101.51	81.07	47.03	0	1.91442	3.79	115	84	40	0	2	4	-4.99291	9.68483e-11	4.82204e-09	down
Cluster-12885.156034	4.3	2.59	5.35	19.78	19.266	18.76	29	16	27	119	110	102	2.42295	9.71359e-11	4.83203e-09	up
Cluster-12885.138709	13.54	10.55	18.13	52.54	45.2914	36.91	133	95	133	459	374	289	1.83335	9.72495e-11	4.83336e-09	up
Cluster-12885.125075	3.53	3.79	3.84	13.25	11.4271	9.31	64	63	52	213	173	133	1.76142	9.98472e-11	4.95804e-09	up
Cluster-12885.149924	0	0	0	62.15	215.091	368.62	0	0	0	78	268	459	10.8258	1.03614e-10	5.1405e-09	up
Cluster-12885.162521	12.42	7.27	6.35	0	0	0	110	59	42	0	0	0	-8.2904	1.04909e-10	5.19822e-09	down
Cluster-12885.108107	8.06	9.43	8.52	19.36	19.2387	18.99	194	208	153	413	386	359	1.3054	1.04965e-10	5.19822e-09	up
Cluster-12885.171116	16.92	13.75	12.75	64.83	54.8711	44.51	39	29	22	135	111	88	2.13601	1.05129e-10	5.20174e-09	up
Cluster-12885.172102	0.15	0	0.21	14.09	13.3937	12.73	1	0	1	82	74	67.02	7.04116	1.05651e-10	5.22289e-09	up
Cluster-12885.30873	6.48	11.65	4.98	31.26	30.5982	29.82	54	89	31	232	215	199	2.16529	1.07586e-10	5.31387e-09	up
Cluster-12885.111038	60.66	60.2	65.75	12.32	13.1714	13.99	164	149	133	30	31	32	-2.01908	1.08256e-10	5.34222e-09	down
Cluster-12885.96373	4.2	8.41	3.73	29.86	81.9246	134.83	6	11	4	39	106	173.99	4.25907	1.09763e-10	5.41177e-09	up
Cluster-12885.177236	7.24	9.18	5.67	1.38	0.916282	0.39	142	165	83	24	15	6	-2.88238	1.10268e-10	5.43182e-09	down
Cluster-12885.138845	0.5	0.73	0	8.4	9.81501	11.52	3	4	0	45	50	56	4.7239	1.10796e-10	5.449e-09	up
Cluster-12885.24693	6.62	5.71	5.95	0	0	0	76	60	51	0	0	0	-8.1534	1.10812e-10	5.449e-09	down
Cluster-12885.70234	0	0	0	7.85	5.65157	3.15	0	0	0	78	53	28	8.36437	1.10941e-10	5.45053e-09	up
Cluster-12885.140727	1.35	0.91	1.11	8.39	7.76827	7.02	13	8	8	72	63	54	2.94719	1.11272e-10	5.46198e-09	up
Cluster-12885.122103	8.75	7.11	9.25	1.63	1.10113	0.58	133	99	105	22	14	7	-2.76522	1.11728e-10	5.47951e-09	down
Cluster-12885.106327	1173.74	848.13	945.95	2309.38	2111.44	2001.48	161	107	98	307	327	348	1.69058	1.12464e-10	5.51075e-09	up
Cluster-12885.116641	6.65	7.93	4.57	0	0	0	76	83	39	0	0	0	-8.209	1.12589e-10	5.51203e-09	down
Cluster-12885.167342	0	0	0	2.07	1.6786	1.26	0	0	0	63	48	34	8.24915	1.12807e-10	5.51783e-09	up
Cluster-12885.82447	57.69	57.75	103.94	230.34	339.822	447.44	71	65	96	260.05	383	506.75	2.54193	1.13518e-10	5.54774e-09	up
Cluster-12885.103735	0	0	0	10.24	12.0097	14.12	0	0	0	42	47	53	8.25881	1.14353e-10	5.58361e-09	up
Cluster-12885.116757	13.51	15.31	18.17	4.33	3.13556	1.85	232	241	233	66	45	25	-2.18647601087088	1.14531e-10	5.58564e-09	down
Cluster-12885.74008	0	0	0	5.73	7.26381	8.92	0	0	0	40	48	56	8.28383	1.14595e-10	5.58564e-09	up
Cluster-12885.148705	14.2	17.88	13.64	1.83	2.8719	4.08	350	404	251	40	59	79	-2.20905	1.16992e-10	5.69749e-09	down
Cluster-12885.107747	8.31	9.06	7.25	23.35	24.7973	26.41	66	65.93	43	165.01	166	168	1.77394	1.17785e-10	5.73108e-09	up
Cluster-12885.44777	10.19	6.16	11.18	0	0	0	83	46	68	0	0	0	-8.25454	1.18165e-10	5.74455e-09	down
Cluster-12885.124472	50.14	40.62	44.72	97.12	118.899	142.64	602	447	401	1036	1197	1359	1.57908	1.18413e-10	5.75065e-09	up
Cluster-12885.102621	5.48	4.18	5.2	13.32	15.994	18.98	103	72	73	222	251	281	1.86568	1.18498e-10	5.75065e-09	up
Cluster-12885.116626	47.26	62.16	51.54	18.92	18.1665	17.22	458	552	373	163	148	133	-1.39757	1.19714e-10	5.80463e-09	down
Cluster-12885.119333	193.05	173.36	89.23	0	1.75554	5.03	112	92	39	0	1	3	-5.60681	1.20201e-10	5.82158e-09	down
Cluster-12885.54496	0	0	0	10.08	33.1204	57.16	0	0	0	21	67	113	8.81867	1.20273e-10	5.82158e-09	up
Cluster-12885.104032	40.2	49.3	35.7	93.02	121.778	153.28	466	523.66	309	958	1184	1410.83	1.73881	1.20611e-10	5.83284e-09	up
Cluster-20040.1	3.29	2.85	6.37	0	0	0	63	50	91	0	0	0	-8.35125	1.21676e-10	5.87923e-09	down
Cluster-12885.94414	55.12	68.76	59.62	130.09	127.993	125.08	287	328	232	605	567	530	1.25129	1.22124e-10	5.89535e-09	up
Cluster-12885.76540	7.23	4.92	9.11	0.1	0.30432	0.54	85	53	80	1	3	5	-4.36259	1.22221e-10	5.89535e-09	down
Cluster-12885.113940	15.76	8.6	13.08	53.64	47.7279	41	58	29	36	177	151	125	2.11826	1.24866e-10	6.01768e-09	up
Cluster-12885.157180	23.31	23.21	20.45	5.3	4.46324	3.51	148	135	97	30	24	18	-2.15816	1.2546e-10	6.04107e-09	down
Cluster-12885.98044	5.33	7.48	6.37	23.03	25.2973	27.86	28	36	25	108	113	119	2.1864	1.25714e-10	6.04808e-09	up
Cluster-22552.0	0	0	0	6.88	8.30346	9.83	0	0	0	41	47	53	8.24963	1.26245e-10	6.06839e-09	up
Cluster-12885.95173	26.81	22.69	25.53	0	0.773205	1.6	80	62	57	0	2	4	-4.78517	1.28033e-10	6.14901e-09	down
Cluster-12885.134846	4.56	6.73	2.89	0	0	0	74	100.06	35	0	0	0	-8.27729	1.29551e-10	6.21456e-09	down
Cluster-12885.83969	0	1.54	0.24	11.18	13.6826	16.5	0	8	1	56.72	66	76	4.74631	1.29621e-10	6.21456e-09	up
Cluster-12885.160763	2.93	2.77	2.33	0.2	0.0869802	0	81	70	48	5	2	0	-4.59704	1.30709e-10	6.26131e-09	down
Cluster-12885.96081	0	0	0	9.14	22.7639	37.22	0	0	0	25	60	95	8.6485	1.30992e-10	6.26947e-09	up
Cluster-12885.109710	60.64	63.8	55	7.5	12.2381	17.57	1264.86	1219.71	856.44	138.66	213	288.33	-2.08822	1.31974e-10	6.31103e-09	down
Cluster-47010.1	1.96	1.19	2.25	7.08	6.75428	6.38	63	35	54	202	181	161	2.06012	1.3293e-10	6.35131e-09	up
Cluster-12885.132980	14.09	15.98	16.67	3.59	3.30418	2.97	137	142.37	121	31	27	23	-2.07628	1.36794e-10	6.53031e-09	down
Cluster-12885.109487	4.31	15.56	9.14	71.13	55.9922	39.07	29	96	46	427	319	212	2.69176	1.37093e-10	6.53896e-09	up
Cluster-12885.129244	20.11	14.92	9.77	3.48	2.60902	1.67	397	270	144	61	43	26	-2.37579	1.3879e-10	6.61425e-09	down
Cluster-12885.64497	1.09	0.17	1.88	17.98	13.7898	9.26	7	1	9	103	75	48	3.90315	1.40121e-10	6.67194e-09	up
Cluster-12885.18953	1.55	0.24	1.92	15.77	12.7339	9.41	14	2	13	127	97	68	3.51961	1.42462e-10	6.77763e-09	up
Cluster-12885.91174	0.28	0	0	14.48	12.3131	10.01	2	0	0	93	75	58	7.06309	1.43698e-10	6.83057e-09	up
Cluster-12885.164000	1.39	0.5	0	10.68	9.29373	7.69	18	6	0	123	101	79	3.97756	1.48158e-10	7.03653e-09	up
Cluster-12885.98011	8.58	11.76	8.01	34.14	31.6157	28.82	43	54	30	152.96	135	117.81	1.92579	1.50071e-10	7.12132e-09	up
Cluster-29471.1	0	0.44	0	6.42	5.3657	4.25	0	5	0	71	56	42	5.32362	1.50913e-10	7.15456e-09	up
Cluster-12885.171279	0	0	0	25.29	22.1118	19.11	0	0	0	53	45	38	8.16974	1.51029e-10	7.15456e-09	up
Cluster-12885.121483	0	0	0	16.43	12.704	8.55	0	0	0	65	48	31	8.23366	1.51808e-10	7.18537e-09	up
Cluster-12885.90173	11.64	5.72	5.43	53.75	48.1994	42.82	20	9	7	84	74	65	2.89771	1.51999e-10	7.1883e-09	up
Cluster-12885.170317	37.42	30.92	44.93	11.24	10.7196	10.07	416	315	373	111	100	89	-1.66148	1.54995e-10	7.32373e-09	down
Cluster-12885.170456	0	0.14	0	12.93	8.14027	2.79	0	2	0	177	105	34	7.496	1.55417e-10	7.33743e-09	up
Cluster-12885.178261	0.04	0.14	0	2.78	2.59723	2.42	1	3	0	57	50	44	5.49432	1.5743e-10	7.4262e-09	up
Cluster-12885.136285	36.32	69.1	47.53	0.74	1.4903	2.25	54.01	94	53	1	2	3	-4.81262	1.57734e-10	7.43422e-09	down
Cluster-12885.116266	5.39	6.86	4.93	16.58	18.3064	20.23	60	70	41	164	171	179	1.85388	1.5922e-10	7.49789e-09	up
Cluster-12885.45344	15.74	14.92	15.75	2.67	1.87687	1.18	99	86	74	15	10	6	-2.83992	1.64443e-10	7.73731e-09	down
Cluster-12885.49973	5.17	6.27	5.12	24.87	22.0609	18.83	27	30	20	116	98	80	2.17124	1.65445e-10	7.77788e-09	up
Cluster-12885.108760	15.4	11.45	14.32	34.31	41.4458	49.27	157	107	109	311	355	400	1.77838	1.68286e-10	7.90473e-09	up
Cluster-12885.47415	0	0	0	48.38	52.3083	56.92	0	0	0	41	45	50	8.19487	1.68736e-10	7.91919e-09	up
Cluster-12885.140729	0	0	0	25.2	19.1703	13.03	0	0	0	64	47	31	8.21416	1.6916e-10	7.9324e-09	up
Cluster-12885.123862	10.72	11.01	10.77	1.43	1.21063	1.11	84	79	63	10	8	7	-2.93853	1.70359e-10	7.9801e-09	down
Cluster-12885.113370	12.35	14.18	9.58	27.07	27.1502	27.07	418	440	242	812	765	718	1.32929	1.70464e-10	7.9801e-09	up
Cluster-11987.0	0	0	0	8.6	9.91054	11.29	0	0	0	41	45	49	8.18312	1.77498e-10	8.30238e-09	up
Cluster-12885.72640	0.27	0.11	0.18	8.25	4.79806	0.91	8	3	4	214	117	21	4.72907	1.77791e-10	8.3091e-09	up
Cluster-12885.166389	0.89	0.98	0	14.82	11.5795	7.93	5	5	0	74	55	36	4.30508	1.80067e-10	8.40843e-09	up
Cluster-12885.93565	25.54	20.92	26.89	0.71	1.47635	2.29	80	60	63	2	4	6	-3.82768	1.80387e-10	8.4163e-09	down
Cluster-12885.119486	16.84	25.47	43.73	0.36	0.748344	1.55	52	72	101	1	2	4	-4.81491	1.83111e-10	8.53624e-09	down
Cluster-39829.0	21.3	14.58	15.53	0.53	1.31381	2.36	134	84	73	3	7	12	-3.42873	1.83504e-10	8.54737e-09	down
Cluster-12885.109996	444.27	401.89	419.99	776.84	752.55	721.27	1556	1289	1100	2441	2270	2099	1.03342	1.86929e-10	8.69961e-09	up
Cluster-12885.98374	32.01	20.2	21.97	5.49	5.25164	4.95	275	159	141	42	38	34	-2.07288	1.87175e-10	8.70381e-09	down
Cluster-12885.114551	103.56	114.01	103.52	45.7	44.6075	43.23	1022	1031	763	401	370	340	-1.09638	1.89001e-10	8.78136e-09	down
Cluster-12885.150891	4.48	4.25	4.29	0.12	0.0639216	0	84	73	60	2	1	0	-5.94386	1.89332e-10	8.78941e-09	down
Cluster-12885.17070	0	0	0	26.6	26.5592	26.34	0	0	0	45	44	43	8.14006	1.91103e-10	8.86423e-09	up
Cluster-12885.139372	21.32	21.86	18.58	5.26	5.1758	5.18	195.88	184.01	127.46	43	40	38	-1.8118	1.91756e-10	8.88709e-09	down
Cluster-12885.112054	20.06	16.87	14.31	87.41	62.8577	34.74	537	414	286	2074	1402	730	1.99002	1.91937e-10	8.88809e-09	up
Cluster-12885.165257	5.23	5.02	2.95	0	0	0	83	73	35	0	0	0	-8.14782	1.93256e-10	8.94172e-09	down
Cluster-12885.133863	6.39	6.72	6.31	0	0.0953661	0.2	80	77	59	0	1	2	-5.91496	1.94925e-10	9.01142e-09	down
Cluster-12885.81936	7.54	10.94	4.47	0.43	0.22729	0.12	79	105	35	4	2	1	-4.69764	1.95982e-10	9.04982e-09	down
Cluster-12885.115050	502.73	595.69	624.36	1163.34	1233.86	1293.89	395	428	369	850	924	998	1.46299	1.96081e-10	9.04982e-09	up
Cluster-12885.174226	0	0	0	8.97	7.84167	6.73	0	0	0	53	44	36	8.13506	1.97795e-10	9.12137e-09	up
Cluster-12885.113307	52.66	52.09	44.14	16.88	17.9079	19.04	759	688	475	216	216	217	-1.30147	2.02245e-10	9.31551e-09	down
Cluster-12885.100528	39.71	23.45	9.85	1.58	2.08009	2.63	340	184	63	12	15	18	-3.3543	2.0234e-10	9.31551e-09	down
Cluster-12885.143255	11.34	2.61	19.33	0	0.184243	0.39	147	31	187	0	2	4	-5.72773	2.07867e-10	9.56206e-09	down
Cluster-38693.1	6.82	44.1	8.87	0.88	0.811409	0.73	70	415	68	8	7	6	-4.43669	2.10433e-10	9.67208e-09	down
Cluster-12885.4122	11.05	10.14	23.36	0	0.188997	0.59	69	58	109	0	1	3	-5.68869	2.13861e-10	9.82152e-09	down
Cluster-48066.1	0	0	0	3.07	5.13736	7.42	0	0	0	31	49	67	8.33367	2.14132e-10	9.82586e-09	up
Cluster-12885.133035	0.45	0.98	0.2	4.68	14.6317	25.54	3	6	1	28	83	138	4.98841	2.15913e-10	9.89941e-09	up
Cluster-12885.139606	2.25	2.04	2.55	0	0	0	65	54	55	0	0	0	-8.06774	2.16463e-10	9.91648e-09	down
Cluster-12885.73271	3.44	2.19	3.59	0	0	0	77	45	60	0	0	0	-8.13423	2.17084e-10	9.93673e-09	down
Cluster-12885.121118	117.07	128.8	144.29	293.78	286.052	277.17	159	160	147	365	353	342	1.41985	2.17316e-10	9.93915e-09	up
Cluster-12885.129474	4.67	2.98	2.96	20.56	16.7762	12.46	36	21	17	141	109	77	2.38665	2.1916e-10	1.00153e-08	up
Cluster-12885.69898	0.97	1.59	1.56	6.87	9.23372	11.94	10	15	12	63	80	98	2.96144	2.19962e-10	1.00437e-08	up
Cluster-12885.172680	3.39	3.28	2.79	0	0	0	70	62	43	0	0	0	-8.04825	2.24769e-10	1.02548e-08	down
Cluster-12885.103713	30.89	49.46	19.29	1.05	2.64281	4.38	165	242	77	5	12	19	-3.41395	2.29043e-10	1.04326e-08	down
Cluster-12885.74675	0	0.2	0	16.92	15.2376	13.57	0	1	0	84	72	61.25	7.88258	2.29188e-10	1.04326e-08	up
Cluster-12885.109518	3.78	5.68	1.9	20.61	24.3192	28.49	16	22	6	78	88	99	2.88818	2.29231e-10	1.04326e-08	up
Cluster-12885.40108	0	0	0	7.36	14.8239	23.13	0	0	0	27	52	78	8.44112	2.29832e-10	1.04483e-08	up
Cluster-12885.102439	10.16	10.32	7.81	1.24	1.19673	1.26	101	94	58	11	10	10	-2.76528	2.29951e-10	1.04483e-08	down
Cluster-12885.107453	8.72	15.41	8.92	0	0	0	55	89	42	0	0	0	-8.13633	2.31118e-10	1.04928e-08	down
Cluster-12885.123318	0	0	0	40.02	27.3627	13.94	0	0	0	75	50	25	8.27737	2.35097e-10	1.0656e-08	up
Cluster-23879.5	0	0	0	3.39	2.40357	1.28	0	0	0	75	50	25	8.27737	2.35097e-10	1.0656e-08	up
Cluster-12885.109927	59.51	56.22	68.64	19.2	19.9923	20.74	491	425	423	141	139	137	-1.44874	2.35856e-10	1.06817e-08	down
Cluster-12885.116962	16.35	17.3	23.03	51.04	46.8972	42.05	232	225	244	643	557	472	1.46234	2.40503e-10	1.08833e-08	up
Cluster-12885.156143	0	0	0	7.75	10.9943	14.48	0	0	0	34	46	58	8.23171	2.426e-10	1.09693e-08	up
Cluster-12885.141741	3.54	3.02	5.43	0.29	0.245821	0.2	69	54	79	5	4	3	-3.88107	2.43521e-10	1.1002e-08	down
Cluster-12885.121952	2.26	6.89	3.64	16.67	22.6941	29.34	44	123	53	288	369	450	2.60718	2.4464e-10	1.10435e-08	up
Cluster-12885.78377	22.01	15.43	33.38	0	0	0	67	43	76	0	0	0	-8.19991	2.45651e-10	1.10802e-08	down
Cluster-12885.118529	35.34	27.66	39.68	84.04	104.835	127.26	205	147	172	435	516	598	1.81519	2.47671e-10	1.11622e-08	up
Cluster-12885.137143	0	0	0	30.6	27.3606	23.83	0	0	0	49	43	37	8.09587	2.48292e-10	1.11808e-08	up
Cluster-12885.105645	51.95	51.91	56.36	5.55	9.681	14.36	569	521	461	54	89	125	-2.25276	2.48649e-10	1.11808e-08	down
Cluster-12885.123912	2.41	2.35	1.87	14.94	12.0168	8.85	19	17	11	105	80	56	2.59335	2.48686e-10	1.11808e-08	up
Cluster-12885.137416	7.96	8.68	7.36	0.66	0.41673	0.15	68	68	47	5	3	1	-4.11351	2.49476e-10	1.11998e-08	down
Cluster-12885.151723	4.2	5	5.83	0	0	0	55	60	57	0	0	0	-8.06064	2.49512e-10	1.11998e-08	down
Cluster-12885.87009	10.77	18.5	11.47	0	0	0	54	85	43	0	0	0	-8.10887	2.49774e-10	1.12026e-08	down
Cluster-12885.134426	1.26	1.14	1.22	7	6.17293	5.3	18	15	13	89	74	60	2.51178	2.50405e-10	1.12218e-08	up
Cluster-12885.107104	99.47	125.35	165.42	335.2	345.625	354.77	241	278	300	733	733	734	1.63904	2.53691e-10	1.13599e-08	up
Cluster-12885.102822	5.9	0	7.82	409.36	367.769	339.58	1	0	1	67	69	71	6.9455	2.5487e-10	1.14035e-08	up
Cluster-12885.140082	0	0.21	0.26	19.46	15.9387	11.97	0	1	1	91	71	51	6.95327	2.58146e-10	1.15408e-08	up
Cluster-12885.103170	3.55	8.41	4.74	18.87	110.52	204.64	6	13	6	29	167	306	4.66823	2.58881e-10	1.15644e-08	up
Cluster-12885.101271	15.68	20.75	16.52	0.88	1.61146	2.41	80	97	63	4	7	10	-3.24559	2.61284e-10	1.16624e-08	down
Cluster-12885.117306	4.03	2.77	4.22	0	0	0	73	46	57	0	0	0	-8.08423	2.6203e-10	1.16863e-08	down
Cluster-12885.130587	2.86	3.17	4.31	0	0	0	55	56	62	0	0	0	-8.07912	2.62333e-10	1.16904e-08	down
Cluster-12885.136225	2.67	2.91	2.22	0	0	0	66	66	41	0	0	0	-8.02981	2.64248e-10	1.17663e-08	down
Cluster-11735.0	0	0	0	12.17	8.78567	4.99	0	0	0	70	48	26	8.22294	2.65137e-10	1.17965e-08	up
Cluster-12885.57882	5.11	3.6	0.87	0	0	0	149	96	19	0	0	0	-8.55552	2.68513e-10	1.19371e-08	down
Cluster-12885.82303	3.63	5.47	7.86	24.02	25.2561	26.67	21	29	34	124	124	125	2.36197	2.69218e-10	1.19589e-08	up
Cluster-12885.109227	525.18	468.52	617.24	154.42	156.294	157.23	653.73	533.4	576.59	176.27	178	179.83	-1.49123	2.74548e-10	1.2186e-08	down
Cluster-12885.177317	0	0	0	1.9	2.29075	2.77	0	0	0	38	43	49	8.13243	2.81258e-10	1.24688e-08	up
Cluster-12885.156377	0	0	0	9.33	13.9961	19.28	0	0	0	32	46	61	8.24745	2.81369e-10	1.24688e-08	up
Cluster-12885.113776	7.02	1.35	5.51	34.76	39.6078	44.95	17	3	10	76	84	93	3.33627	2.84572e-10	1.26007e-08	up
Cluster-12885.121136	2.56	2.2	2.15	10.38	8.08533	5.48	80	63	50	287	210	134	1.93379	2.88315e-10	1.27563e-08	up
Cluster-12885.148048	6.51	14.74	4.41	0	0.191858	0.51	81	168	41	0	2	5	-5.03794	2.90095e-10	1.28248e-08	down
Cluster-12885.116784	72.98	64.88	68.8	29.92	26.9199	23.44	882.78	719.23	621.49	321.47	273	224.98	-1.20454	2.90383e-10	1.28274e-08	down
Cluster-12885.169022	1.27	0.35	0.85	16.27	16.5339	16.71	4	1	2	46	45	44	4.52461	2.91065e-10	1.28473e-08	up
Cluster-12885.172149	0.53	0.55	0.38	3.36	2.73492	2.01	19	18	10	106	81	56	2.60962	2.94609e-10	1.29934e-08	up
Cluster-12885.38397	0	4.34	0	48.52	45.1852	42.42	0	5	0	56	52	49	5.23604	2.98223e-10	1.31424e-08	up
Cluster-12885.122242	34.7	37.61	32.55	80.24	72.0155	62.55	294	292	206	605	514	424	1.20287	2.99619e-10	1.31934e-08	up
Cluster-12885.96301	0.11	0.23	0.48	2.69	2.98722	3.32	2.55	4.76	8.08	53.53	56	58.6	3.61536	3.04413e-10	1.33939e-08	up
Cluster-12885.15681	0	0	0	5.98	5.65062	5.24	0	0	0	47	42	37	8.06386	3.08188e-10	1.35493e-08	up
Cluster-12885.124335	13.26	10.99	8.65	1.79	1.90124	2.01	158	120	77	19	19	19	-2.36335	3.08458e-10	1.35505e-08	down
Cluster-12885.89708	12.61	13.61	5.69	2.07	1.66238	1.19	282	279	95	41	31	21	-2.53704	3.13632e-10	1.37669e-08	down
Cluster-12885.68149	15.69	18.89	14.11	5.58	4.746	3.84	301	332	202	95	76	58	-1.62351	3.14549e-10	1.37963e-08	down
Cluster-12885.120798	0	0	0.48	9.48	7.90056	6.24	0	0	3	71	56	42	6.00339	3.15894e-10	1.38443e-08	up
Cluster-12885.38672	52.96	40.29	84.72	10.79	6.71974	2.2	297	207	355	54	32	10	-3.02829	3.18094e-10	1.39298e-08	down
Cluster-12885.129884	0	0	0	3.58	4.53169	5.68	0	0	0	36	43	51	8.13692	3.18773e-10	1.39485e-08	up
Cluster-12885.115350	0	0.15	0	12.49	11.1105	9.51	0	1	0	83	70	57	7.83266	3.22436e-10	1.40977e-08	up
Cluster-12885.78367	8.45	5.64	3.04	0	0	0	108	66	29	0	0	0	-8.211	3.24705e-10	1.41858e-08	down
Cluster-12885.115773	21.28	26.14	28.65	60.24	59.966	59.27	167	188	168	421	397	373	1.41484	3.27605e-10	1.43012e-08	up
Cluster-12885.162628	4.57	3.47	5.96	0.89	0.799656	0.7	151	105	147	26	22	18	-2.4062	3.33544e-10	1.45491e-08	down
Cluster-12885.146047	1.89	1.51	5.39	33.19	24.3044	14.28	15	11	32	235	163	91	3.19406	3.36498e-10	1.46664e-08	up
Cluster-12885.144551	1.28	2.8	2.57	24.63	20.3925	15.71	4	8	6	69	55	41	3.41093	3.37011e-10	1.46773e-08	up
Cluster-12885.118719	32.68	37.86	29.02	12.79	9.92457	6.63	937	995	621	325	237	149	-1.61588	3.38095e-10	1.47129e-08	down
Cluster-12885.99813	1.79	0.39	0.96	16.31	19.7758	23.76	5	1	2	41	48	56	4.45825	3.43474e-10	1.49353e-08	up
Cluster-12885.150137	5.41	6.03	4.59	17.39	16.9347	16.46	49	50	31	140	129	119	1.8326	3.4678e-10	1.50673e-08	up
Cluster-12885.77041	1.61	1.09	2.26	9.48	8.40842	7.25	21	13	22	110	92	75	2.51362	3.48803e-10	1.51434e-08	up
Cluster-12885.31144	11.09	12.1	7.84	0.42	0.738768	1.24	89	89	47	3	5	8	-3.52026	3.49324e-10	1.51542e-08	down
Cluster-12885.128176	0	0	0.7	24.58	20.7677	16.81	0	0	2	84	68	53	6.88942	3.51367e-10	1.52309e-08	up
Cluster-12885.101960	1.65	4.96	1.1	28.35	27.3483	26.1	4	11	2	62	58	54	3.6236	3.52145e-10	1.52528e-08	up
Cluster-12885.27743	0	0	0	8.8	7.63584	6.3	0	0	0	51	42	33	8.05481	3.56258e-10	1.54189e-08	up
Cluster-12885.45878	0.26	0	0.18	6.47	8.52969	10.76	2	0	1	44	55	66	6.05555	3.56752e-10	1.54283e-08	up
Cluster-12885.171347	2.14	3.66	3.91	0	0	0	44	69	60	0	0	0	-8.07992	3.57984e-10	1.54695e-08	down
Cluster-12885.148182	1.97	1.36	1.11	21.33	13.9336	5.59	19	12	8	183	113	43	3.33477	3.61538e-10	1.5611e-08	up
Cluster-12885.62743	12.62	8.13	5.41	0	0	0	100	59	32	0	0	0	-8.13412	3.67575e-10	1.58593e-08	down
Cluster-11952.0	0	0	0	6.38	9.72596	13.34	0	0	0	31	45	59	8.205	3.69674e-10	1.59376e-08	up
Cluster-12885.111193	8.38	9.15	5.68	32.61	26.2045	19.02	83	83	42	287	218	150	1.90211	3.71747e-10	1.60145e-08	up
Cluster-12885.106279	40.32	45.35	37.69	89.42	83.8125	77.07	262	270	183	518	461	404	1.19873	3.74298e-10	1.61119e-08	up
Cluster-12885.62864	6.74	8.83	5.71	0	0	0	60	72	38	0	0	0	-8.00161	3.82542e-10	1.64541e-08	down
Cluster-12885.134403	5.7	2.71	6.3	51.6	35.5621	18.34	23	10	19	186.5	123	61	3.0119	3.83923e-10	1.65007e-08	up
Cluster-12885.121434	24.27	43.85	39.26	3.09	2.11824	1.08	52.01	86	63	6	4	2	-3.86145	3.85664e-10	1.65627e-08	down
Cluster-12885.127729	0	0	0	12.73	15.4316	18.23	0	0	0	36	42	48	8.08876	3.97767e-10	1.70693e-08	up
Cluster-12885.102284	0	0	0	11.99	8.04459	3.8	0	0	0	77	49	22	8.25194	4.00434e-10	1.71705e-08	up
Cluster-41359.1	0.24	0	0	2.92	7.25466	12.17	3	0	0	32	75	119	6.58243	4.02874e-10	1.72618e-08	up
Cluster-12885.126724	41.13	54.43	68.41	17.83	14.8808	11.49	537.88	652.29	668	207	163	119	-1.73919	4.08101e-10	1.74723e-08	down
Cluster-12885.125797	339.29	311.34	297.99	139.2	135.15	130.04	1807	1519	1186	662	612	563	-1.04455	4.10235e-10	1.75501e-08	down
Cluster-12885.45513	0	0	0	4.03	3.0844	2	0	0	0	61	44	27	8.10493	4.14469e-10	1.77177e-08	up
Cluster-12885.107167	49.23	36.52	63	256.42	192.977	134.55	28	19	27	137	108	79	2.33508	4.16145e-10	1.77757e-08	up
Cluster-12885.128160	8.65	10.49	10.29	0	0	0	54	60	48	0	0	0	-7.96035	4.20932e-10	1.79663e-08	down
Cluster-12885.78480	6.74	4.53	4.86	29.25	23.423	16.85	39	24	21	151	115	79	2.27299	4.26771e-10	1.82016e-08	up
Cluster-12885.157102	16.22	16.5	8.72	2.11	1.80892	1.61	138.4	129	55.57	16	13	11	-2.73348	4.28121e-10	1.82326e-08	down
Cluster-12885.102643	31.71	62.8	47.26	7.87	8.93019	10.04	167	303	186	37	40	43	-2.20623	4.28155e-10	1.82326e-08	down
Cluster-12885.113191	38.04	42.85	34.21	79.71	82.8849	86.04	250	258	168	467	461	456	1.29475	4.32433e-10	1.84007e-08	up
Cluster-12885.72841	0	0.35	0.35	5.56	4.34562	2.96	0	5	4	76	56	36	4.40594	4.40289e-10	1.87207e-08	up
Cluster-12885.41106	1.39	1.51	0.27	8.21	17.4636	27.49	7	7	1	37	75	113	4.25822	4.41635e-10	1.87636e-08	up
Cluster-12885.104987	18.01	26.3	16.6	1.36	1.70446	2.36	74	99	51	5	6	8	-3.28741	4.46239e-10	1.89447e-08	down
Cluster-12885.88295	1.68	2.36	0.64	25.72	18.2109	10.21	7	9	2	96	65	35	3.68368	4.50199e-10	1.90983e-08	up
Cluster-12885.114635	9.33	16.2	34.03	0.24	0.496996	0.78	44	70	120	1	2	3	-5.12643	4.51265e-10	1.91289e-08	down
Cluster-12885.170929	0	0	0	2.69	4.17649	5.92	0	0	0	30	44	59	8.18515	4.55604e-10	1.92981e-08	up
Cluster-12885.20182	0	0	0	7.85	6.78605	5.57	0	0	0	50	41	32	8.01955	4.58147e-10	1.9391e-08	up
Cluster-12885.96728	0.1	0	0.26	6.6	5.83673	5.07	1	0	2	61	51	42	5.90022	4.59151e-10	1.9413e-08	up
Cluster-12885.171312	0	0	0	8.55	8.76186	9.17	0	0	0	41	40	40	8.0156	4.59364e-10	1.9413e-08	up
Cluster-12885.109162	28.12	39.85	28.18	2.92	2.50197	2.05	64	83	48	6	5	4	-3.45475	4.66028e-10	1.96797e-08	down
Cluster-12885.14920	0	0	0	5.58	5.88872	6.35	0	0	0	40	40	41	8.01794	4.68849e-10	1.97838e-08	up
Cluster-12885.100967	3.54	6.59	2.51	21.41	22.9385	24.46	17	29	9	92	94	96	2.63786	4.70662e-10	1.98342e-08	up
Cluster-12885.98713	128.9	119.3	150.61	303.47	279.607	253.55	276.26	234	241.7	588.41	528	469.19	1.30053	4.70929e-10	1.98342e-08	up
Cluster-12885.114748	16.4	18.34	13.45	5.29	4.26489	3.16	276	283	169	79	60	42	-1.76482	4.71114e-10	1.98342e-08	down
Cluster-12885.161560	4.71	3.4	4.09	0	0	0	71	47	46	0	0	0	-7.96494	4.72001e-10	1.98565e-08	down
Cluster-12885.125473	4.98	3.88	4.49	0.18	0.440993	0.73	122	87	82	4	9	14	-3.14963	4.73239e-10	1.98936e-08	down
Cluster-15466.0	3.32	2	1.99	0	0	0	87	48	39	0	0	0	-8.02395	4.75389e-10	1.99689e-08	down
Cluster-12885.95986	7.7	6.79	9.9	0.09	0	0	99	80	95	1	0	0	-7.77358	4.76227e-10	1.9989e-08	down
Cluster-12885.109372	1.68	0	0	45.63	30.2288	14.25	4	0	0	98	63	29	5.80648	4.80485e-10	2.01525e-08	up
Cluster-24581.0	3.45	2.92	2.26	0.08	0.0440801	0	94	73	46	2	1	0	-5.89171	4.81616e-10	2.01847e-08	down
Cluster-12885.92860	0.08	0.98	0.11	6.9	6.53531	6.18	1	11	1	75	67	60	4.22396	4.82056e-10	2.01879e-08	up
Cluster-12885.96320	9.59	8.99	9.9	2.32	1.8678	1.44	135	116	104	29	22	16	-2.18044	4.84337e-10	2.02682e-08	down
Cluster-12885.153457	4.76	4.64	2.88	0.57	0.562216	0.55	122	109	55	13	12	11	-2.71199	4.85154e-10	2.02834e-08	down
Cluster-12885.130979	3.25	3.22	3.75	0.06	0.0598699	0.13	65	59	56	1	1	2	-5.25562	4.8543e-10	2.02834e-08	down
Cluster-12885.132567	5.85	5.36	8.22	0	0.258757	0.64	81	68	85	0	3	7	-4.29355	4.88636e-10	2.0402e-08	down
Cluster-12885.124286	11.1	7.18	7.15	56.34	40.7508	23.42	54	32	26	245	169	93	2.4066	4.93511e-10	2.05821e-08	up
Cluster-12885.111684	27.01	25.23	32.63	73.49	101.494	130.84	83	71	75	203	270	337	2.08242	4.93688e-10	2.05821e-08	up
Cluster-12885.59526	284.98	264.54	220.86	518.54	511.086	500.52	311.05	264.05	181.02	521.03	516	511.05	1.30174	5.03878e-10	2.098e-08	up
Cluster-12885.114638	14.15	10.5	9.95	33.95	29.188	23.69	322	219	169	685.03	554	423.79	1.4767	5.03987e-10	2.098e-08	up
Cluster-12885.129913	0	0	0	4.64	7.41848	10.63	0	0	0	29	44	60	8.18743	5.05257e-10	2.10146e-08	up
Cluster-12885.163376	7.2	9.66	12.69	2.03	1.98707	1.99	152	187	200	38	35	33	-2.1439	5.05574e-10	2.10146e-08	down
Cluster-34983.0	10.44	6.6	7.21	0.37	0.130644	0	95	55	49	3	1	0	-5.39379	5.1305e-10	2.13094e-08	down
Cluster-15718.0	4.64	5.86	10.5	0	0	0	45	52	76	0	0	0	-8.11403	5.13483e-10	2.13115e-08	down
Cluster-12885.102131	0.1	0.11	0	5.88	8.83519	12.2	1	1	0	50	71	93	7.03616	5.15077e-10	2.13617e-08	up
Cluster-12885.78941	39.96	35.67	27.04	0	0	0	71	58	36	0	0	0	-7.95075	5.16955e-10	2.14208e-08	down
Cluster-12885.56546	3.09	4.06	2.07	0	0	0	64	77	32	0	0	0	-8.01067	5.17274e-10	2.14208e-08	down
Cluster-12885.74942	2.9	3.27	2.33	14.44	11.838	8.97	30	31	18	133	103	74	2.21066	5.1992e-10	2.15144e-08	up
Cluster-30643.0	4.67	4.17	3.85	0.69	0.564969	0.42	99	81	61	13	10	7	-2.7627	5.20917e-10	2.15396e-08	down
Cluster-12885.109948	18.26	18.24	18.15	52.77	42.7025	31.07	922	844	684	2359	1792	1226	1.35259	5.24317e-10	2.16641e-08	up
Cluster-12885.107326	38.36	24.57	40.81	8.14	5.27005	2.02	627	368	498	118	72	26	-2.61879	5.32355e-10	2.19799e-08	down
Cluster-12885.132470	16.55	16.87	15.71	4.55	4.63763	4.71	213	199	151	52	50	48	-1.65833	5.34477e-10	2.20512e-08	down
Cluster-12885.113616	74.38	90.2	96.47	37.11	32.2716	26.62	1419	1577	1374	628	514	400	-1.29183	5.36965e-10	2.21374e-08	down
Cluster-12885.93729	0.95	0	0	17.9	50.7614	85.35	2	0	0	34	94	155	7.48921	5.37563e-10	2.21456e-08	up
Cluster-12885.110998	0	0	0	9.12	6.96576	4.71	0	0	0	58	42	27	8.05141	5.45932e-10	2.24737e-08	up
Cluster-12885.167779	0.26	0.07	0.8	5.44	4.44273	3.33	8	2	18	146	112	79	3.71365	5.46495e-10	2.24803e-08	up
Cluster-12885.139233	12.02	15.8	16.62	3.44	2.46234	1.36	122	147	126	31	21	11	-2.45268	5.50487e-10	2.26277e-08	down
Cluster-12885.78299	0	0	0	16.8	10.9395	4.67	0	0	0	79	49	20	8.24751	5.54195e-10	2.27633e-08	up
Cluster-12885.98340	6.43	8.23	7.45	0	0	0	52	61	45.01	0	0	0	-7.92041	5.57905e-10	2.28988e-08	down
Cluster-12885.151547	13.15	4.62	16.18	0	0	0	87	28	80	0	0	0	-8.26353	5.65694e-10	2.31935e-08	down
Cluster-12885.166955	1.96	1.79	1.66	0.07	0.0693447	0.07	68	57	43	2	2	2	-4.55379	5.6592e-10	2.31935e-08	down
Cluster-12885.130590	58.68	59.59	40.56	17.78	13.166	7.91	777	723	401	209	146	83	-1.87834	5.76296e-10	2.36014e-08	down
Cluster-12885.151750	5.48	5.1	3.89	0	0	0	68	58	36	0	0	0	-7.92663	5.79873e-10	2.37304e-08	down
Cluster-12885.144210	7.68	6.67	3.97	0.29	0.312115	0.33	88	70	34	3	3	3	-4.1266	5.80538e-10	2.37402e-08	down
Cluster-12885.120787	0	0	0	7.79	9.3407	11.22	0	0	0	35	40	46	8.0298	5.81265e-10	2.37524e-08	up
Cluster-12885.19710	0	0	0	14.48	11.2925	8.03	0	0	0	55	41	28	8.02089	5.85273e-10	2.38986e-08	up
Cluster-12885.150829	11.81	11.65	10.65	4.1	3.7712	3.42	312	282	210	96	83	71	-1.44009	5.88036e-10	2.39938e-08	down
Cluster-12885.6689	0	0	0	3.2	3.3111	3.5	0	0	0	40	39	39	7.97935	5.89257e-10	2.4026e-08	up
Cluster-12885.103986	28.36	27.72	13.25	71.26	71.2051	70.71	777	696	271	1730	1625	1520	1.7844	5.90783e-10	2.40706e-08	up
Cluster-12885.124061	5.5	2.64	5.03	0	0.204942	0.44	161	71	110	0	5	10	-4.21633	5.91746e-10	2.40809e-08	down
Cluster-12885.111978	8.07	7.93	8.37	24.39	36.2482	49.25	40	36	31	108	153	199	2.38234	5.91902e-10	2.40809e-08	up
Cluster-12885.159695	0	0	1.65	20.95	16.7096	11.99	0	0	5	76	58	40	5.2596	5.93582e-10	2.41316e-08	up
Cluster-12885.84149	1.89	5.45	1.64	16.97	18.3364	19.88	17	45	11	136	139	143	2.80205	5.97418e-10	2.42698e-08	up
Cluster-12885.162436	3.94	1.56	3.31	0	0	0	91	33	57	0	0	0	-8.11508	6.01296e-10	2.44095e-08	down
Cluster-12885.166473	0.4	0	0	4.9	6.01469	7.34	4	0	0	44	51	59	5.56704	6.04405e-10	2.45179e-08	up
Cluster-12885.109993	59.42	64.87	68.82	132.62	131.618	129.64	268	268	232	535	507	479	1.22227	6.06307e-10	2.45771e-08	up
Cluster-15688.0	0	0	0	2.85	2.95032	3.04	0	0	0	40	39	38	7.96573	6.3573e-10	2.5751e-08	up
Cluster-12885.45506	4.86	4.01	15.02	0	0	0	49	37	113	0	0	0	-8.3667	6.39533e-10	2.58862e-08	down
Cluster-12885.100082	16.25	18.92	10.43	45.94	47.4845	49.11	75	79.94	35.96	189.52	187	185.41	1.83693	6.47271e-10	2.61804e-08	up
Cluster-12885.68999	1.98	6.16	2.08	14.8	22.4427	30.88	28	80	22	186	266	346	2.92863	6.52966e-10	2.63915e-08	up
Cluster-12885.114684	221.5	138.5	166.3	24.45	33.854	43.5	491	281	276	49	66	83	-2.11733	6.54555e-10	2.64365e-08	down
Cluster-12885.161068	0.17	0.06	0.08	2.96	2.93576	2.89	3	1	1	46	43	40	4.9461	6.58918e-10	2.65934e-08	up
Cluster-12885.87946	10.17	10.41	15.91	35.79	37.1495	38.42	77.89	73	91	244	240	236	1.78853	6.62143e-10	2.66934e-08	up
Cluster-12885.113399	9.13	10.64	26.11	0	0	0.16	73	78	156	0	0	1	-8.00922	6.62355e-10	2.66934e-08	down
Cluster-12885.116153	27.86	28.98	36.34	93.12	78.0124	60.71	234	223	228	696	552	408	1.47672	6.67973e-10	2.69003e-08	up
Cluster-12885.157343	0	0	0	8.74	6.87004	4.75	0	0	0	55	41	27	8.00762	6.75143e-10	2.71694e-08	up
Cluster-12885.104030	16.7	14.72	8.62	79.99	58.1119	34.05	83	67	32	355.22	246	137.98	2.26939	6.81487e-10	2.74048e-08	up
Cluster-12885.35391	0	0	0	1.87	1.6132	1.36	0	0	0	48	39	31	7.96012	6.85261e-10	2.75367e-08	up
Cluster-12885.171268	11.23	14.58	11.34	0	0	0	53	63	40	0	0	0	-7.89086	6.92394e-10	2.78033e-08	down
Cluster-12885.123009	1.93	3.04	4.45	0.22	0.18548	0.2	50	72	86	5	4	4	-3.81851	6.96864e-10	2.79626e-08	down
Cluster-12885.95849	43.07	36.86	57.66	13.49	10.8355	7.83	301	236	301	84	64	44	-1.93461	6.97684e-10	2.79697e-08	down
Cluster-12885.95254	13.65	16.21	26.19	0	0	0	46	50	66	0	0	0	-8.0052	6.98049e-10	2.79697e-08	down
Cluster-12885.126745	4.59	4.46	5.59	0	0	0	55	49	50	0	0	0	-7.89587	6.99352e-10	2.80018e-08	down
Cluster-12885.16553	0	0.92	0	11.74	10.1584	8.35	0	5	0	62	51	40	5.18492	7.04682e-10	2.81949e-08	up
Cluster-12885.68855	1.79	2.79	4.44	22.8	19.9383	16.7	7	10	13	80	67	54	2.94108	7.11673e-10	2.84541e-08	up
Cluster-12885.110533	0.81	1.89	2.16	9.47	10.2776	11.26	6.99	15	14	73	75	78	2.87289	7.17322e-10	2.86594e-08	up
Cluster-14634.0	0	0	0	2.6	4.37832	6.45	0	0	0	27	43	60	8.15763	7.27104e-10	2.90294e-08	up
Cluster-12885.103231	0	0	0	22.86	19.5154	15.87	0	0	0	47	39	31	7.94878	7.29187e-10	2.90916e-08	up
Cluster-12885.144507	4.98	8.52	2.03	21.33	49.0081	79.19	23	36	7	88	193	299	3.49999	7.42347e-10	2.95954e-08	up
Cluster-12885.159356	29.83	25.8	22.55	1.3	2.95925	4.76	154	122	87	6	13	20	-2.91686	7.50455e-10	2.98973e-08	down
Cluster-12885.154305	19.64	17.18	13.61	132	90.3118	48.02	25	20	13	154	105	56	2.66504	7.53513e-10	2.99976e-08	up
Cluster-12885.150501	35.9	23.78	27.15	4.59	2.73004	1.06	122	74	69	14	8	3	-3.18151	7.54963e-10	3.00338e-08	down
Cluster-12885.125359	2.23	2.48	2.53	0	0	0	53	54	45	0	0	0	-7.86718	7.56314e-10	3.00661e-08	down
Cluster-12885.122025	0.59	1.29	0.47	9.7	7.85961	5.76	5	10	3	73	56	39	3.46155	7.59353e-10	3.01653e-08	up
Cluster-12885.171582	0.37	0.68	0.25	10.26	6.18464	1.55	10	17	5	247	140	33	3.917	7.61663e-10	3.02354e-08	up
Cluster-12885.84045	1.72	1.41	1.73	19.09	21.6205	24.14	4	3	3	40	44	48	3.982	7.66012e-10	3.03864e-08	up
Cluster-12885.140795	0	0	0	13.09	11.1179	8.9	0	0	0	48	39	30	7.94632	7.71712e-10	3.05907e-08	up
Cluster-12885.89235	11.12	10.02	10.21	2.63	1.95003	1.28	143	118	98	30	21	13	-2.26142	7.75991e-10	3.07384e-08	down
Cluster-12885.112700	6.77	7.24	5.98	14.07	15.0071	16.02	203	199	134	374	375	377	1.33329	7.76807e-10	3.07488e-08	up
Cluster-12885.72713	7.07	5.7	7.4	0	0.351732	0.74	96	71	75	0	4	8	-4.05316	7.8688e-10	3.11254e-08	down
Cluster-12885.136698	15.55	3.61	11.76	0.73	0.384625	0	193	41	109	8	4	0	-4.64722	7.95317e-10	3.14368e-08	down
Cluster-41408.1	7.22	7.47	1.87	0	0	0	98	93	19	0	0	0	-8.24257	7.96859e-10	3.14754e-08	down
Cluster-12885.167884	4.19	3.37	4.73	0.9	0.78456	0.68	141	104	119	27	22	18	-2.22311	7.99354e-10	3.15515e-08	down
Cluster-12885.85662	0	0.43	0	26.93	28.7109	30.4	0	1	0	61	63	65	7.70135	8.05345e-10	3.17394e-08	up
Cluster-12885.108848	106.08	93.03	89.27	38.24	38.382	38.3	1039	835	653	333	316	299	-1.15769	8.05506e-10	3.17394e-08	down
Cluster-12885.151781	1.94	1.83	2.94	0	0	0	52	45	59	0	0	0	-7.93608	8.05826e-10	3.17394e-08	down
Cluster-12885.79674	0.28	0.51	0.63	13.75	8.50613	2.72	3	5	5	130	76	23	4.29299	8.13255e-10	3.20093e-08	up
Cluster-12885.149780	0.08	0.33	0	7.09	4.98193	2.59	1	4	0	83	55	27	5.27032	8.21292e-10	3.23028e-08	up
Cluster-12885.99826	34.68	49.61	28.62	12.45	10.1063	7.5	521	683	321	166	127	89	-1.74994	8.22067e-10	3.23104e-08	down
Cluster-12885.123236	30.62	36.49	52.47	7.55	9.15653	11	379	414	485	83	95	108	-1.94245	8.25994e-10	3.24419e-08	down
Cluster-12885.119509	39.31	28.65	44.12	108.25	122.358	135.96	63	42	53	158	176	194	1.98694	8.27179e-10	3.24655e-08	up
Cluster-12885.131775	23.05	21.24	22.09	40.44	40.6749	40.69	973	822	696	1512	1428	1344	1.02922	8.30898e-10	3.25884e-08	up
Cluster-39434.0	0	0	0	3.67	11.1499	19.3	0	0	0	18	52	86	8.44906	8.31557e-10	3.25913e-08	up
Cluster-12885.135905	0	0	0	9.95	6.01888	1.59	0	0	0	98	56	14	8.41285	8.45518e-10	3.31151e-08	up
Cluster-12885.37512	9.11	9.25	7.14	19.87	19.8143	19.68	159	148	93.05	307.8	289	271	1.37991	8.50189e-10	3.32746e-08	up
Cluster-12885.169025	6.82	6.06	4.21	0.45	0.559781	0.76	102	83	47	6	7	9	-3.10964	8.62339e-10	3.37123e-08	down
Cluster-12885.136232	0	0	0	3.46	2.30854	0.99	0	0	0	75	47	19	8.17782	8.62585e-10	3.37123e-08	up
Cluster-12885.132353	3.94	4.66	1.32	0	0	0	84	91	21	0	0	0	-8.15363	8.64408e-10	3.37599e-08	down
Cluster-12885.27332	0.48	1.46	0.9	6.36	7.41807	8.67	5	14	7	59	65	72	3.17	8.69975e-10	3.39535e-08	up
Cluster-12885.141498	40.22	25.56	46.23	9.68	6.62716	3.26	529	308	454	113	73	34	-2.37966	8.73353e-10	3.40614e-08	down
Cluster-12885.135671	3.94	6.12	6.19	0	0.180959	0.38	52	74	61	0	2	4	-4.71572	8.83489e-10	3.44326e-08	down
Cluster-12885.127906	27.95	27.08	33.22	67.15	76.6723	86.81	143.04	126.97	127.05	307	334	361.82	1.58227	8.97175e-10	3.49415e-08	up
Cluster-12885.45049	5.3	7.62	6.49	0	0	0	47	62	43	0	0	0	-7.86536	8.9915e-10	3.49938e-08	down
Cluster-12885.36004	0	0	0	4.91	4.39226	3.78	0	0	0	45	38	31	7.9133	9.06579e-10	3.52583e-08	up
Cluster-12885.152044	43	94.85	64.03	286.3	280.1	275.73	13.36	27	15.02	84.97	91	97.14	2.56399	9.10405e-10	3.53824e-08	up
Cluster-12885.112843	41.86	39.31	36.5	18.58	16.5687	14.23	1378	1186	897	542	454	367	-1.10225	9.17354e-10	3.56275e-08	down
Cluster-12885.4120	7.98	10.39	7.81	0	0	0	52	62	38	0	0	0	-7.85085	9.19777e-10	3.56743e-08	down
Cluster-12885.102238	13.42	11.98	13.27	2.05	1.62173	1.13	88	72	65	12	9	6	-2.83111	9.1984e-10	3.56743e-08	down
Cluster-12885.141405	2.5	2.38	2.03	0	0	0.03	102	89	62	0	0	1	-7.6177	9.21626e-10	3.57186e-08	down
Cluster-12885.119236	23.19	19.61	22.75	5.86	6.95702	8.16	769	596	563	172	192	212	-1.4855	9.23462e-10	3.57648e-08	down
Cluster-12885.113016	52.29	54.16	53.55	104.22	106.401	108.32	294	279	225	523	508	494	1.18185	9.34913e-10	3.61832e-08	up
Cluster-12885.149339	14.53	10.81	7.67	0	0	0.14	132	90	52	0	0	1	-7.70505	9.39235e-10	3.63252e-08	down
Cluster-12885.97900	0	0	0	7.2	4.74324	2.07	0	0	0	74	46	19	8.1576	9.50236e-10	3.67251e-08	up
Cluster-12885.70345	6.42	2.19	13.18	0.33	0.282104	0.3	109	34	167	5	4	4	-4.43647	9.63196e-10	3.72001e-08	down
Cluster-12885.109098	5.09	0	0	101.28	70.7733	41.49	4	0	0	74	53	32	5.56153	9.68178e-10	3.73666e-08	up
Cluster-12885.153857	0	0	0	2.35	2.31233	2.32	0	0	0	40	37	35	7.89895	9.73466e-10	3.75446e-08	up
Cluster-12885.136729	7.86	9.49	10	2.44	2.43619	2.42	178	197	169	49	46	43	-1.74989	9.77142e-10	3.76603e-08	down
Cluster-12885.55880	0.34	0	0	19.77	11.6669	2.72	3	0	0	154	86	19	6.64309	9.84848e-10	3.7931e-08	up
Cluster-12885.108612	479.16	365.51	588.37	143.5	147.405	150.96	2154	1505	1977	577	566	556	-1.50852	9.87094e-10	3.79912e-08	down
Cluster-12885.112945	53.77	41.57	48.92	17.59	13.2809	8.35	823	583	559	239	170	101	-1.73313	1.0011e-09	3.84612e-08	down
Cluster-12885.71748	19.06	11.34	14.56	3.36	2.63597	1.81	198	108	113	31	23	15	-2.36739	1.00138e-09	3.84612e-08	down
Cluster-12885.100948	0	0	0	3.48	2.25668	0.92	0	0	0	77	47	18	8.18509	1.00303e-09	3.84978e-08	up
Cluster-12885.125040	20.21	40.13	33.17	1.36	2.48233	4.04	66	120	81	4	7	11	-3.34714	1.00435e-09	3.85019e-08	down
Cluster-12885.156980	5.72	6.67	11.67	0	0	0	44	47	67	0	0	0	-7.97579	1.00452e-09	3.85019e-08	down
Cluster-12885.110221	162.5	167.78	105.92	315.8	351.941	389.97	1261	1193	614	2182	2304	2427	1.46483	1.01095e-09	3.87219e-08	up
Cluster-12885.63918	0.62	0	0	18.15	22.7951	28	2	0	0	53	64	76	6.8783	1.01221e-09	3.87432e-08	up
Cluster-12885.178081	0	0.22	0	14.47	9.42114	3.85	0	2	0	130	80	31	7.1123	1.02498e-09	3.9205e-08	up
Cluster-12885.98012	2.57	2.52	0.6	12.08	14.4694	17.36	15.26	13.72	2.68	64.1	73	83.59	3.10053	1.04041e-09	3.97681e-08	up
Cluster-12885.166754	6.58	7	2.57	0	0	0	79	77	23	0	0	0	-8.03117	1.0662e-09	4.07258e-08	down
Cluster-12885.13139	0	0	0	31.27	22.2873	12.75	0	0	0	59	41	23	7.99771	1.07201e-09	4.09195e-08	up
Cluster-12885.38465	2.38	2.31	1.27	0	0.0325729	0.1	88	78	35	0	1	3	-5.34017	1.07721e-09	4.10897e-08	down
Cluster-12885.143054	5.46	3.57	4.02	0.15	0.16315	0.26	80	48	44	2	2	3	-4.35397	1.08256e-09	4.12655e-08	down
Cluster-12885.105198	25.12	31.08	27.77	57.73	63.4102	69.34	224	254	185	458	476	494	1.35996	1.08619e-09	4.13755e-08	up
Cluster-12885.142959	0	0	0	21.52	19.4668	17.19	0	0	0	42	37	32	7.87948	1.10363e-09	4.20113e-08	up
Cluster-12885.148123	3.41	4.79	3.77	0	0	0.05	80	103	66	0	0	1	-7.60821	1.10492e-09	4.20314e-08	down
Cluster-12885.164350	2.29	1.27	1.54	0	0.0265129	0.06	104	53	52	0	1	2	-5.84482	1.11122e-09	4.22425e-08	down
Cluster-12885.130277	60.03	61.92	50.19	23.42	21.2571	18.85	530	501	331	184	158	133	-1.26874	1.11465e-09	4.23149e-08	down
Cluster-12885.110341	1322.5	911.04	1405.71	406.88	350.996	294.3	1335	841	1066	379	330	281	-1.49184	1.12005e-09	4.24908e-08	down
Cluster-12885.158349	8.98	10.74	11.69	2.86	2.44407	1.96	145	159	141	41	33	25	-1.95397	1.13051e-09	4.28584e-08	down
Cluster-12885.123698	1.64	2.54	0.89	0	0	0	62	88	25	0	0	0	-8.01125	1.14998e-09	4.35668e-08	down
Cluster-12885.109406	16.26	14.12	19.8	43.65	39.4659	34.62	286	227.61	260	681.26	580	480.19	1.38269	1.15106e-09	4.3578e-08	up
Cluster-18913.0	4.57	7.87	3.53	0	0	0	52	82	30	0	0	0	-7.93662	1.17805e-09	4.45694e-08	down
Cluster-12885.140542	0.63	0.6	0.84	3.81	6.20672	9.04	8	7	8	42.93	66	90.94	3.39235	1.20659e-09	4.56184e-08	up
Cluster-12885.113853	12.9	15.03	21.47	0	0	0	45	48	56	0	0	0	-7.8712	1.21134e-09	4.57668e-08	down
Cluster-12885.156303	5.47	3.45	3.38	0	0	0.05	128	74	59	0	0	1	-7.64841	1.2136e-09	4.5821e-08	down
Cluster-12885.135537	0.34	0.18	0	2.92	3.10148	3.36	6	3	0	46	46	47	4.24721	1.22532e-09	4.62322e-08	up
Cluster-12885.22948	10.02	5.96	4.57	0	0	0	88	48	30	0	0	0	-7.93666	1.23361e-09	4.6496e-08	down
Cluster-21914.1	1.64	0.85	1.43	0	0	0	74	35	48	0	0	0	-7.90859	1.23478e-09	4.6496e-08	down
Cluster-12885.96044	4.31	3.46	3.22	12.52	15.9223	19.75	34	25	19	88	106	125	2.31379	1.23482e-09	4.6496e-08	up
Cluster-12885.155725	0	0.13	0	14.01	9.77384	5	0	1	0	106	70	34	7.79908	1.2464e-09	4.6889e-08	up
Cluster-12885.103784	0.66	1.95	0.88	7.52	8.06955	8.64	7	19	7	71	72	73	2.97102	1.24694e-09	4.6889e-08	up
Cluster-12885.140996	20.44	13.08	15.12	45.13	46.4687	47.7	113.42	66.47	62.68	223.53	219	214.77	1.70519	1.25239e-09	4.70619e-08	up
Cluster-12885.105726	5.68	4.84	6.63	0	0	0	55	43	48	0	0	0	-7.819	1.25614e-09	4.71709e-08	down
Cluster-12885.157760	2.21	2.9	2.52	0.54	0.364284	0.17	102	123	87	22	14	6	-2.6846	1.25975e-09	4.72746e-08	down
Cluster-12885.173591	9	11.49	7.73	0	0	0	53	62	34	0	0	0	-7.81299	1.27353e-09	4.77595e-08	down
Cluster-12885.129991	0	0	0	5.08	5.08777	5.21	0	0	0	38	36	35	7.8622	1.27453e-09	4.77648e-08	up
Cluster-12885.95727	30.47	26.02	25.46	10.75	9.10675	7.29	460	360	287	144	115	87	-1.43831	1.27636e-09	4.78011e-08	down
Cluster-12885.91815	124.46	108.04	75.29	0	0	0	68	54	31	0	0	0	-7.8348	1.28001e-09	4.79055e-08	down
Cluster-12885.116451	0	0	0	187.68	129.205	81.08	0	0	0	50	38	26	7.90058	1.28143e-09	4.79264e-08	up
Cluster-12885.137684	10.94	9.72	8.74	1.89	1.78696	1.78	124	101	74	19	17	16	-2.26724	1.29681e-09	4.8469e-08	down
Cluster-12885.128848	12.64	16.43	6.98	0	0	0	63	75	26	0	0	0	-7.92197	1.31859e-09	4.92499e-08	down
Cluster-12885.105486	0	0	0	7.22	6.48693	5.86	0	0	0	42.18	36	31	7.85184	1.34492e-09	5.01998e-08	up
Cluster-12885.136739	8.13	6.57	7.69	2.07	1.70746	1.29	177	131	125	40	31	22	-1.99173	1.35262e-09	5.04535e-08	down
Cluster-12885.37950	0	0	0	37.49	29.1341	21.3	0	0	0	48	37	27	7.87856	1.35527e-09	5.05182e-08	up
Cluster-12885.178032	0	0.05	0	5.22	3.92044	2.43	0	1	0	92	65	38	7.70281	1.35683e-09	5.05331e-08	up
Cluster-12885.109776	2.93	3.93	3.93	19.43	14.6915	9.4	35	43	35	206	147	89	2.16745	1.35748e-09	5.05331e-08	up
Cluster-12885.108491	167.75	78.87	215.61	12.25	19.8311	27.83	518	223	498	34	53	72	-2.72364	1.36927e-09	5.09379e-08	down
Cluster-12885.76155	0	0	0	3.12	2.14465	1.08	0	0	0	65	42	20	8.03423	1.38014e-09	5.13079e-08	up
Cluster-12885.130995	0	0	0	13.02	9.26083	5.32	0	0	0	59	40	22	7.97216	1.38286e-09	5.13405e-08	up
Cluster-12885.150210	0	0	0	2.87	2.0659	1.21	0	0	0	59	40	22	7.97216	1.38286e-09	5.13405e-08	up
Cluster-12885.95178	9.11	4.83	3.83	26.42	31.2221	36.53	35	17	11	91	103	116	2.60208	1.39512e-09	5.175e-08	up
Cluster-12885.113627	59.23	68.29	68.97	393.81	263.363	120.32	232	245	202	1382	885	389	2.1498	1.39576e-09	5.175e-08	up
Cluster-12885.137760	5.65	6.16	6.21	0.08	0	0	84	84	69	1	0	0	-7.54404056651371	1.40788e-09	5.21649e-08	down
Cluster-12885.141975	0	0	0	5.09	3.62882	1.97	0	0	0	61	41	21	7.99261	1.42063e-09	5.26022e-08	up
Cluster-12885.125086	9.22	4.73	7.74	0.39	0.657885	1.04	134	63	84	5	8	12	-3.2192	1.4336e-09	5.30469e-08	down
Cluster-12885.102506	0.07	0.15	0.56	4.63	4.07492	3.43	1	2	6	59	49	39	4.20415	1.44825e-09	5.35534e-08	up
Cluster-12885.37160	0	0.08	0	5.5	3.58545	1.4	0	2	0	129	79	29	7.08659	1.4508e-09	5.35661e-08	up
Cluster-12885.136875	0	0	0	31.7	28.0826	24.24	0	0	0	41	36	31	7.83959	1.45148e-09	5.35661e-08	up
Cluster-12885.66845	0	0	0	29.93	26.5889	23.01	0	0	0	41	36	31	7.83959	1.45148e-09	5.35661e-08	up
Cluster-12885.13924	1.64	1.67	1.32	13.02	9.73564	6.02	15	14	9	106	75	44	2.78902	1.45766e-09	5.37586e-08	up
Cluster-12885.138870	3.11	5.87	8.85	0	0	0	33	57	70	0	0	0	-8.00494	1.47919e-09	5.45162e-08	down
Cluster-12885.167930	0	0	0	7.97	7.18823	6.28	0	0	0	42	36	30	7.83697	1.5026e-09	5.53423e-08	up
Cluster-12885.138203	12.22	9.98	12.95	0.72	1.39013	2.13	115	86	91	6	11	16	-2.88214	1.51222e-09	5.56599e-08	down
Cluster-12885.112116	14.98	15.64	10.2	140.95	87.3858	27.37	116	111	59	972	571	170	2.78902	1.53027e-09	5.62871e-08	up
Cluster-12885.156785	17.52	11.2	14.79	0	0	0.2	111	65	70	0	0	1	-7.58826	1.53464e-09	5.64103e-08	down
Cluster-12885.129659	1.77	2.79	1.47	0	0	0	50	72	31	0	0	0	-7.84353	1.55048e-09	5.69549e-08	down
Cluster-12885.106038	11.49	12.84	10.01	22.14	22.0945	21.91	540	553	351	921	863	805	1.10083	1.55469e-09	5.70718e-08	up
Cluster-12885.106567	6.04	3.3	0	79.16	65.457	53.94	4	2	0	49	42	36	4.67474	1.56661e-09	5.7446e-08	up
Cluster-12885.99801	17.02	13.33	13.35	50.92	47.162	42.84	46	33	27	124	111	98	1.90202	1.56694e-09	5.7446e-08	up
Cluster-12885.154604	0.24	0	0	27.86	19.0514	9.62	1	0	0	104	68	33	7.76387	1.56857e-09	5.74676e-08	up
Cluster-12885.174863	3.77	4.21	5.95	0	0	0	45	46	53	0	0	0	-7.81824	1.57882e-09	5.78052e-08	down
Cluster-12885.130862	3.87	2.88	2.44	0.15	0.0545982	0	85	58	40	3	1	0	-5.264	1.5921e-09	5.8253e-08	down
Cluster-12885.107306	121.97	35.48	18.79	0	0	0	608	162	70	0	0	0	-10.2127	1.60358e-09	5.86346e-08	down
Cluster-12885.113626	1.34	1.47	4.19	23.3	24.9779	27.09	3	3	7	47	49	52	3.72254	1.61606e-09	5.90521e-08	up
Cluster-12885.91822	18.93	14.99	9.74	0.93	0.976105	1.02	91	66	35	4	4	4	-3.71184	1.6273e-09	5.94236e-08	down
Cluster-12885.125193	22.71	30.58	32.42	0	0	0	43	53	46	0	0	0	-7.78259	1.6434e-09	5.99724e-08	down
Cluster-28990.0	0	0	0	5.22	6.18521	7.22	0	0	0	32	36	40	7.86322	1.65629e-09	6.04029e-08	up
Cluster-12885.119461	0	0	0	6.7	5.53028	4.36	0	0	0	46	36	27	7.84133	1.66853e-09	6.08093e-08	up
Cluster-12885.117671	0	0	0	13.08	22.3371	31.84	0	0	0	24	40	56	8.04386	1.67421e-09	6.09765e-08	up
Cluster-12885.176210	0	0	0	2.22	2.17396	2.17	0	0	0	38	35	33	7.81917	1.67538e-09	6.09793e-08	up
Cluster-12885.127227	0	0	0	8.56	8.72412	9.1	0	0	0	36	35	35	7.82449	1.6938e-09	6.16094e-08	up
Cluster-12885.18041	1.31	2.14	4.2	14.7	14.8882	15.17	10	15	24	100	96	93	2.74589	1.71747e-09	6.24294e-08	up
Cluster-12885.40955	0	0	0	19.92	20.3771	21.3	0	0	0	35	35	36	7.82716	1.72825e-09	6.27804e-08	up
Cluster-12885.142274	2.67	1.73	1.98	12.67	10.2307	7.57	27	16	15	114	87	61	2.40872	1.73858e-09	6.31143e-08	up
Cluster-12885.168252	0	0.64	0	11.92	8.89407	5.68	0	4	0	72	51	31	5.49615	1.74647e-09	6.33595e-08	up
Cluster-12885.153320	0.3	0.55	0.2	2.27	3.86299	5.7	6	10	3	40	64	89	3.6566	1.7524e-09	6.35329e-08	up
Cluster-12885.45995	11.89	10.97	25.45	0	0	0	45	38	72	0	0	0	-7.96265	1.75921e-09	6.37383e-08	down
Cluster-12885.5475	0	0	0	1.56	4.57897	7.93	0	0	0	17	47	77	8.30136	1.76382e-09	6.38638e-08	up
Cluster-12885.74020	45.62	44.55	36.8	95.83	89.298	81.86	199	178	120	374	333	293	1.26282	1.76576e-09	6.38926e-08	up
Cluster-12885.169146	4.2	6.79	3.72	0.08	0.179163	0.28	56	83	37	1	2	3	-4.59654	1.7704e-09	6.40186e-08	down
Cluster-12885.114423	349.55	198.46	267.76	93.8	75.8325	55.85	1815	944	1039	435	335	236	-1.68486	1.7744e-09	6.41218e-08	down
Cluster-12885.165123	3.4	2.95	2.51	0.17	0.118	0.06	69	55	38	3	2	1	-4.50344	1.78322e-09	6.43311e-08	down
Cluster-12885.95811	49.32	51.07	50.59	16.79	18.5325	20.37	645	612	494	195	203	211	-1.27112	1.78356e-09	6.43311e-08	down
Cluster-12885.136683	4.93	5.04	2.93	0	0	0	63	59	28	0	0	0	-7.80194	1.78367e-09	6.43311e-08	down
Cluster-12885.95478	3.73	13.66	3.82	32.41	56.3144	82.32	17	57	13	132	219	307	3.24459	1.79078e-09	6.45459e-08	up
Cluster-12885.90451	84.49	103.3	103.99	41.2	37.0318	32.17	682.02	764	627	296	252	208.02	-1.23343	1.80366e-09	6.49679e-08	down
Cluster-12885.62081	1.82	1.49	1.22	10.69	13.5866	16.93	8	6	4	42	51	61	3.3792	1.81794e-09	6.54399e-08	up
Cluster-12885.104642	12.39	7.97	6.8	62.15	51.3651	40.15	17	10	7	78	64	50	2.75016	1.82498e-09	6.56122e-08	up
Cluster-12885.111925	0.28	0.12	0.23	3.69	2.97156	2.22	5	2	3	58	44	31	3.95916	1.82508e-09	6.56122e-08	up
Cluster-12885.103728	52.1	85.58	46.75	146.41	212.486	284.93	491	739	329	1227	1684	2142	2.00008	1.83302e-09	6.5855e-08	up
Cluster-32475.0	0	0	0	3.55	3.13882	2.75	0	0	0	42	35	29	7.80849	1.85311e-09	6.65338e-08	up
Cluster-12885.61979	1.4	1.8	0.99	7.41	6.96731	6.43	17	20	9	80	71	62	2.4693	1.85468e-09	6.6547e-08	up
Cluster-12885.146849	1.19	2.49	2.14	0	0	0	35	67	47	0	0	0	-7.85438	1.85626e-09	6.6561e-08	down
Cluster-12885.120276	60	31.01	31.76	2.03	4.6439	7.5	397	188	157	12	26	40	-2.91456	1.8575e-09	6.65623e-08	down
Cluster-12885.84072	99.39	121.65	68.97	4.76	4.60047	5.9	67	75	35	3	3	4	-3.8658	1.86427e-09	6.67619e-08	down
Cluster-12885.141945	0	0	0	1.47	2.89912	4.49	0	0	0	22	41	60	8.08599	1.86791e-09	6.68494e-08	up
Cluster-12885.168235	16.86	21.95	14.83	5.71	4.75398	3.66	233	278	153	70	55	40	-1.76439	1.88007e-09	6.72411e-08	down
Cluster-12885.124345	8.52	12.05	11.51	0.39	0.965764	1.6	73.32	95.03	74	3	7	11	-3.26594	1.88556e-09	6.73943e-08	down
Cluster-12885.157135	0	0	0	30.12	17.4522	3.62	0	0	0	99	55	11	8.38108	1.90474e-09	6.80361e-08	up
Cluster-12885.176905	12.93	11.66	8.91	0.95	1.56261	2.24	138	114	71	9	14	19	-2.64716	1.90986e-09	6.81709e-08	down
Cluster-12885.107097	20.16	14.67	13.35	42.16	55.2107	69.39	99	66	49	185	231	278	1.99266	1.91097e-09	6.81709e-08	up
Cluster-12885.175918	0	0	0	1.87	2.4703	3.2	0	0	0	29	36	44	7.88587	1.9213e-09	6.84956e-08	up
Cluster-12885.47652	19.53	12.01	13.24	0	0	0	71	40	36	0	0	0	-7.79001	1.93222e-09	6.88407e-08	down
Cluster-12885.137695	5.41	1.39	4.29	0	0	0	98	23	58	0	0	0	-8.09931	1.94419e-09	6.9223e-08	down
Cluster-12885.43749	2.97	3.63	3.03	0.17	0.0603144	0	59	66	45	3	1	0	-5.18271	1.96064e-09	6.9764e-08	down
Cluster-12885.161903	8.81	7.06	3.59	0	0	0	79	58	24	0	0	0	-7.88313	1.96345e-09	6.98194e-08	down
Cluster-12885.103893	6.88	2.9	2.43	0	0	0	106	41	28	0	0	0	-7.99762	1.97612e-09	7.02249e-08	down
Cluster-12885.143794	4.71	4.82	5.91	0	0	0	48	45	45	0	0	0	-7.73876	1.97758e-09	7.0232e-08	down
Cluster-12885.100199	149.23	168.43	129.04	283.53	329.632	378.04	766	792	495	1300	1440	1580	1.3505	1.9817e-09	7.02536e-08	up
Cluster-11884.4	0	0	0	3.29	5.27858	7.61	0	0	0	25	38	52	7.97769	1.98198e-09	7.02536e-08	up
Cluster-12885.141596	0	0	0	4.35	6.95532	9.99	0	0	0	25	38	52	7.97769	1.98198e-09	7.02536e-08	up
Cluster-12885.52077	0	0	0	30.79	26.5578	22.08	0	0	0	41	35	29	7.79588	1.99469e-09	7.06591e-08	up
Cluster-12885.96260	4.76	13.34	6.38	0.09	0	0	60	154	60	1	0	0	-7.73624	2.00054e-09	7.08212e-08	down
Cluster-12885.167850	6.37	4.51	9.01	0	0	0	54	35	57	0	0	0	-7.84258	2.00303e-09	7.08641e-08	down
Cluster-12885.149035	11.04	10.19	6.36	0	0	0	65	55	28	0	0	0	-7.78209	2.00446e-09	7.08698e-08	down
Cluster-12885.80683	0	0	0	1.64	10.0287	19.43	0	0	0	10	58	107	8.63375	2.01315e-09	7.11317e-08	up
Cluster-44711.0	3.72	3.36	2.92	0	0	0	58	48	34	0	0	0	-7.72424	2.02858e-09	7.16313e-08	down
Cluster-12885.117656	35.95	8.49	21.21	0	0	0	111	24	49	0	0	0	-8.11209	2.03205e-09	7.17086e-08	down
Cluster-12885.89843	12.31	10.69	12.51	0.4	1.26379	2.3	245	195	186	7	21	36	-2.99117	2.0374e-09	7.18515e-08	down
Cluster-12885.109276	211.46	231.1	281.44	484.7	551.261	620.26	960	961	955	1968	2137	2306	1.39266	2.05003e-09	7.22511e-08	up
Cluster-12885.142163	47.76	47.02	61.99	113.68	122.431	131.47	265	239	257	563	577	592	1.41759	2.05203e-09	7.2276e-08	up
Cluster-31230.0	3.59	1.89	1.76	0	0	0	85	41	31	0	0	0	-7.8619	2.05679e-09	7.23978e-08	down
Cluster-12885.157761	0.99	1.76	1.5	0	0	0	38	62	43	0	0	0	-7.78716	2.07171e-09	7.28769e-08	down
Cluster-12885.122992	0	0	0	18.87	16.2226	13.31	0	0	0	42	35	28	7.79317	2.09218e-09	7.35502e-08	up
Cluster-12885.24965	4.4	4.16	5.39	0.06	0	0	82	71	75	1	0	0	-7.50171	2.1235e-09	7.45969e-08	down
Cluster-12885.118776	3.85	3.07	4.62	0.32	0.274943	0.29	67	49	60	5	4	4	-3.53977	2.12463e-09	7.45969e-08	down
Cluster-12885.77772	13.21	8.27	9.62	0	0	0	68	39	37	0	0	0	-7.76561	2.14455e-09	7.52357e-08	down
Cluster-12885.124432	21.75	31.62	23.13	56.41	88.5613	124.04	277	369	220	638	945	1252	2.00258	2.14553e-09	7.52357e-08	up
Cluster-12885.110359	1203.02	748.4	1017.23	324.78	329.313	332.1	5961	3397	3767	1438	1390	1342	-1.40272	2.15346e-09	7.54663e-08	down
Cluster-12885.66443	0	0	0	18.87	12.6925	6.26	0	0	0	62	40	19	7.96431	2.18187e-09	7.64137e-08	up
Cluster-12885.151438	9.7	20.27	16.79	0	0	0.21	58	111	75	0	0	1	-7.60125	2.18577e-09	7.65021e-08	down
Cluster-12885.150421	0	0	0	3.77	4.65488	5.75	0	0	0	30	35	41	7.84066	2.18834e-09	7.65313e-08	up
Cluster-12885.130513	0.15	0.51	0.21	9.02	7.48756	5.94	1	3	1	52	41	31	4.86474	2.18936e-09	7.65313e-08	up
Cluster-12885.67932	2.79	4.57	3.51	17.81	16.0479	14.22	16	24	15	91	78	66	2.32974	2.20719e-09	7.71062e-08	up
Cluster-12885.141869	3.8	4.84	4.15	0	0.0750203	0.17	60.59	70.69	49.35	0	1	2.09	-5.65943	2.21928e-09	7.74796e-08	down
Cluster-12885.107591	0	0	3.85	41.02	37.3631	34.22	0	0	4	52	47	43	5.32983	2.22287e-09	7.75564e-08	up
Cluster-12885.112988	0	0	0	31.38	24.7477	18.52	0	0	0	45	35	26	7.80036	2.2335e-09	7.78786e-08	up
Cluster-12885.160737	0.15	0.11	0	5.16	3.34963	1.36	3	2	0	90	55	21	5.27966	2.23726e-09	7.79606e-08	up
Cluster-24462.2	0	0	0	19.73	18.122	16.86	0	0	0	38	34	31	7.77482	2.24515e-09	7.81565e-08	up
Cluster-12885.162441	1.96	4.49	4.71	0.23	0.180541	0.19	39	82	70	4	3	3	-4.06104	2.24569e-09	7.81565e-08	down
Cluster-12885.172062	0	0	0	6.79	4.83093	2.61	0	0	0	58	39	20	7.92059	2.2595e-09	7.8588e-08	up
Cluster-12885.109252	24.14	25.55	20.19	8.61	9.14426	9.72	1038	1007	648	328	327	327	-1.18839	2.26487e-09	7.87255e-08	down
Cluster-12885.86504	23.41	8.43	33.72	0.29	0.599565	0.93	91	30	98	1	2	3	-4.98908	2.28622e-09	7.94091e-08	down
Cluster-12885.118354	0	0	0	3.64	3.84779	4.18	0	0	0	34	34	35	7.78577	2.28739e-09	7.94091e-08	up
Cluster-12885.84037	3.55	2.97	2.23	0	0	0	64	49	30	0	0	0	-7.73983	2.29015e-09	7.94551e-08	down
Cluster-12885.97943	12.96	12.86	10.4	0	0	0	55	50	33	0	0	0	-7.70329	2.30254e-09	7.98353e-08	down
Cluster-12885.153106	5.88	3.62	5.72	0	0	0	62	35	45	0	0	0	-7.77034	2.31323e-09	8.01558e-08	down
Cluster-12885.96074	8.13	4.73	3.39	19.71	21.9789	24.5	77	41	24	166	175	185	2.1937	2.34133e-09	8.10791e-08	up
Cluster-12885.145366	2.39	3.99	4.45	0	0	0	36	55	50	0	0	0	-7.78741	2.40441e-09	8.32117e-08	down
Cluster-39798.1	0	0	0	1.42	2.0115	2.67	0	0	0	27	36	45	7.87672	2.40843e-09	8.3299e-08	up
Cluster-12885.112751	12.16	12.76	9.55	22.89	26.9022	31.27	469	451	275	782	863	944	1.39744	2.41385e-09	8.34344e-08	up
Cluster-12885.114314	175.63	186.84	139.82	363.03	465.283	560.31	147	143	88	282	369	456	1.84417	2.42373e-09	8.3724e-08	up
Cluster-12885.120782	0	0	0	3.58	2.73867	1.85	0	0	0	50	36	23	7.83049	2.43702e-09	8.4131e-08	up
Cluster-12885.139240	9.61	8.88	15.36	0	0	0	46.04	39	55	0	0	0	-7.78567	2.44946e-09	8.45079e-08	down
Cluster-12885.155756	0	0	0	7.31	8.15023	9.26	0	0	0	32	34	37	7.79129	2.45181e-09	8.45366e-08	up
Cluster-12885.65196	5.02	7.52	5.63	0	0	0	43	59	36	0	0	0	-7.71771	2.49296e-09	8.59021e-08	down
Cluster-12885.72587	2.02	2.82	2.29	0.28	0.209487	0.13	58	74	49	7	5	3	-3.36471	2.51033e-09	8.64299e-08	down
Cluster-12885.101056	0	0	0	7	12.0579	17.78	0	0	0	23	38	54	7.98295	2.51139e-09	8.64299e-08	up
Cluster-12885.119379	32.41	52.79	36.45	1.39	2.12123	2.85	51	76	43	2	3	4	-3.98041	2.52517e-09	8.68504e-08	down
Cluster-12885.152445	0	0	0	12.24	13.0822	13.9	0	0	0	33	34	35	7.77297	2.54687e-09	8.75429e-08	up
Cluster-30346.0	0	0.21	0	22.9	15.337	6.94	0	1	0	105	67	29	7.73018	2.55919e-09	8.79119e-08	up
Cluster-12885.117158	0.62	0.34	0	2.86	6.61026	10.77	8	4	0	33	72	111	4.54821	2.57537e-09	8.83642e-08	up
Cluster-12885.152079	10.5	9.71	8.98	0	0.172541	0.36	72	61	46	0	1	2	-5.63365	2.57553e-09	8.83642e-08	down
Cluster-12885.84130	12.72	10.72	10.45	0	0	0	57	44	35	0	0	0	-7.68739	2.58848e-09	8.87465e-08	down
Cluster-12885.79837	0.61	0.89	0	7.59	6.44713	5.26	6	8	0	66	53	41	3.79422	2.58987e-09	8.87465e-08	up
Cluster-12885.57483	0.43	0.65	0	5.11	4.90588	4.75	5	7	0	53	48	44	3.88275	2.59272e-09	8.87896e-08	up
Cluster-12885.86313	0.97	1.06	2.61	13.25	10.4324	7.22	10	10	20	121	90	59	2.91167	2.61566e-09	8.952e-08	up
Cluster-12885.80409	13.44	13.22	11.67	35.31	30.0863	24.05	162	146	105	378	304	230	1.38026	2.62732e-09	8.98636e-08	up
Cluster-12885.115947	0.67	0.57	0.8	6.87	5.23909	3.38	9	7	8	82	59	36	3.08793	2.63099e-09	8.99339e-08	up
Cluster-12885.116380	28.77	26.8	30.13	59.9	70.575	82.24	190.82	162.81	149.28	354.08	396	439.62	1.4995	2.63739e-09	9.00683e-08	up
Cluster-12885.125913	3.61	5.03	1.49	0	0	0	65	83	20	0	0	0	-7.93995	2.63816e-09	9.00683e-08	down
Cluster-12885.66241	2.46	3.27	4.22	0.18	0.128045	0.07	46	56	59	3	2	1	-4.55336	2.64089e-09	9.01061e-08	down
Cluster-12885.130543	46.37	27.65	27.97	9.64	7.89477	6.11	404.56	221.04	182.3	74.85	58	42.6	-1.94104	2.67476e-09	9.1206e-08	down
Cluster-12885.137042	0	0	0	6.57	4.48928	2.13	0	0	0	62	40	18	7.9504	2.68009e-09	9.13317e-08	up
Cluster-12885.143512	11.55	8.89	8.53	0.17	0.525437	0.92	78	55	43	1	3	5	-4.00492	2.69203e-09	9.16824e-08	down
Cluster-12885.139189	17.11	18.4	19.07	2.31	1.812	1.57	66	65	55	8	6	5	-3.06276	2.69393e-09	9.1691e-08	down
Cluster-12885.93256	0.96	2.78	1.28	33.95	20.8815	6.31	6	16	6	190	111	32	3.75799	2.72043e-09	9.25361e-08	up
Cluster-43796.0	3.19	3.23	4.27	0.26	0.136318	0	56	52	56	4	2	0	-4.58024	2.73641e-09	9.30228e-08	down
Cluster-12885.97889	13.53	8.36	22.88	0	0	0	53	30	67	0	0	0	-7.90432	2.77785e-09	9.43739e-08	down
Cluster-12885.116027	10.81	9.95	11.06	0	0	0	51.01	43	39	0	0	0	-7.67095	2.79053e-09	9.47468e-08	down
Cluster-23686.1	0	0	0	6.8	5.45925	3.94	0	0	0	46	35	24	7.78212	2.82501e-09	9.58592e-08	up
Cluster-12885.68353	0	0	0	5.42	3.3604	1.11	0	0	0	77	45	14	8.11488	2.84771e-09	9.65703e-08	up
Cluster-12885.133668	10.09	8.78	7.24	3.02	2.7103	2.35	340	271	182	90	76	62	-1.54093	2.86807e-09	9.72015e-08	down
Cluster-12885.115377	16.63	13.37	14.67	5.04	5.51774	6.04	1110	818	731	298	306	315	-1.27389	2.87227e-09	9.72846e-08	down
Cluster-12885.126125	7.91	7.75	9.12	47.77	35.5391	22.06	29	26	25	157	112	67	2.27361	2.8975e-09	9.80796e-08	up
Cluster-12885.85332	3.35	2.65	2.71	0	0	0	58	42	35	0	0	0	-7.67665	2.90415e-09	9.82448e-08	down
Cluster-12885.136727	0	0	0	2.06	2.5649	3.19	0	0	0	29	34	40	7.79966	2.91034e-09	9.83941e-08	up
Cluster-12885.160316	1.69	2.31	1.51	7.91	13.0161	18.76	12	15	8	50	78	107	3.04572	2.91643e-09	9.85402e-08	up
Cluster-12885.124774	0.78	0.28	3.83	20.62	20.9158	21.41	3	1	11	71	69	68	3.94546	2.92971e-09	9.8929e-08	up
Cluster-12885.59934	0.57	2.58	0.7	16.31	14.9649	13.86	2.17	9.02	2	55.73	49	43.68	3.77184	2.93658e-09	9.91008e-08	up
Cluster-12885.142746	11.05	1.59	9.48	0	0	0	114	15	73	0	0	0	-8.28733	2.95389e-09	9.96243e-08	down
Cluster-12885.71067	24.54	27.68	32.26	85.6	75.233	63.74	62	64	61	195	166	137	1.63203	2.95602e-09	9.96358e-08	up
Cluster-12885.16491	10.73	11.93	7.04	34.21	31.3644	28.29	53	54	26	151	132	114	1.84126	2.96384e-09	9.98319e-08	up
Cluster-12885.75390	0	0	0	42.48	38.3594	35.29	0	0	0	36	33	31	7.73471	2.96543e-09	9.98319e-08	up
Cluster-12885.89977	4.52	6.78	9.07	25.3	26.1286	27.32	24	33	36	120	118	117.96	2.15128	2.97285e-09	1.00021e-07	up
Cluster-12885.89198	12	17.27	13.75	5.36	4.86476	4.31	394	520	337	156	133	111	-1.41048	2.98509e-09	1.00372e-07	down
Cluster-12885.172032	0	0	0	3.47	2.20263	0.82	0	0	0	72	43	15	8.05406	2.99057e-09	1.00496e-07	up
Cluster-12885.66266	0	0	0.64	8.89	8.6137	8.48	0	0	3	50	46	43.18	5.73528	2.9932e-09	1.00523e-07	up
Cluster-12885.119316	0.81	0	0.1	6.97	5.97945	4.84	11	0	1	84	68	52	4.37895	2.99904e-09	1.00659e-07	up
Cluster-12885.164173	2	3.34	2.85	13.01	12.1503	11.12	15	23	16	87	77	67	2.32815	3.00232e-09	1.00708e-07	up
Cluster-12885.163500	5.48	4.65	4.92	1.26	1.27051	1.31	176	137	118	36	34	33	-1.81541	3.0443e-09	1.02055e-07	down
Cluster-12885.69513	4.81	2.54	4.78	19.8	16.1318	11.92	58	28	43	212	163	114	2.13271	3.05559e-09	1.02371e-07	up
Cluster-12885.122426	0.22	0	0.58	6.13	5.57286	4.92	2	0	4	50	43	36	4.62438	3.06561e-09	1.02645e-07	up
Cluster-12885.130182	0.11	0.12	0	12.56	8.54683	4.16	1	1	0	101	65	30	6.82724	3.08927e-09	1.03375e-07	up
Cluster-12885.102010	12.3	8.4	16.39	49.5	77.5456	105.99	16	10	16	59	92	126	2.98345	3.11085e-09	1.04035e-07	up
Cluster-12885.124689	7.49	9.03	6.27	21.88	24.1408	26.75	48	53	30	125	131	138.38	1.85869	3.13033e-09	1.04623e-07	up
Cluster-12885.122066	2.16	2.72	3.25	12.22	9.98493	7.5	32	37	36	161	124	87.99	2.03085	3.13573e-09	1.04741e-07	up
Cluster-12885.112767	11.14	11.23	5.4	27.33	28.0766	28.75	210	194	76	457	442	427	1.7645	3.16464e-09	1.05643e-07	up
Cluster-12885.99050	54.57	45.36	50.87	100.55	113.136	126.27	323	246	225	531	568	605	1.36111	3.18882e-09	1.06387e-07	up
Cluster-12885.66268	15.76	18.85	14.36	2.82	2.76827	2.69	94	103	64	15	14	13	-2.38181	3.1978e-09	1.06622e-07	down
Cluster-12885.138616	0.54	0.59	0.18	5.74	4.3311	2.89	7.99	8	2	75.92	54	34	3.43675	3.21054e-09	1.06983e-07	up
Cluster-16191.0	0	0	0	3.68	3.08662	2.4	0	0	0	43	34	25	7.74514	3.21298e-09	1.07e-07	up
Cluster-12885.101751	17.03	21.5	14.38	4.5	2.82392	0.98	376	435	237	88	52	17	-2.53149	3.22022e-09	1.07177e-07	down
Cluster-12885.125713	7.86	9.81	6.48	2.09	1.93157	1.74	161	184	99	38	33	28	-1.90763	3.22402e-09	1.07239e-07	down
Cluster-12885.141062	12.93	9.98	6.82	0.88	0.928739	0.98	99	70	39	6	6	6	-3.24343	3.23326e-09	1.07482e-07	down
Cluster-12885.67047	13.92	18.28	10.82	2.52	1.39099	0.24	143	172	83	23	12	2	-3.21324	3.23735e-09	1.07554e-07	down
Cluster-12885.114824	19.59	13.24	23.41	48.29	53.0873	58.23	260	161	232	569	590	612	1.66855	3.24731e-09	1.0782e-07	up
Cluster-12885.123338	13.56	11.55	12.26	4.64	3.81056	2.86	320	250	216	97	75	53	-1.5749	3.3047e-09	1.09661e-07	down
Cluster-12885.156501	38.02	29.04	38.7	6.94	9.0783	11.52	500	350	380	81	100	120	-1.77183	3.31733e-09	1.10014e-07	down
Cluster-12885.111893	0	0	0	6.23	7.93959	9.76	0	0	0	28	34	40	7.78703	3.32558e-09	1.10222e-07	up
Cluster-12885.82415	244.11	198.86	165.67	6.4	2.93351	0	80	59.7	41	2	1	0	-5.66186	3.33437e-09	1.10447e-07	down
Cluster-12885.93488	78.57	85.45	79.11	192.48	164.325	133.49	231	230	174	509	419	330	1.21795	3.35977e-09	1.11222e-07	up
Cluster-12885.64742	42.85	15.75	46.96	4.34	4.03773	3.95	199	67	163	18	16	15	-2.92033	3.37508e-09	1.11663e-07	down
Cluster-12885.95689	11.15	9.32	6.29	0	0	0	64	49	27	0	0	0	-7.70198	3.39191e-09	1.12153e-07	down
Cluster-12885.156274	26.96	22.7	23.23	4.85	4.54376	4.18	118	91	76	19	17	15	-2.23484	3.4293e-09	1.13322e-07	down
Cluster-12885.40752	6.99	9.3	7.32	0.43	0.150768	0	55	67	43	3	1	0	-5.13988	3.48052e-09	1.14946e-07	down
Cluster-12885.95817	11.85	19.76	15.85	0	0	0	38	58	38	0	0	0	-7.6857	3.50527e-09	1.15695e-07	down
Cluster-44032.0	5.35	9.11	10.33	0	0	0	34	53	49	0	0	0	-7.73781	3.51441e-09	1.15927e-07	down
Cluster-12885.115568	29.17	17.7	14.64	4.1	2.68393	1.1	232	129	87	29	18	7	-2.80487	3.52679e-09	1.16267e-07	down
Cluster-12885.10555	37.66	33.24	36.74	11.83	9.53636	6.95	214	173	156	60	46	32	-1.75164	3.53294e-09	1.16401e-07	down
Cluster-12885.115903	6.48	9.91	6.75	0.81	0.964766	1.13	72	101	56	8	9	10	-2.82424	3.55984e-09	1.17217e-07	down
Cluster-12885.146356	2.42	3.41	2.9	0.17	0.120629	0.13	48	62	43	3	2	2	-4.21679	3.57383e-09	1.17609e-07	down
Cluster-12885.118791	45.45	38.9	42.71	80.3	78.3317	75.7	784	615	550	1229	1129	1030	1.04149	3.58963e-09	1.18059e-07	up
Cluster-12885.118976	0	0	0	2.78	1.85938	0.86	0	0	0	62	39	17	7.92394	3.60867e-09	1.18615e-07	up
Cluster-12885.111276	3.03	3.68	3.5	10.62	10.9476	11.25	36	40	31	112	109	106	1.85598	3.62418e-09	1.19054e-07	up
Cluster-12885.128982	2.87	1.99	3.67	13.75	11.4943	9	34.51	22	33	147	116	86	2.15889	3.63451e-09	1.19323e-07	up
Cluster-12885.121698	3.95	4.18	3.31	0.09	0.335111	0.61	99	96	62	2	7	12	-3.31235	3.69079e-09	1.21099e-07	down
Cluster-12885.114674	3.28	2.63	3.23	0.12	0.0614087	0.07	64	47	47	2	1	1	-5.07162	3.7031e-09	1.21431e-07	down
Cluster-12885.149966	3.8	3.74	2.97	0.42	0.316125	0.27	72	65	42	7	5	4	-3.23183	3.74348e-09	1.22611e-07	down
Cluster-12885.123782	0	0	0	1.21	5.83743	11.09	0	0	0	11	50	90	8.41573	3.75779e-09	1.23007e-07	up
Cluster-12885.141061	0	0	0	36.5	25.8503	15.59	0	0	0	50	35	21	7.78633	3.76628e-09	1.23213e-07	up
Cluster-12885.149134	7.72	6.55	5.17	1.02	0.686089	0.41	94	73	47	11	7	4	-3.03237	3.77592e-09	1.23455e-07	down
Cluster-12885.114881	75.43	99.7	146.31	286.15	325.523	364.02	110	133	160	381	429	478	1.8898	3.79105e-09	1.23877e-07	up
Cluster-12885.95076	154.23	275.59	221.15	0	0	0	36	59	39	0	0	0	-7.68958	3.8323e-09	1.25152e-07	down
Cluster-12885.36963	8.62	8.67	7.24	0	0	0	51	47	32	0	0	0	-7.6202	3.87655e-09	1.26522e-07	down
Cluster-12885.106073	5.7	8.6	5.04	0.06	0.426636	0.9	112	155	74	1	7	14	-3.62901	3.94567e-09	1.28703e-07	down
Cluster-38892.1	3.98	1.19	1	0	0	0	128	35	24	0	0	0	-8.07271	3.96499e-09	1.29257e-07	down
Cluster-12885.34234	0	0	0	6.2	5.96464	5.87	0	0	0	35	32	30	7.69055	3.9907e-09	1.30019e-07	up
Cluster-12885.112509	8.36	9.3	5.71	1.33	1.22395	1.09	106	108	54	15	13	11	-2.51273	4.03259e-09	1.31307e-07	down
Cluster-12885.64934	12.86	24.41	11.46	0	0	0	42	73	28	0	0	0	-7.74577	4.04235e-09	1.31548e-07	down
Cluster-12885.153893	0	0	0	4.42	3.7661	3.01	0	0	0	41	33	25	7.70423	4.05265e-09	1.31729e-07	up
Cluster-32119.1	0	0	0	7.06	5.98619	4.76	0	0	0	41	33	25	7.70423	4.05265e-09	1.31729e-07	up
Cluster-12885.105346	58.4	51.94	57.61	20.3	18.6509	17.01	309.31	252	228	96	84	73.25	-1.40458	4.07786e-09	1.32471e-07	down
Cluster-12885.48843	0	0	0	8.28	8.66674	9.31	0	0	0	32	32	33	7.69927	4.09636e-09	1.32994e-07	up
Cluster-12885.89332	36.75	46.98	31.82	11.44	9.92709	8.2	187	219	121	52	43	34	-1.7803	4.09959e-09	1.33022e-07	down
Cluster-12885.97709	11.3	13.97	11.93	28.62	36.0178	44.16	90	102	71	203	242	282	1.73584	4.10362e-09	1.33075e-07	up
Cluster-12885.137259	1.82	1.32	3.78	13.63	11.6528	9.36	27	18	42	180	145	110	2.4847	4.12836e-09	1.33799e-07	up
Cluster-12885.166581	1.56	11.48	3.33	0	0	0	22	148	35	0	0	0	-8.26867	4.14946e-09	1.34366e-07	down
Cluster-12885.114365	0	0	0	13.33	11.9735	10.82	0	0	0	37	32	28	7.68474	4.15069e-09	1.34366e-07	up
Cluster-12885.114728	1.11	1.68	0.91	5.25	4.86322	4.45	26	36	16	109	95	82	2.12967	4.17278e-09	1.35002e-07	up
Cluster-12885.113193	20.54	25.06	24.49	8.12	8.58074	9.05	491	549	437	172	171	170	-1.28537	4.23307e-09	1.36873e-07	down
Cluster-12885.98869	12.76	13.83	15.38	4.76	4.99206	5.27	427	424	384	141	139	138	-1.32789	4.31055e-09	1.39297e-07	down
Cluster-12885.121330	4.89	10.16	7.41	27.59	24.3766	20.63	53	101	60	266	222	178	1.86098	4.31767e-09	1.39447e-07	up
Cluster-12885.143873	0	0	0	8.37	5.47365	2.36	0	0	0	63	39	16	7.92118	4.32759e-09	1.39686e-07	up
Cluster-12885.113933	1259.43	1242.27	973.74	272.61	356.39	447.91	13776	12452	7954	2650	3272	3895	-1.50611	4.33428e-09	1.39821e-07	down
Cluster-10594.0	0	0	0	3.58	2.97919	2.29	0	0	0	42	33	24	7.70131	4.3786e-09	1.41169e-07	up
Cluster-12885.110928	49.02	77.65	61.19	137.28	181.996	229.63	224	325	209	561	710	859	1.75974	4.38475e-09	1.41285e-07	up
Cluster-23083.0	4.92	15.45	6.59	0	0	0	32	92	32	0	0	0	-7.88123	4.40268e-09	1.41781e-07	down
Cluster-12885.77126	27.27	67.71	23.16	1.57	0.570068	0	54.04	122.78	34.37	2.81	1	0	-5.46864	4.4474e-09	1.43138e-07	down
Cluster-12885.58637	0	0	0	25.42	19.4893	13.8	0	0	0	44	33	23	7.71182	4.50165e-09	1.448e-07	up
Cluster-12885.102340	58.45	81.1	94.38	194.21	181.072	165.45	490	623	591	1449	1279	1110	1.37651	4.52044e-09	1.45177e-07	up
Cluster-20096.0	0.34	0.46	0.56	4.63	4.30812	3.92	4	5	5	49	43	37	3.42974	4.52069e-09	1.45177e-07	up
Cluster-12885.143693	1.25	0.91	0.95	4.09	4.1521	4.19	30	20	17	87	83	79	2.15118	4.52121e-09	1.45177e-07	up
Cluster-46982.1	0	0	0	2.6	2.45739	2.28	0	0	0	36	32	28	7.67098	4.5273e-09	1.45289e-07	up
Cluster-12885.126780	20.46	19.27	18.9	47.39	40.828	33.29	300	258.96	207	617	501	386	1.20648	4.54313e-09	1.45713e-07	up
Cluster-12885.119414	22.14	28.27	21.05	50.39	84.8887	123	276	323	196	558	887	1216	2.04448	4.57861e-09	1.46766e-07	up
Cluster-12885.154904	3.54	6.14	6	0	0	0	34	54	43	0	0	0	-7.67122	4.60057e-09	1.47385e-07	down
Cluster-12885.114832	3.62	5.67	4.6	10.73	18.9014	28.03	115	165	109	302	500	698	2.23388	4.65604e-09	1.49076e-07	up
Cluster-12885.151550	8.36	8.26	6.13	19.37	18.2491	16.88	126	114	69	259	230	201	1.41838	4.66436e-09	1.49257e-07	up
Cluster-12885.68736	10.96	13.44	14.67	30.28	29.0348	27.54	161	181	161	395	357	320	1.31541	4.68714e-09	1.49899e-07	up
Cluster-12885.58259	2.44	5.7	3.57	14.47	16.9411	19.73	21	45	23	111	123	136	2.31521	4.69553e-09	1.50082e-07	up
Cluster-12885.113086	30.7	29.39	38.33	8.48	9.93286	11.6	473	415	441	116	128	141.22	-1.54989	4.70033e-09	1.50149e-07	down
Cluster-12885.116204	9.55	8.61	6.95	21.25	22.1053	22.92	92	76	50	182	179	176	1.5687	4.7121e-09	1.50438e-07	up
Cluster-12885.164848	0	0.19	0.24	1.92	3.51714	5.29	0	3	3	29	50	71	4.8994	4.73877e-09	1.51203e-07	up
Cluster-12885.64406	80.95	45.33	60.81	5.93	10.7944	16.28	984	505	552	64	110	157	-2.31983	4.74336e-09	1.51263e-07	down
Cluster-12885.133266	3.24	4.29	3.51	0	0	0	42	51	34	0	0	0	-7.59895	4.7564e-09	1.51592e-07	down
Cluster-12885.103750	22.6	26.02	17.88	48.81	45.1069	40.65	562	593	332	1076	935	794	1.17365	4.7655e-09	1.51795e-07	up
Cluster-12885.103922	10.96	13.75	17.73	4.14	3.21074	2.14	188	216	227	63	46	29	-2.01031	4.77452e-09	1.51995e-07	down
Cluster-12885.110751	106.57	56.05	61.19	225.55	207.944	187.4	438	211	188	830	732	634	1.66236	4.84313e-09	1.54091e-07	up
Cluster-12885.117084	809.5	357.83	845.49	2791.35	1939.97	1310.05	128	52	101	427	342	258	2.07334	4.85486e-09	1.54376e-07	up
Cluster-12885.172781	0	0	0	4.77	4.242	3.63	0	0	0	38	32	26	7.66508	4.89148e-09	1.55451e-07	up
Cluster-12885.170205	8.27	5.17	6	1.6	1.24033	0.82	192	110	104	33	24	15	-2.25757	4.96726e-09	1.57769e-07	down
Cluster-12885.74456	0	0	0	2.09	2.45044	2.84	0	0	0	29	32	35	7.69159	4.97987e-09	1.5808e-07	up
Cluster-12885.124121	18.36	16.99	15.9	5.25	5.80301	6.45	402	341	260	102	106	111	-1.38977	4.98726e-09	1.58224e-07	down
Cluster-42421.7	3.19	2.96	3.45	0	0	0	47	40	38	0	0	0	-7.5859	4.99162e-09	1.58272e-07	down
Cluster-12885.108004	15.03	17.71	10.77	2.65	3.41007	4.31	301	325	161	47	57	68	-1.89891	5.06305e-09	1.60445e-07	down
Cluster-12885.155042	9	6.52	10.22	1.7	1.54761	1.36	125	83	106	21	18	15	-2.32212	5.097e-09	1.61429e-07	down
Cluster-12885.119278	13.15	12.71	13.5	26.24	28.5301	31	210	186	161	372	381	391	1.28933	5.10341e-09	1.6154e-07	up
Cluster-12885.177725	0	0	0.59	4.6	4.70762	4.89	0	0	6	56	54	53	4.90762	5.13617e-09	1.62485e-07	up
Cluster-12885.122404	5.96	6.15	6.76	15.48	13.8766	11.98	163	154	138	375	316	257	1.28348	5.14664e-09	1.62723e-07	up
Cluster-12885.24447	0	0	0	3.11	11.0352	19.89	0	0	0	13	44	76	8.22456	5.16492e-09	1.63208e-07	up
Cluster-12885.63117	50.21	22.9	33.83	3.87	2.98417	2.54	115	48	58	8	6	5	-3.28822	5.17725e-09	1.63505e-07	down
Cluster-12885.91066	41.66	26.25	19.8	2.66	1.3749	0	104	60	37	6	3	0	-4.228	5.21591e-09	1.64633e-07	down
Cluster-12885.63144	4.22	3.04	4.15	0	0	0	53	35	39	0	0	0	-7.60697	5.24656e-09	1.65506e-07	down
Cluster-12885.119009	46.13	49.89	45.55	87.76	91.4888	95.3	325.78	322.81	240.33	552.16	546	541.36	1.13604	5.25634e-09	1.65721e-07	up
Cluster-12885.116863	6.84	7.5	7.05	14.25	15.1192	16.05	195	196	150	360	359	359	1.24587	5.26154e-09	1.65791e-07	up
Cluster-12885.151031	0	0	0	7.39	9.1545	11.31	0	0	0	27	32	38	7.714	5.26627e-09	1.65846e-07	up
Cluster-12885.168562	0	0	0	4.03	3.2035	2.26	0	0	0	44	33	22	7.69538	5.29287e-09	1.66589e-07	up
Cluster-12885.113922	15.57	20.78	14.86	34.01	36.3157	38.74	456	558	325	883	886	890	1.25349	5.31679e-09	1.67247e-07	up
Cluster-12885.28382	36.72	44.35	21.94	0	1.09451	2.79	76	84	34	0	2	5	-4.46937	5.3311e-09	1.67603e-07	down
Cluster-12885.107223	140.12	113.92	93.35	42.68	39.9392	36.67	713	531	355	194	173	152	-1.3559	5.34437e-09	1.67925e-07	down
Cluster-12885.115645	12.93	8.06	9.48	32.45	29.998	27.28	84	48	46	188	165	143	1.72971	5.40298e-09	1.69648e-07	up
Cluster-12885.116054	1.98	4.33	1.76	31.82	30.0143	27.97	3	6	2	44	41	38	3.73866	5.4053e-09	1.69648e-07	up
Cluster-12885.109080	368.67	273.49	459.65	16.61	19.4677	26.31	69	47	65	3	4	6	-3.56814	5.41566e-09	1.69877e-07	down
Cluster-12885.134089	0.16	0	0	7.77	5.58724	3.2	2	0	0	87	59	32	6.70146	5.44654e-09	1.70749e-07	up
Cluster-12885.104652	102.07	99.89	92.31	205.39	200.789	194.83	143	128	97	263	255	247	1.3102	5.48569e-09	1.7188e-07	up
Cluster-12885.114361	19.14	16.3	18.18	6.6	6.62992	6.68	478	373	339	146	138	131	-1.27447	5.48971e-09	1.71909e-07	down
Cluster-12885.172029	6.05	5.36	6.24	0	0	0	48	39	37	0	0	0	-7.57146	5.49706e-09	1.72042e-07	down
Cluster-28806.0	3.22	2.45	0.77	0	0	0	89	62	16	0	0	0	-7.90948	5.51623e-09	1.72545e-07	down
Cluster-12885.140065	3.36	1.76	2.49	0.24	0.214692	0.18	94	45	52	6	5	4	-3.42259	5.53184e-09	1.72936e-07	down
Cluster-12885.123957	0	0	0	20.34	20.6825	21.57	0	0	0	31	31	32	7.65399	5.54711e-09	1.73316e-07	up
Cluster-17256.0	1.97	2.32	1.74	0	0.03814	0.08	62	67	41	0	1	2	-5.55533	5.55313e-09	1.73407e-07	down
Cluster-12885.144407	8.08	7.03	8.77	18.39	18.0191	17.56	153	122	124	309	285	262	1.33526	5.56522e-09	1.73687e-07	up
Cluster-12885.173799	11.71	17.18	15.93	2.03	1.65841	1.24	58	78	59	9	7	5	-2.99636	5.66136e-09	1.76588e-07	down
Cluster-12885.90648	17.37	24.62	29.12	63.06	67.9501	73.11	67	87	84	218	225	233.02	1.731	5.75391e-09	1.79374e-07	up
Cluster-12885.85731	6.89	9.17	4.43	0	0	0	50	60.98	24	0	0	0	-7.65022	5.79922e-09	1.80686e-07	down
Cluster-12885.167582	0	0	0	3.79	2.5838	1.29	0	0	0	56	36	17	7.81341	5.81262e-09	1.81002e-07	up
Cluster-12885.28511	0	0	0	1.83	6.38815	11.57	0	0	0	13	43	74	8.1909	5.89562e-09	1.83484e-07	up
Cluster-12885.67021	8.57	7.34	7.42	0	0	0	51	40	33	0	0	0	-7.55794	5.92044e-09	1.84072e-07	down
Cluster-12885.98182	10.92	8.86	4.39	0	0	0	70	52	21	0	0	0	-7.71147	5.92116e-09	1.84072e-07	down
Cluster-12885.88850	56.29	44.2	31.47	2.86	5.07206	7.83	153	110	64	7	12	18	-2.82759	5.92747e-09	1.84165e-07	down
Cluster-46982.0	0	0	0	7.74	8.65535	9.88	0	0	0	29	31	34	7.66002	5.96287e-09	1.85162e-07	up
Cluster-12885.107589	0	0.4	0	2.97	4.23536	5.67	0	5	0	36.41	49	62	5.17835	5.97371e-09	1.85395e-07	up
Cluster-28316.0	1.9	1.56	1.32	0	0	0	56	42	29	0	0	0	-7.57622	5.98635e-09	1.85684e-07	down
Cluster-12885.125897	0.17	0	0.45	3.67	3.22295	2.77	3	0	6	58	48	39	4.1873	6.00065e-09	1.86023e-07	up
Cluster-12885.120413	3.05	5.26	1.38	14.47	14.5519	14.55	62	98	21	261	247	233	2.33545	6.0146e-09	1.86352e-07	up
Cluster-12885.68483	0	0	0	26.9	21.3497	15.5	0	0	0	41	32	23	7.65609	6.0223e-09	1.86396e-07	up
Cluster-12885.102363	3.08	2.61	3.5	7.65	7.84367	8.05	99	77	84	218	210	203	1.51418	6.02273e-09	1.86396e-07	up
Cluster-12885.48841	0	0	0	11.1	6.8559	2.28	0	0	0	70	41	13	7.98242	6.04484e-09	1.86977e-07	up
Cluster-12885.110062	257.57	225.21	263.54	457.55	491.061	523.51	742	594	568	1186	1228	1270	1.20151	6.05609e-09	1.8722e-07	up
Cluster-12885.96419	3.16	13.91	6.61	29.37	47.8575	68.43	57	230	89	470	721	973	2.81296	6.06844e-09	1.87498e-07	up
Cluster-12885.166334	2.59	3.88	4.16	0	0	0	35	48	42	0	0	0	-7.60473	6.09346e-09	1.88166e-07	down
Cluster-12885.115808	0.23	0.96	0.97	4.06	4.68163	5.36	6	23	19	94	102	110	2.88616	6.1194e-09	1.88863e-07	up
Cluster-12885.111470	22.95	24.96	15.93	7.25	6.01845	4.6	328	327	170	92	72	52	-1.67703	6.16256e-09	1.90089e-07	down
Cluster-12885.107899	96.74	12.71	168.32	1.57	1.65832	1.87	972	117	1263	14	14	15	-5.61855	6.16682e-09	1.90115e-07	down
Cluster-12885.30264	0	0.37	0.3	4.92	5.20391	5.62	0	3	2	39	39	40	4.79696	6.17494e-09	1.9026e-07	up
Cluster-12885.1106	16.51	22.99	18.2	0	0	0	40	51	33	0	0	0	-7.56449	6.20745e-09	1.91156e-07	down
Cluster-12885.109279	0	0	0	33.92	25.4387	17.51	0	0	0	43	32	22	7.66694	6.21485e-09	1.91278e-07	up
Cluster-12885.166104	13.24	10.83	9.37	3.43	3.13216	2.78	248	186	131	57	49	41	-1.68353	6.22464e-09	1.91473e-07	down
Cluster-12885.108647	24.34	21.56	21.38	43.58	48.9273	54.75	297.31	241.38	195	472.89	501	530.53	1.30261	6.24555e-09	1.9201e-07	up
Cluster-12885.35108	0	0	0	2.85	10.9339	19.97	0	0	0	12	44	77	8.22691	6.31947e-09	1.94175e-07	up
Cluster-12885.132680	1.98	3.97	1.03	0	0	0	49	89.88	19	0	0	0	-7.85775	6.3385e-09	1.94652e-07	down
Cluster-12885.108484	6.25	5.81	5.89	15.62	20.3499	25.49	54	46	38	120	148	176	1.95837	6.35499e-09	1.94998e-07	up
Cluster-12885.135617	10.68	8.92	7.78	23.97	28.7592	33.87	68	52	37	136	155	174	1.84711	6.35675e-09	1.94998e-07	up
Cluster-12885.125636	30.6	31.33	28.78	11.34	11.8292	12.38	517	485	363	170	167	165	-1.18894	6.37622e-09	1.95487e-07	down
Cluster-12885.107549	30.66	22.41	30.56	66.58	63.5089	59.87	227	152.04	169	439	397	356	1.35513	6.44763e-09	1.97568e-07	up
Cluster-12885.103136	18.48	15.63	19.12	6.56	5.03742	3.29	378	293	292	119	86	53	-1.69187	6.48204e-09	1.98513e-07	down
Cluster-12885.169473	0	0	0	4.34	5.84395	7.47	0	0	0	25	32	39	7.70362	6.59495e-09	2.01859e-07	up
Cluster-12885.95328	0	0	0	11.24	9.32733	7.5	0	0	0	39	31	24	7.62991	6.61406e-09	2.02333e-07	up
Cluster-12885.130495	10.09	6.79	8.78	0	0	0	54.78	33.78	35.62	0	0	0	-7.57541	6.62216e-09	2.02469e-07	down
Cluster-12885.120395	6.42	6.58	7.18	14.73	17.5864	20.69	115	108	96	234	263	292	1.56094	6.64784e-09	2.03143e-07	up
Cluster-12885.144970	3.43	7.6	4.59	0	0	0	33	67	33	0	0	0	-7.66446	6.66739e-09	2.03628e-07	down
Cluster-12885.147743	0	0.21	0	3.37	2.6189	1.75	0	4	0	63	46	29	5.34146	6.70222e-09	2.0458e-07	up
Cluster-12885.36697	1.94	1.42	0	21.3	30.2127	39.09	3	2	0	30	42	54	4.96818	6.7172e-09	2.04924e-07	up
Cluster-12885.115901	6.55	8.19	4.89	15.21	15.5302	15.83	226	259	126	465	446	428	1.40581	6.73602e-09	2.05386e-07	up
Cluster-12885.88681	0.2	0.1	0.26	2.58	5.22768	8.28	2.05	1	2	24	46	69	5.0855	6.83263e-09	2.08103e-07	up
Cluster-12885.75753	1.02	0.56	1.71	14.53	12.4986	10.21	4	2	5	51	42	33	3.72684	6.85918e-09	2.08798e-07	up
Cluster-12885.115690	276.59	252.43	307.03	522.64	544.572	564.01	540	451	449	925	942	959.55	1.21467	6.8663e-09	2.089e-07	up
Cluster-12885.121139	5.3	5.82	4.37	1.59	1.36594	1.17	177	178.41	109	47	38	30.54	-1.74945	6.96715e-09	2.11852e-07	down
Cluster-12885.58161	0.24	0.13	0	4.72	6.11964	7.64	2	1	0	35	43	51	5.71754	6.99974e-09	2.12727e-07	up
Cluster-12885.138028	0.2	0.11	0	4.46	4.84237	5.36	2	1	0	40	41	43	5.64465	7.04661e-09	2.14034e-07	up
Cluster-12885.118786	17.98	22.26	20.58	7.18	7.32425	7.44	350	397	299	124	119	114	-1.31005	7.09301e-09	2.15326e-07	down
Cluster-12885.162047	29.05	25.18	38.79	0	0.566135	1.73	58	46	58	0	1	3	-5.10333	7.09727e-09	2.15338e-07	down
Cluster-12885.152641	1.91	0.74	1.12	0	0.0386459	0.1	119	42	52	0	2	5	-4.61282	7.16633e-09	2.17315e-07	down
Cluster-12885.142124	7.64	7.18	7.95	18.94	16.6285	13.92	188	162	146	413	341	269	1.2706	7.1931e-09	2.18008e-07	up
Cluster-45785.0	0	0	0	3.1	2.12092	1	0	0	0	56	36	16	7.79796	7.25479e-09	2.19758e-07	up
Cluster-12885.103312	11.3	12.88	6.29	28.23	34.4618	41.32	89	93	37	198	229	261	1.95749	7.26562e-09	2.19966e-07	up
Cluster-12885.58442	5.27	7.25	3.84	0	0	0	46	58	25	0	0	0	-7.59194	7.29159e-09	2.20564e-07	down
Cluster-12885.122280	0	0	0	55.86	37.861	21.37	0	0	0	48	33	19	7.69981	7.29329e-09	2.20564e-07	up
Cluster-12885.100333	3.42	4.41	5.4	16.38	16.5103	16.55	22	26	26	94	90	86	2.09316	7.39837e-09	2.2362e-07	up
Cluster-12885.152012	0	0.21	0	1.65	4.6536	8	0	3	0	23	61	99	6.26426	7.40365e-09	2.23658e-07	up
Cluster-12885.119800	1.38	0.47	1.5	6.3	7.2841	8.45	16	5	13	65	71	78	2.89635	7.4195e-09	2.24015e-07	up
Cluster-12885.102210	19.38	19.7	20.17	50.86	44.7365	38.08	117	109	91	273.95	229	186	1.35068	7.53339e-09	2.2728e-07	up
Cluster-12885.80843	6.13	9.79	11	0.34	0.176669	0.19	41	60	55	2	1	1	-5.08433	7.53582e-09	2.2728e-07	down
Cluster-12885.124759	11.23	17.74	18.2	3.44	2.11058	0.74	114	165	138	31	18	6	-2.75314	7.54213e-09	2.27347e-07	down
Cluster-12885.69767	3.86	3.21	5.41	20.37	17.7229	14.7	21	16	22	99	82	65	2.26924	7.55699e-09	2.27672e-07	up
Cluster-12885.124497	24.25	17.32	18.21	7.17	5.59859	3.86	446	292	250	117	86	56	-1.69649	7.61373e-09	2.29257e-07	down
Cluster-12885.140650	2.61	3.45	3.32	0	0	0	38	46	36	0	0	0	-7.52992	7.6667e-09	2.30727e-07	down
Cluster-12885.111916	0	0	0	22.78	27.2198	31.47	0	0	0	26	31	36	7.65224	7.67787e-09	2.30813e-07	up
Cluster-12885.117213	0	0	0	18.3	22.108	25.85	0	0	0	26	31	36	7.65224	7.67787e-09	2.30813e-07	up
Cluster-47599.1	5.1	14.52	3.16	0	0	0	41	107	19	0	0	0	-7.93956	7.82182e-09	2.35014e-07	down
Cluster-12885.117695	3.61	3.48	2.56	0	0	0	51	45	27	0	0	0	-7.52878	7.94696e-09	2.38645e-07	down
Cluster-12885.135922	22.79	19.23	22.07	5.08	4.95997	4.8	141	109	102	28	26	24	-1.93305	7.95178e-09	2.38661e-07	down
Cluster-12885.115637	43.09	40.15	41.91	102.64	86.3367	67.72	424	362	308	898	714	531	1.1956	8.05013e-09	2.41482e-07	up
Cluster-12885.177572	0	0	0	7.37	6.44965	5.62	0	0	0	36	30	25	7.58865	8.10723e-09	2.43064e-07	up
Cluster-12885.146514	2.98	5.1	3.24	0	0	0	37	58	30	0	0	0	-7.5684	8.14359e-09	2.44022e-07	down
Cluster-12885.123493	0	0	0	1.95	2.21582	2.58	0	0	0	28	30	33	7.61347	8.15166e-09	2.44133e-07	up
Cluster-12885.64150	1.34	1.25	0.51	7.29	11.4807	16	7	6	2	34	51	68	3.66545	8.22377e-09	2.4616e-07	up
Cluster-12885.27128	16.71	13.78	17.65	5.21	4.30595	3.27	213	161	168	59	46	33	-1.7561	8.26533e-09	2.47271e-07	down
Cluster-12885.117437	10.66	7.55	8.1	0	0.34074	0.72	74	48	42	0	2	4	-4.48619	8.28701e-09	2.47786e-07	down
Cluster-12885.142888	1.15	0.31	1.28	6.78	6.83784	6.86	12	3	10	63	60	57	3.07583	8.29376e-09	2.47855e-07	up
Cluster-12885.85612	75.89	60.95	49.87	3.18	7.50124	12.02	185	136	91	7	16	25	-2.78366	8.30209e-09	2.47965e-07	down
Cluster-12885.110617	1582.52	1193.11	870.86	432.16	315.711	189.09	5027.09	3470.46	2069.17	1233.37	867	502.31	-1.7717	8.30951e-09	2.47965e-07	down
Cluster-12885.64172	24.45	8.9	21.79	0	0	0	69	23	46	0	0	0	-7.73091	8.31081e-09	2.47965e-07	down
Cluster-12885.130956	0	1.45	0	21.53	21.1455	21.11	0	3	0	44	42	41	5.66439	8.3839e-09	2.50011e-07	up
Cluster-12885.72322	0	0	0	6	3.94231	1.73	0	0	0	58	36	15	7.80749	8.41576e-09	2.50827e-07	up
Cluster-12885.176152	9.41	6.73	8.46	24.4	24.0522	23.52	61	40	41	141	132	123	1.72558	8.42677e-09	2.5102e-07	up
Cluster-12885.118063	30.29	31.85	31.37	68.9	60.0458	49.72	468	451	362	945	776	607	1.08946	8.44431e-09	2.51408e-07	up
Cluster-12885.98288	6.26	8.62	4.37	0	0	0	46	58	24	0	0	0	-7.57807	8.45541e-09	2.51604e-07	down
Cluster-12885.40495	0	0	0	18.08	12.6376	7.12	0	0	0	49	33	18	7.69672	8.466e-09	2.51784e-07	up
Cluster-12885.92352	0	0	0	28.86	29.7143	30.36	0	0	0	29	30	31	7.59274	8.52928e-09	2.53531e-07	up
Cluster-12885.114995	18.81	23.91	17.1	40.98	47.8266	55.19	218	254	148	422	465	508	1.44437	8.59271e-09	2.5528e-07	up
Cluster-12885.104360	0	0	0	1.96	1.3514	0.66	0	0	0	54	35	16	7.75871	8.61114e-09	2.55691e-07	up
Cluster-12885.32703	2.24	2.93	1.5	15.52	13.892	12.02	10	12	5	62	53	44	2.81215	8.63977e-09	2.56404e-07	up
Cluster-12885.39203	0	0	0.31	8.86	7.05443	5	0	0	2	69	52	35	6.47779	8.6471e-09	2.56484e-07	up
Cluster-12885.108623	9.52	8.98	6.99	20.14	19.2465	18.2	155	134	85	291	262	234	1.33404	8.67034e-09	2.57037e-07	up
Cluster-12885.109144	620.47	426.15	971.46	2884.19	2054.81	1296.78	339	213	400	1482	1109	736	1.96501	8.68018e-09	2.57191e-07	up
Cluster-12885.119344	3.45	4.06	4.97	17.76	20.386	23.41	13	14	14	60	66	73	2.52379	8.69994e-09	2.5764e-07	up
Cluster-12885.114167	4.16	3.35	2.77	0.57	0.668484	0.81	157	116	78	19	21	24	-2.17325	8.73183e-09	2.58446e-07	down
Cluster-12885.134602	1.97	2.28	1.37	0	0	0	48	51	25	0	0	0	-7.53572	8.78477e-09	2.59875e-07	down
Cluster-12885.98671	10.65	9.87	11.13	0.16	0	0	73	62	57	1	0	0	-7.24042	8.81885e-09	2.60744e-07	down
Cluster-12885.104917	15.82	23.31	29.99	73.93	70.5862	66.98	43	58	61	181	167	154	1.83902	8.83582e-09	2.61107e-07	up
Cluster-12885.95104	5.32	3.28	3.75	0.23	0.244725	0.35	78	44	41	3	3	4	-3.75889	8.84299e-09	2.6118e-07	down
Cluster-12885.98206	24.96	19.41	17.4	2.18	3.35672	4.82	167	119	87	13	19	26	-2.39061	8.85636e-09	2.61437e-07	down
Cluster-16743.0	0	0	0	2.93	2.16654	1.36	0	0	0	46	32	19	7.65767	8.92704e-09	2.63383e-07	up
Cluster-12885.134106	10.17	7.01	8.13	23.5	21.8026	19.88	114	72	68	234	205	177	1.52497	9.0554e-09	2.67029e-07	up
Cluster-12885.128954	7.86	11.51	8.58	0	0	0	38	51	31	0	0	0	-7.51477	9.06837e-09	2.6727e-07	down
Cluster-12885.103355	14.05	21.03	17.07	41.94	38.678	34.78	194	266	176	514	447	380	1.30879	9.0755e-09	2.67338e-07	up
Cluster-12885.96219	4.01	2.73	4.92	0	0	0	48	30	44	0	0	0	-7.57052	9.19484e-09	2.7071e-07	down
Cluster-12885.153800	0	0	0	1.11	1.31598	1.54	0	0	0	27	30	33	7.59905	9.29147e-09	2.7341e-07	up
Cluster-12885.100445	0.74	0.45	0.44	3.07	2.9668	2.89	18	10	8	66	60	55	2.59145	9.33376e-09	2.74509e-07	up
Cluster-12885.104860	0.41	5.79	2.72	29.83	29.8328	29.64	1	13	5	66	64	62	3.57473	9.35454e-09	2.74975e-07	up
Cluster-23922.0	2.04	3.52	0.9	0	0	0	52	82	17	0	0	0	-7.78668	9.3727e-09	2.75363e-07	down
Cluster-12885.108614	0.65	1.43	3.5	35.86	22.9973	8.79	3	6	12	147	90	33	3.78764	9.43701e-09	2.77106e-07	up
Cluster-12885.151264	10.66	13.9	6.56	27.36	30.0243	32.84	176.27	210.65	80.98	401.48	415	428.57	1.70663	9.5871e-09	2.81365e-07	up
Cluster-12885.87119	8.96	9.62	7.33	25.73	27.1712	28.82	40.95	40.25	25.05	105.14	106	107.83	1.85456	9.77706e-09	2.86789e-07	up
Cluster-12885.172554	11.07	8.13	8.63	1.71	1.90159	2.19	153	103	89	21	22	24	-2.09929	9.79445e-09	2.87147e-07	down
Cluster-12885.49686	0	0	0	27.19	32.3021	38.14	0	0	0	25	30	36	7.62294	9.85137e-09	2.88664e-07	up
Cluster-12885.129998	5.11	4.12	1.01	0	0	0	88	65	13	0	0	0	-7.89326	9.87289e-09	2.89142e-07	down
Cluster-12885.108674	26.29	21.57	25.74	5.14	5.61175	6.09	149	112	109	26	27	28	-1.94459	9.8959e-09	2.89663e-07	down
Cluster-12885.159597	2.31	1.32	0.35	23.87	14.7888	4.47	44	23	5	403	235	67	3.55866	9.9107e-09	2.89944e-07	up
Cluster-12885.109726	25.92	29.64	37.12	2.66	5.08719	7.9	230	241	246	21	38	56	-2.38052	9.92939e-09	2.90338e-07	down
Cluster-12885.163705	0	0	0	3.84	2.55034	1.16	0	0	0	56	35	15	7.76852	9.9691e-09	2.91346e-07	up
Cluster-12885.152882	0	0	0	5.74	13.4084	21.55	0	0	0	16	36	56	7.90754	9.99551e-09	2.91964e-07	up
Cluster-12885.7517	0	0	0	5.44	8.66674	12.13	0	0	0	21	32	43	7.71594	1.00361e-08	2.92996e-07	up
Cluster-35414.0	0	0	0	8.74	8.53617	8.57	0	0	0	31	29	28	7.55253	1.01733e-08	2.96845e-07	up
Cluster-12885.106798	4.85	6.01	6.49	0	0	0	37	42	37	0	0	0	-7.4877	1.0271e-08	2.99539e-07	down
Cluster-12885.136018	2.62	2.32	3.25	9.38	7.96917	6.33	69	56	64	219	175	131	1.68269	1.02936e-08	3.00041e-07	up
Cluster-12885.165307	17.7	26.19	15.89	2.92	4.08486	5.36	191	259	128	28	37	46	-2.0929	1.03684e-08	3.01954e-07	down
Cluster-12885.122916	21.17	19.89	26.25	46.16	49.1393	52.26	324	279	300	627	629	632	1.29559	1.03701e-08	3.01954e-07	up
Cluster-12885.137058	1.92	0.51	0.66	0	0	0	106	26	27	0	0	0	-7.85776	1.05255e-08	3.06319e-07	down
Cluster-12885.171235	3.6	4.42	3.73	0	0	0	40	45	31	0	0	0	-7.46703	1.06356e-08	3.09362e-07	down
Cluster-12885.111431	17.35	14.54	17.66	34.79	40.8018	47.37	178.65	137.24	135.8	318.49	353	388.43	1.48404	1.07866e-08	3.1359e-07	up
Cluster-12885.85242	0	0	0	2.57	1.90043	1.13	0	0	0	46	32	18	7.64054	1.08752e-08	3.15861e-07	up
Cluster-12885.120045	0	1.4	0	18.66	14.0898	9.03	0	5	0	65	47	29	5.05346	1.08761e-08	3.15861e-07	up
Cluster-12885.105396	42.96	35.51	23.09	6.04	6.98389	8.2	239	181	96	30	33	37	-2.06756	1.09646e-08	3.18266e-07	down
Cluster-12885.35976	5.03	17.92	11.71	0	0	0	23	75	40	0	0	0	-7.73975	1.10385e-08	3.20244e-07	down
Cluster-12885.133491	2.15	2.82	1.83	0.13	0.0469326	0	55	66	35	3	1	0	-5.04559	1.1076e-08	3.21164e-07	down
Cluster-12885.111762	57.48	62.04	50.72	28.38	25.1512	21.39	1682	1664	1108	736	613	491	-1.03155	1.11123e-08	3.22048e-07	down
Cluster-12885.152782	2.59	1.81	3.13	0.24	0.337194	0.48	111	71	100	9	12	16	-2.69134	1.11574e-08	3.23188e-07	down
Cluster-12885.169683	0.18	0.29	0.82	4.92	4.69375	4.41	2	3	7	50	45	40	3.68035	1.1298e-08	3.27089e-07	up
Cluster-12885.71590	49.44	56.17	44.9	17.61	18.5373	19.69	463	482	314.02	146.7	146	147.13	-1.25567	1.13388e-08	3.28098e-07	down
Cluster-12885.82692	0	0	0	8.77	8.56722	8.29	0	0	0	31	29	27	7.53422	1.13534e-08	3.28219e-07	up
Cluster-12885.111396	13.48	12.95	14.06	29.77	85.9367	146.5	50	44	39	99	274	450	2.94245	1.13547e-08	3.28219e-07	up
Cluster-12885.163590	8.56	1.95	10.98	0	0	0	72	15	69	0	0	0	-7.95297	1.14476e-08	3.30733e-07	down
Cluster-12885.62433	7.78	6.09	5.39	1.45	1.34872	1.23	145	104	75	24	21	18	-2.1014	1.14716e-08	3.31021e-07	down
Cluster-12885.148000	2.33	2.55	1.84	7.5	7.63246	7.73	34	34	20	97	93	89	1.92603	1.14786e-08	3.31021e-07	up
Cluster-12885.126367	108.5	82.97	88.04	184.67	179.785	173.22	668	468	405	1014	938	862	1.12309	1.14802e-08	3.31021e-07	up
Cluster-12885.60287	1.55	2.37	1.53	0	0	0	38	53	28	0	0	0	-7.49399	1.14814e-08	3.31021e-07	down
Cluster-580.0	0	0	0	2.84	2.72719	2.58	0	0	0	32	29	26	7.53099	1.15075e-08	3.31601e-07	up
Cluster-12885.134685	32.2	34.57	26.04	67.52	61.6712	54.76	303	298	183	565	488	411	1.15417	1.15182e-08	3.31737e-07	up
Cluster-12885.74001	33.8	29.84	52.15	97.22	108.644	120.49	183	148	211	470	500	530	1.68349	1.15876e-08	3.33563e-07	up
Cluster-12885.106169	30.89	32.65	29.75	15.45	13.2486	10.68	1149	1113	826	509	410	311	-1.09606	1.17058e-08	3.36791e-07	down
Cluster-12885.86046	12.69	18.84	11.75	0	0	0	39	53	27	0	0	0	-7.49025	1.18594e-08	3.41034e-07	down
Cluster-12885.101660	10.48	11.77	5.72	0.96	1.29706	1.76	135	139	55	11	14	18	-2.62585	1.18868e-08	3.41646e-07	down
Cluster-12885.26601	18.25	10.51	15.97	0	0	0	55	29	36	0	0	0	-7.51961	1.19629e-08	3.43655e-07	down
Cluster-12885.135193	23.46	17.25	18.08	0	0	0	52	35	30	0	0	0	-7.46805	1.20138e-08	3.4494e-07	down
Cluster-12885.99731	0.04	0	0	2.3	2.29975	2.28	1	0	0	49	46	43	7.23836	1.20567e-08	3.45993e-07	up
Cluster-12885.38570	6.17	14.51	11.65	0.71	0.747294	0.78	39	84	55	4	4	4	-3.66805	1.21482e-08	3.48439e-07	down
Cluster-12885.95870	2.35	2.69	0.97	7.94	8.49917	9.08	39	41	12	117	118	119	2.24389	1.21622e-08	3.4866e-07	up
Cluster-12885.47718	5.71	4.67	10.96	28.8	26.4054	23.68	60	45	86	269	233	198	2.04885	1.2195e-08	3.4942e-07	up
Cluster-12885.107007	25.85	36.41	25.01	4.54	4.31402	4.05	76	98	55	12	11	10	-2.54229	1.22156e-08	3.49797e-07	down
Cluster-12885.169574	6.62	4.59	8.87	0	0	0.11	74	47	74	0	0	1	-7.29375	1.22207e-08	3.49797e-07	down
Cluster-12885.127878	27.35	29	16.26	5.91	6.62944	7.4	464	451	206	89	94	99	-1.69481	1.22573e-08	3.50662e-07	down
Cluster-12885.100181	0	0	0	7.54	6.75259	5.84	0	0	0	34	29	24	7.5245	1.23127e-08	3.51885e-07	up
Cluster-12885.70925	0	0	0	5.3	4.77073	4.15	0	0	0	34	29	24	7.5245	1.23127e-08	3.51885e-07	up
Cluster-12885.74735	0	0	0	3.69	5.73874	7.96	0	0	0	21	31	41	7.66799	1.23597e-08	3.53047e-07	up
Cluster-12885.171209	0.48	0.57	0.59	3.09	2.80474	2.46	12	13	11	68	58	48	2.50239	1.23686e-08	3.5312e-07	up
Cluster-12885.117842	10.79	10.06	7.86	3.56	3.50313	3.41	489	418	266	143	132	121	-1.3005	1.24142e-08	3.54199e-07	down
Cluster-12885.171272	7.41	4.75	11.98	1.31	1.27722	1.3	160	94	193	25	23	22	-2.48997	1.24191e-08	3.54199e-07	down
Cluster-12885.160992	1.62	1.2	1.33	6.37	5.3912	4.32	31	21	19	108	86	65	2.10216	1.25056e-08	3.56483e-07	up
Cluster-6963.1	0.38	0	0	15.4	9.41751	2.72	3	0	0	107	62	17	6.17193	1.25534e-08	3.57341e-07	up
Cluster-12885.152629	1.11	3.64	1.49	19.08	15.0331	10.48	6	18	6	92	69	46	3.0157	1.25549e-08	3.57341e-07	up
Cluster-28161.0	13.4	11.94	24.03	0	0	0	38	31	51	0	0	0	-7.57599	1.2555e-08	3.57341e-07	down
Cluster-12885.109553	107.05	103.68	259.58	30.66	30.6151	30.36	559	496	1013	143	136	129	-2.18659	1.26718e-08	3.60483e-07	down
Cluster-12885.140092	0	0	0	2.78	2.03769	1.25	0	0	0	45	31	18	7.61102	1.26835e-08	3.6063e-07	up
Cluster-12885.45746	18	29.06	30.32	0	0.896469	2.3	46	68	58	0	2	5	-4.36659	1.28153e-08	3.6419e-07	down
Cluster-12885.71202	76.93	28.46	30.8	256.17	195.23	132.52	129.99	44	39	393.69	295	198.15	2.32824	1.28307e-08	3.64256e-07	up
Cluster-6390.0	0	2.5	1.42	29.86	20.1607	9.36	0	13	6	151	97	43	4.10121	1.29478e-08	3.67394e-07	up
Cluster-12885.133586	4.05	2.45	1.47	0	0	0	74	41	20	0	0	0	-7.62406	1.29607e-08	3.67571e-07	down
Cluster-12885.117135	64.32	62.76	28.11	13.66	11.4057	8.99	481	430	157	91	72	54	-2.01243	1.29803e-08	3.67941e-07	down
Cluster-12885.123747	35.17	11.78	27.76	1.3	2.93233	4.76	733	225	432	24	51	78	-2.88304	1.31306e-08	3.7201e-07	down
Cluster-12885.144056	10.69	8.14	7.43	0.71	0.374509	0.2	67.37	47	35.02	4	2	1	-4.16434	1.31489e-08	3.72341e-07	down
Cluster-12885.44107	8.05	9.94	11.01	0.59	0.618778	0.65	46	52	47	3	3	3	-3.78579	1.32245e-08	3.74289e-07	down
Cluster-12885.135291	11.21	14.71	11.4	2.23	2.0149	1.94	79	95	60	14	12	11	-2.41526	1.33015e-08	3.76277e-07	down
Cluster-12885.53604	0	0	0	21.26	15.4182	9.16	0	0	0	44	31	18	7.59661	1.34142e-08	3.79273e-07	up
Cluster-12885.151804	7.11	7.75	7.89	2.27	1.90565	1.55	134	134	111	38	30	23	-1.83291	1.34532e-08	3.80182e-07	down
Cluster-12885.170409	0	0	0	3.94	4.81953	5.76	0	0	0	25	29	33	7.55374	1.36654e-08	3.85983e-07	up
Cluster-12885.103320	7.57	7.86	7.91	0	0	0	41	39	32	0	0	0	-7.42154	1.36998e-08	3.86758e-07	down
Cluster-12885.72459	0.2	0.21	1.31	5.25	13.3144	22.07	1	1	5	24	58	92	4.86792	1.37999e-08	3.89386e-07	up
Cluster-12885.88399	4.07	5.47	4.13	0	0	0	38.29	47.12	29	0	0	0	-7.4381	1.38506e-08	3.90425e-07	down
Cluster-12885.155820	2.78	3.03	1.49	0.1	0.102448	0.11	65	65	26	2	2	2	-4.41183	1.38507e-08	3.90425e-07	down
Cluster-12885.48082	1.02	5.57	2.71	71.64	47.9742	25.73	1	5	2	65	44	24	4.2594	1.39564e-08	3.93205e-07	up
Cluster-12885.97140	3.31	3.66	3.41	0.66	0.482625	0.34	74	75	57	13	9	6	-2.65171	1.40183e-08	3.94749e-07	down
Cluster-12885.42426	0	0	0	4.69	3.78258	2.89	0	0	0	38	29	21	7.52992	1.40452e-08	3.95306e-07	up
Cluster-12885.72865	32.05	28.93	27.36	6.74	8.81368	11.16	579	479	369	108	133	159	-1.55594	1.41117e-08	3.96976e-07	down
Cluster-12885.33815	11.65	13.83	7.79	0	0	0	46	50	23	0	0	0	-7.4732	1.41581e-08	3.98081e-07	down
Cluster-12885.73290	2.86	1.54	3.78	15.69	14.9257	14.11	14.15	7	13.99	69.47	63	57	2.65155	1.41723e-08	3.98277e-07	up
Cluster-15693.0	0	0	0	5.73	5.81959	6.09	0	0	0	29	28	28	7.50563	1.42503e-08	4.00269e-07	up
Cluster-12885.111231	11.42	10.88	7.67	45.34	32.8917	18.74	222	194	111.34	782.08	534	287	1.83773	1.42659e-08	4.00505e-07	up
Cluster-12885.68201	6.53	7.46	7.54	24.14	27.8747	32.07	22	23	19	73	81	90	2.18632	1.43731e-08	4.03311e-07	up
Cluster-12885.121014	0.31	0.67	0	11.7	14.3097	17.02	1	2	0	34	40	46	5.60503	1.44202e-08	4.04427e-07	up
Cluster-12885.153209	0	0	0	7.16	4.67497	2.03	0	0	0	55	34	14	7.72532	1.45089e-08	4.06709e-07	up
Cluster-12885.165009	2.95	1.86	1.83	0	0	0.04	95	55	44	0	0	1	-7.22102	1.45447e-08	4.07509e-07	down
Cluster-12885.70889	0	0	0	7.93	7.26882	6.77	0	0	0	32	28	25	7.49571	1.45808e-08	4.08314e-07	up
Cluster-12885.155884	8.16	6.71	3.02	0	0	0	65	49	18	0	0	0	-7.59154	1.46455e-08	4.09918e-07	down
Cluster-12885.123291	7.08	7.14	6.97	2.29	2.15844	2.05	185	171	136	53	47	42	-1.5513	1.47058e-08	4.11401e-07	down
Cluster-12885.90179	0.63	2.04	1.31	9.76	17.8087	26.53	2.06	6.06	3.18	28.49	50	72	4.05856	1.48345e-08	4.14792e-07	up
Cluster-29903.1	20.99	9.21	13.27	1.54	2.0064	2.64	199	80	94	13	16	20	-2.64182	1.48547e-08	4.15148e-07	down
Cluster-12885.48586	5.28	3.26	4.4	0	0	0	53	30	33	0	0	0	-7.46506	1.48723e-08	4.1543e-07	down
Cluster-12885.116482	4.88	2.58	3.17	9.3	15.9112	23.26	97	47	47	164	264	364	2.36455	1.49513e-08	4.17429e-07	up
Cluster-12885.114870	12.44	12.84	13.31	0	0.529335	1.1	55	52	44	0	2	4	-4.3872	1.49685e-08	4.17697e-07	down
Cluster-12885.120902	6.67	6.21	6.72	2.72	2.17769	1.55	402	343	302	145	109	73	-1.46067	1.50033e-08	4.18459e-07	down
Cluster-12885.151640	14.29	12.97	9.67	2.19	1.7783	1.31	95	79	48	13	10	7	-2.63029	1.50316e-08	4.19038e-07	down
Cluster-12885.102554	34.54	47.43	65.3	0	0.878057	2.62	43	54	61	0	1	3	-5.08169	1.50566e-08	4.19526e-07	down
Cluster-12885.109004	0	0	0	5.54	3.54155	1.39	0	0	0	58	35	13	7.76235	1.50743e-08	4.19809e-07	up
Cluster-12885.175707	0	0	0	2.85	2.56197	2.32	0	0	0	33	28	24	7.49239	1.51009e-08	4.20128e-07	up
Cluster-34266.0	0	0	0	5.02	4.49693	4.05	0	0	0	33	28	24	7.49239	1.51009e-08	4.20128e-07	up
Cluster-12885.115734	180.9	184.02	262.54	494.8	451.191	401.45	569.31	530.27	618	1399.17	1228	1057.17	1.30411	1.51268e-08	4.20639e-07	up
Cluster-12885.163996	0.62	0.27	1	12.34	8.28928	3.74	5	2	6	88	56	24	3.85467	1.53544e-08	4.26754e-07	up
Cluster-12885.138744	13.07	15.7	10.11	2.96	2.41939	1.8	109	120	63	22	17	12	-2.26514	1.55239e-08	4.3125e-07	down
Cluster-12885.119965	20.01	20.68	21.46	6.31	6.11204	5.85	171	162	137	48	44	40	-1.59516	1.55508e-08	4.31782e-07	down
Cluster-12885.109352	0	0	0	25.8	18.1773	10.13	0	0	0	45	31	17	7.59332	1.55836e-08	4.32475e-07	up
[truncated: 12,286 more rows]

## Sheet: MT-HS VS MT-HX
ID	MT_HS1_fpkm	MT_HS2_fpkm	MT_HS3_fpkm	MT_HX1_fpkm	MT_HX2_fpkm	MT_HX3_fpkm	MT_HS1_count	MT_HS2_count	MT_HS3_count	MT_HX1_count	MT_HX2_count	MT_HX3_count	log2FoldChange	pvalue	padj	regulated
Cluster-12885.102100	17.93	14.01	18.73	992.05	1044.8	1022.54	70	59	79	5000	4255	3946	6.38546	0	0	up
Cluster-12885.102137	17.42	18.4	21.89	563.18	608.18	611.72	73	83	99	3046.5	2654	2529.5	5.4144	0	0	up
Cluster-12885.102364	23.74	20.06	22.63	778.5	767.09	792.94	173	156	177	7329	5770	5652	5.60527	0	0	up
Cluster-12885.102542	1.27	1.68	2.86	248.03	225.89	233.92	15	21	36	3772	2731	2680	7.38179	0	0	up
Cluster-12885.102649	7.42	7.87	7.91	187.19	187.56	202.63	130	146	148	4237	3366	3446	5.10198	0	0	up
Cluster-12885.102987	385.51	261.66	362.62	7364.95	8245.62	8293.03	158.2	129.73	173.15	3852.11	3940.58	3753.81	5.06049	0	0	up
Cluster-12885.103017	55.27	53.28	57.15	13012.6	11383.5	10305	31.42	35.87	37.31	9467.97	7398.86	6344.14	8.18858	0	0	up
Cluster-12885.103141	28.82	48.29	43.92	1983.73	2132.43	2261.32	36	68	61	3191	2904	2917	6.18292	0	0	up
Cluster-12885.103331	37.97	27.93	34.54	8480.31	8437.65	8003.33	99	79.41	98	28528.5	23205.7	20855.3	8.43065	0	0	up
Cluster-12885.103689	57.06	60.31	40.82	700.6	643.81	662.13	388	438	298	6153	4522	4407	4.13609	0	0	up
Cluster-12885.105784	54.17	54.11	62.23	1123.55	1124.71	1108.67	701	743	861	18783.5	14937	13953	4.76241	0	0	up
Cluster-12885.108007	12.9	12.58	13.28	245.14	231.02	225.88	210	217	231	5156	3854	3571	4.64329	0	0	up
Cluster-12885.108540	1.8	1.64	2.07	71.12	66.14	64.54	78	75	96	3992	2934	2713	5.65888	0	0	up
Cluster-12885.108568	329.79	315.09	349.55	9872.61	7989.63	8459.09	328.81	358.91	390.91	12658.2	8798.29	8823.01	5.19464	0	0	up
Cluster-12885.108963	0.62	0.78	0.86	91.05	82.11	80.15	25	33	37	4738	3377	3124	7.26877	0	0	up
Cluster-12885.109018	43.66	57.67	61.87	1835.75	1819.8	1815.47	48	72	76	2597	2197	2076	5.53145	0	0	up
Cluster-12885.109022	173.72	177.04	175.11	2097.08	2018.95	2008.4	879	961	954	13701	10600	9992	4.0085	0	0	up
Cluster-12885.109250	193.11	115.11	163.17	7379.25	7569.2	7741.17	106	75	103	5182.02	4760	4611.05	6.08482	0	0	up
Cluster-12885.109291	32.97	32.07	29.01	442.09	455.82	464.6	234	243	221	4053	3340	3226	4.3253	0	0	up
Cluster-12885.109325	3853.89	3681.89	3790.98	61.91	71.75	43.13	5398.46	5776.73	5879.69	111.71	108.88	62	-5.52435	0	0	down
Cluster-12885.109381	2415.68	2183.42	2027.82	45.51	25.27	34.51	4950.82	4922.98	4547.86	120.29	55.12	71.31	-5.49477	0	0	down
Cluster-12885.109590	99.36	117.85	100.08	4610.83	3998.47	4167.12	152	201	169	9089	6596	6512	5.79926	0	0	up
Cluster-12885.109597	9.54	11.8	9.18	419.13	314.49	292.1	181	237	186	10275	6110	5378	5.53458	0	0	up
Cluster-12885.109606	27.34	35.34	38.34	2441.85	2988.49	3069.23	46	66	71	5296.62	5398.07	5252	6.86409	0	0	up
Cluster-12885.109621	16.17	19.36	21.24	644.76	569.25	534.42	77	99	109	3964.25	2815.86	2505.05	5.40596	0	0	up
Cluster-12885.109718	82.2	75.73	87.56	1256.53	1182.82	1136.36	318	316	366	6275	4774	4346	4.33055	0	0	up
Cluster-12885.109931	64.99	51.44	62.4	10864.2	11316.5	11513.7	25	24	28	5322	5087	4902	8.0467	0	0	up
Cluster-12885.109947	482.46	394.3	493.6	51843.1	42151.5	40503	400.44	378.27	463.03	55264	39078.6	35565.6	7.08797	0	0	up
Cluster-12885.109962	208.51	197.82	209.2	20001.9	20825.9	21042.4	200.84	218.16	226.33	24770	22202.2	21247.5	7.13027	0	0	up
Cluster-12885.109971	83.56	82.51	102.39	6550.31	5848.18	5714.87	89	100	122	8976	6853	6343	6.54403	0	0	up
Cluster-12885.109982	166.9	145.23	175.07	4970.51	5531.74	5082.82	195	192	228	7475	7072	6155	5.47673	0	0	up
Cluster-12885.109983	1.97	1.43	1.42	524.43	524.49	517.57	26	20	20	8929	7093	6633	8.81577	0	0	up
Cluster-12885.110005	507.24	476.63	494.59	18271	18853.9	19870.6	770	807	829	35738.8	30875.1	30825.3	5.74413	0	0	up
Cluster-12885.110008	20.39	19.26	21.43	229.57	219.34	211.7	401	401	450	5833	4416	4039	3.89856	0	0	up
Cluster-12885.110107	4.36	4.71	4.94	487.97	466.52	473.62	91	104	110	13158	9965	9587	7.13497	0	0	up
Cluster-12885.110110	22.96	21.72	24.28	600.72	557.63	512.15	704	704	794	23807	17480	15214	5.06119	0	0	up
Cluster-12885.110156	246.87	244.97	238.84	6666.83	6360.47	6652.52	1113.8	1188.27	1161.85	38834.6	29841.2	29575.4	5.21918	0	0	up
Cluster-12885.110166	82.29	82.57	81.32	2287.06	2063.51	1972.66	384	414	409	13780	10007	9065.04	5.14899	0	0	up
Cluster-12885.110186	31.67	32.41	29.77	499.06	454.8	474.14	292	318	294	5944.01	4316.06	4264	4.39401	0	0	up
Cluster-12885.110245	128.01	103.93	120.32	7247.71	6757.32	6675.36	1017	880.12	1025	74374.2	55343.3	51808.2	6.34082	0	0	up
Cluster-12885.110365	178.98	174.24	198.65	6952.13	6859.99	7017.92	1089.01	1134	1299	54630.1	43182.5	41862	5.70309	0	0	up
Cluster-12885.110376	1074.06	1183.41	1282.99	14.09	18.95	12.92	8853.08	10393	11336.7	150	161	104	-5.80688	0	0	down
Cluster-12885.110447	602.03	625.22	789.41	10526.7	10989.2	11069.5	655	773	960	14736	13137	12534	4.48527	0	0	up
Cluster-12885.110481	1425.66	1303.04	1573.85	13204.2	14395.7	14028.1	3514	3509	4226	41987	37498	34621	3.74371	0	0	up
Cluster-12885.110521	2578.59	2611.68	2890.28	0.44	0.39	0.24	44864.6	48134.5	53710.2	10	7	4	-12.3818	0	0	down
Cluster-12885.110683	5.11	3.54	4.77	281.98	288.79	287.05	53	39	53	3780	3081	2902	6.4676	0	0	up
Cluster-12885.110708	1.69	1.15	0.83	268.04	242.01	246.35	36	26	19	7393	5287	5100	8.16257	0	0	up
Cluster-12885.110728	363.93	332.25	381.08	35530	35059.7	35494.6	140	155	171	17405	15760	15112	7.10136	0	0	up
Cluster-12885.110743	2.65	3.77	3.42	114.03	106.59	106.61	69	104	95	3839	2840	2692	5.51643	0	0	up
Cluster-12885.110846	3565.46	3617.61	3704.99	10.04	13.16	13.07	9508.55	10512.7	10745.4	34.56	37	34.81	-7.7729	0	0	down
Cluster-12885.110897	27.41	20.07	27.3	1653.58	1812.83	1777.5	188	147	201	14650	12843	11933	6.59979	0	0	up
Cluster-12885.110922	2394.81	2372.64	2451.3	14.52	12.93	20.8	7411.93	7965.91	8226.9	58	42	64	-6.77373	0	0	down
Cluster-12885.111002	260.83	237.27	258.69	4607.77	4453.88	4303.01	5667	5455	5999	129360	99031.7	90668.4	4.60615	0	0	up
Cluster-12885.111107	231.05	211.8	217.1	1337.08	1219.9	1175.39	2392	2331	2406	17882.5	12985	11856	2.96478	0	0	up
Cluster-12885.111141	18.51	23.96	22.77	1011.95	1367.28	1305.03	69.2	96.68	92	4882.33	5336	4826	6.28699	0	0	up
Cluster-12885.111187	36.45	35.7	35.48	4488.96	3927.36	3690.37	161	169.59	169	25595.5	18044.3	16066.7	7.2782	0	0	up
Cluster-12885.111241	275.51	287.39	258.72	31967.2	28262.2	26675.3	470.13	543.86	485.66	70315	51731.5	46256.2	7.19374	0	0	up
Cluster-12885.111285	106.27	86.19	83.36	1312.53	1194.87	1201.31	601	522	507	9586	6999	6668	4.21857	0	0	up
Cluster-12885.111306	22.54	18.54	27.37	9501.15	10401.1	10010.8	66	59	87	35904.4	32010.8	29192.6	9.24065	0	0	up
Cluster-12885.111323	53.67	55.17	54.25	3391.68	3237.32	3150.32	285	314	310	23256	17822.5	16434.6	6.37229	0	0	up
Cluster-12885.111342	22.69	24.47	19.12	305.86	287.86	276.04	342	391	308	5957	4449	4043	4.18171	0	0	up
Cluster-12885.111346	9.9	8.97	8.08	1880.69	2156.89	1993.66	19	19	17	4653.96	4416.99	3867.95	8.28345	0	0	up
Cluster-12885.111355	78.66	80.24	81.78	1019.55	1076.36	1035.74	178	199	202	2976	2582	2354	4.17184	0	0	up
Cluster-12885.111409	3394.37	3297.2	3489.73	34277.2	29221.8	29748.6	630	769	774	8003	6528	6284	3.65797	0	0	up
Cluster-12885.111438	8.52	6.21	4.6	2143.86	2237.59	2236.96	50	39	29	16252	13596	12880	8.89846	0	0	up
Cluster-12885.111441	96.25	83.86	91.68	4472.86	4544.07	4702.57	526	491	539	31565	25734	25236	6.12579	0	0	up
Cluster-12885.111469	140.14	150.82	117.83	7260.58	5957.21	6005.73	259	308	239	17300.8	11767.5	11239.1	6.02483	0	0	up
Cluster-12885.111498	10.44	9.7	10.14	486.62	483.3	471.36	191	188	198	11502	9055	8369	6.03847	0	0	up
Cluster-12885.111532	6.51	8.3	6.59	216.69	192.28	177.71	85	115	92	3655.99	2576.94	2257	5.24136	0	0	up
Cluster-12885.111658	8571.47	8548.01	9358.33	98.8	104.8	136.47	6556.76	7597.4	8118.39	97	90	111	-5.81865	0	0	down
Cluster-12885.111697	9.23	9.33	6.79	1490.45	1218.67	1214.62	154	165	121	32128.6	20834	19677.5	7.74156	0	0	up
Cluster-12885.111718	39.07	39.15	40.62	335.14	335.49	350	398	424	443	4410	3514	3474	3.56757	0	0	up
Cluster-12885.111749	557.03	602.07	576.9	4842.88	5107.01	5282.68	683	833	787	7645	6833	6695	3.6086	0	0	up
Cluster-12885.111811	2.78	2.17	2.16	131.45	113.47	122.12	52	43	43.12	3173.77	2171.52	2214.57	6.15929	0	0	up
Cluster-12885.111899	727.2	678.07	764.27	41.98	36.83	37.29	6288.82	6244.63	7082.96	469	328	314.71	-3.75778	0	0	down
Cluster-12885.112071	14.16	9.67	11.61	356.28	400.1	392.53	139	101	122	4518	4040	3756	5.48896	0	0	up
Cluster-12885.112398	738.47	701.6	707.55	28.19	30.53	27.96	9996	10075	10239	493	424	368	-4.16686	0	0	down
Cluster-12885.112490	671.69	669.43	665.57	2.87	2.96	2.05	7058	7477	7486	39	32	21	-7.51439	0	0	down
Cluster-12885.112580	1470.5	1479.74	1597.54	51.92	49.74	69.05	8597	9259	10041	392	301	396	-4.27374	0	0	down
Cluster-12885.112711	17.42	18.4	21.89	563.18	608.18	611.72	73	83	99	3046.5	2654	2529.5	5.4144	0	0	up
Cluster-12885.112745	7.9	7.9	7.91	96.82	84.77	86.04	191	202	204	3024	2096	2016	3.96112	0	0	up
Cluster-12885.112992	158.2	132.32	126.02	22765.8	19958.9	20757.9	337.35	309.94	293.76	62611.8	45219.6	44557.5	7.72538	0	0	up
Cluster-12885.113166	222.12	211.11	200.49	6.32	6.25	5.77	3049	3074	2942	112	88	77	-4.6433	0	0	down
Cluster-12885.113264	572.85	538.71	577.03	1.62	2.03	1.63	7959	7939	8570	29	29	22	-7.86617	0	0	down
Cluster-12885.113516	23.17	22.17	24.55	222.52	213.65	235.58	339	344	384	4207	3206	3350	3.72904	0	0	up
Cluster-12885.113525	20.13	21.17	22.03	148.72	145.54	141.73	452	503	528	4315	3344	3086	3.2469	0	0	up
Cluster-12885.113527	2.19	2.69	3.41	84.88	80.39	81.51	64	83	106	3199	2397	2303	5.35361	0	0	up
Cluster-12885.113685	7.97	9.48	4.59	1851	1568.04	1530.75	24	31	15	7194	4959	4587	8.28129	0	0	up
Cluster-12885.115610	57.47	58.75	57.67	535.63	550.53	529	769	834	825	9260	7559	6883	3.68108	0	0	up
Cluster-12885.116612	12.79	10.89	12.2	129.47	131.46	117.43	273	246	278	3571	2872	2431	3.8636	0	0	up
Cluster-12885.117039	17.4	16.25	15.38	190.26	188.73	196.98	404	399	381	5708	4483	4434	4.02121	0	0	up
Cluster-12885.118074	2.87	4.29	2.56	634.76	539.34	558.6	22	35	21	6279	4260	4181	7.94195	0	0	up
Cluster-12885.118623	2.36	2.83	4.03	351.29	367.66	344.97	29	37	53	5586	4646	4131	7.3094	0	0	up
Cluster-12885.118981	10.48	10.41	8.54	90.63	85.8	84.85	493	517	428	5509	4121	3862	3.61785	0	0	up
Cluster-12885.119096	9.19	8.73	8.67	174.42	156.27	156.22	113	114	113.98	2770.85	1972.87	1868.99	4.66077	0	0	up
Cluster-12885.119097	9.19	10.73	11.33	541.43	537.02	536.08	65	81	86	4947	3922	3710	6.15442	0	0	up
Cluster-12885.119414	11.01	9.7	7.78	336.18	349.06	338.93	111	104	84	4377	3618	3329	5.63845	0	0	up
Cluster-12885.119875	4.42	5.32	10.03	2163.5	2107.93	2093.18	13	17	32	8209	6513	6128	8.78654	0	0	up
Cluster-12885.120046	12.66	10.7	10.66	147.97	138.39	138.22	393	351	353	5937	4392	4157	4.10845	0	0	up
Cluster-12885.120054	1.82	2.21	1.23	317.08	272.81	287.63	39	50	28	8765	5973	5968	7.85062	0	0	up
Cluster-12885.120936	26.21	22.29	26.09	300.1	321.5	339.27	242	219	258	3579	3055	3055	4.15368	0	0	up
Cluster-12885.121095	13.64	11.93	12.48	304.09	270.54	299.86	104	97	102	2994	2127	2234	4.98996	0	0	up
Cluster-12885.121631	4.31	3.72	1.85	1008.8	950.33	969.09	26	24	12	7865	5936	5736	8.6899	0	0	up
Cluster-12885.123061	6.88	5.67	6.38	143.18	119.25	123.35	111	97	110	2985	1972	1933	4.81454	0	0	up
Cluster-12885.126646	1.38	1.99	1.15	218.74	206.21	207.03	27	41	24	5514	4119	3919	7.59181	0	0	up
Cluster-12885.128261	30.27	38.13	37.43	412.74	429.16	442.25	239	321	317	4210	3494	3412	4.06496	0	0	up
Cluster-12885.163997	9.66	11.96	11.4	775.63	1038.51	1042.59	52	69	66	5390	5793	5511	6.90235	0	0	up
Cluster-12885.75999	4.22	4.71	4.25	123.56	132.78	115.1	66	78	71	2496	2128	1748	5.28197	0	0	up
Cluster-12885.85450	0.67	0.63	0.24	208.27	206.31	194.07	18	18	7	7227	5665	5050	9.09394	0	0	up
Cluster-12885.98810	0.57	0.99	1.47	153.3	144.75	156.87	12	22	33	4162	3113	3197	7.6812	0	0	up
Cluster-12885.144050	16.84	16.25	14.85	146.67	156.55	145.21	261	267	246	2938	2488	2187	3.69302	7.62503e-306	3.85627e-303	up
Cluster-12885.110128	37.98	38.65	38.53	189.97	189.83	185.86	970	1044	1050	6270	4959	4601	2.76106	2.80443e-305	1.40564e-302	up
Cluster-12885.111830	4108.41	3923.69	3761.89	265.67	188.54	205.99	3957.22	4327.07	4070	329	201	208	-3.68408	2.77065e-300	1.37643e-297	down
Cluster-12885.119498	1.41	1.91	1.53	108.48	113.47	117.77	25	36	29	2494	2068	2034	6.59584	1.36729e-299	6.73293e-297	up
Cluster-12885.110956	78.81	84.08	87.33	398.87	398.84	399.49	2310	2605	2730	15107	11950	11343	2.72206	2.7915e-299	1.36266e-296	up
Cluster-12885.119719	2.36	2.31	2.49	74.75	73.09	65.63	55	57	62	2254	1745	1485	5.36315	4.74255e-299	2.29511e-296	up
Cluster-12885.113672	147.08	215.86	208.61	4234.12	4529.02	4589.46	97	167	157	3579	3384	3248	5.01376	1.32345e-296	6.34996e-294	up
Cluster-12885.119991	10.25	10.21	10.43	111.7	99.6	96.5	220	232	239	3098	2188	2009	3.78093	1.07543e-295	5.11622e-293	up
Cluster-12885.118722	26.02	25.87	32.83	276.92	273.47	269.6	408	430	550	5611	4396	4107	3.73617	1.41483e-294	6.6743e-292	up
Cluster-12885.122269	137.77	137.54	123.7	1336.42	1175.24	1221.68	214	238	212	2675	1967	1937	3.69794	4.61791e-294	2.1603e-291	up
Cluster-12885.109836	22.56	20.15	25.68	206.15	210.64	195.78	474	448	576	5597	4530	3990	3.62515	1.45815e-292	6.76499e-290	up
Cluster-12885.115267	2.88	2.54	3.2	158.94	160.65	169.44	32	30	38	2280	1833	1832	6.29074	1.51027e-292	6.94937e-290	up
Cluster-12885.113368	87.12	87.31	65.08	647.97	702.16	672.06	581	622	466	5581	4838	4388	3.54957	2.79315e-291	1.27479e-288	up
Cluster-12885.110586	173.81	159.37	173.98	1	1.07	1.77	3650	3542	3900	27	23	36	-6.61563	2.46285e-289	1.11498e-286	down
Cluster-12885.104765	1688.71	1643.4	1529.97	51.83	34.12	50.44	2762.15	2987.05	2756.51	109.26	59.99	84	-4.68318	1.1241e-286	5.04828e-284	down
Cluster-12885.111214	12.95	15.4	11.25	231.1	237.15	226.77	89	113	83	2051	1683	1525	4.60121	2.8007e-283	1.2478e-280	up
Cluster-12885.113898	397.81	394.76	440.29	2734.81	2956.2	2924.38	820	895	993	7270	6482.99	6076	3.27553	1.86206e-282	8.23074e-280	up
Cluster-12885.109717	2175.59	2158.45	2198.08	194.17	178.11	211.36	7795	8357	8519	898	667	750	-3.0177	5.42388e-282	2.37875e-279	down
Cluster-12885.124348	15.5	16.87	14.44	113.26	118.51	109.63	343	395	341	3239	2684	2353	3.33332	4.62871e-281	2.01428e-278	up
Cluster-12885.103683	8.82	12.45	16.6	2625.3	2855.24	2833.41	10	16	21	3830.84	3548.54	3335.45	8.24008	2.14044e-277	9.24293e-275	up
Cluster-12885.120790	13.95	10.53	13.74	505.28	551.98	589.24	44	36	47	2057	1826	1847	5.90162	5.53098e-276	2.37017e-273	up
Cluster-12885.110057	4.68	2.56	4.29	3709.97	3360.94	3424.8	9.99	6	10	10203.4	7614.67	7351.45	10.3076	1.55407e-273	6.60916e-271	up
Cluster-12885.102096	2.57	5	4.52	666.51	728.75	709.29	10	21	19	3349	2959	2729	7.90022	2.98948e-273	1.26181e-270	up
Cluster-12885.112565	10.21	5.93	8.21	243.08	259.44	236.37	66	41	57	2030	1734	1497	5.39602	8.2416e-272	3.45268e-269	up
Cluster-12885.102675	0.89	0.66	0.23	212.95	192.1	185.21	18	14	5	5542	3961	3619	8.85189	2.80819e-271	1.16773e-268	up
Cluster-12885.99276	628.34	592.19	554.19	52.09	51.5	44.86	4901.94	4925.46	4636.68	524.93	414.32	341.99	-3.11083	4.2015e-271	1.73426e-268	down
Cluster-12885.90610	4.11	5.19	4.34	94.53	100.78	94.28	62	83	70	1844	1560	1383	4.87336	4.90457e-270	2.00969e-267	up
Cluster-12885.136402	6.08	6.51	6.3	88.06	73.99	82.93	128	145	141.63	2395	1594	1693.01	4.1596	2.9285e-268	1.19128e-265	up
Cluster-12885.115221	8.07	13.34	10.74	379.32	395.33	363.33	32	57	46	1941	1634	1423	5.60623	2.01784e-267	8.14933e-265	up
Cluster-12885.112342	758.17	745.41	760.86	34.75	33.69	30.13	2536	2699	2756	150	118	100	-4.05217	9.64278e-267	3.86655e-264	down
Cluster-12885.120815	1.11	1.21	1.54	70.76	65.43	61.1	27	31	40	2220	1625	1438	6.13462	9.13643e-266	3.63753e-263	up
Cluster-12885.118532	8.12	10.52	10.43	95.97	99.05	94.62	192	263	263	2931	2395	2168	3.7789	4.02002e-264	1.58924e-261	up
Cluster-12885.119056	9.71	9.47	9.54	90.11	92.04	93.24	180	186	189	2159	1748	1678	3.72654	2.28031e-263	8.95174e-261	up
Cluster-12885.135302	1.49	1.07	1	44.53	43.09	42.67	49	37	35	1887	1444	1355	5.66402	1.27206e-262	4.95899e-260	up
Cluster-12885.118689	4.25	3.34	3.09	71.33	64.51	58.47	107	89	83	2319	1660	1426	4.65328	5.86716e-261	2.27148e-258	up
Cluster-12885.126252	20.58	17.25	13.2	1067.83	1000.55	1111.02	31	29	21.95	2072.51	1626.46	1710.86	6.44226	3.45038e-258	1.32667e-255	up
Cluster-12885.102013	6.06	5.94	7.03	210.46	175.04	201.25	45	47	56	2016.99	1340	1460	5.40949	5.9157e-258	2.25911e-255	up
Cluster-12885.119375	4.29	4.05	4.21	76.06	68.83	67.73	83	83	87	1902	1364	1272	4.54792	2.45548e-257	9.31373e-255	up
Cluster-12885.137514	10.01	10.1	12.23	132.36	137.5	129.46	127	136	166	2170	1791	1598	4.08872	3.41516e-257	1.28669e-254	up
Cluster-12885.119583	96.98	99.2	104.08	518.11	477.94	497.35	776.21	846.3	893.24	5356.62	3943.43	3888.6	2.77939	4.8112e-257	1.80058e-254	up
Cluster-12885.114510	5.92	5.61	5.82	53.54	51.83	54.13	186	186	195	2172	1663	1646	3.66505	4.12777e-256	1.53457e-253	up
Cluster-12885.103667	3.75	3.94	2.62	262.63	286.13	279.64	24	27	18	2173	1895	1755	6.80001	1.34952e-255	4.98409e-253	up
Cluster-12885.121723	2.68	3.77	2.65	72.24	78.75	85.76	53	79	56	1849	1597	1648	5.1681	3.51685e-254	1.29036e-251	up
Cluster-12885.104032	100.2	112.42	121.58	707.25	783.94	790.01	939.44	1121.48	1220.91	8565.3	7563.54	7222.9	3.23582	3.78486e-254	1.37968e-251	up
Cluster-12885.100554	23.91	21.23	17.75	234.1	245.26	258.82	172	163	137	2175	1821	1821	4.02431	4.07854e-253	1.47714e-250	up
Cluster-12885.102008	48.45	46.06	65.03	617.47	639.04	572.66	289	294	417	4757	3945	3350	3.98042	9.61295e-249	3.45925e-246	up
Cluster-12885.129166	0.76	0.93	1.05	52.88	48.3	44.27	23	30	34	2076	1500	1303	6.18982	2.86399e-243	1.02405e-240	up
Cluster-12885.102321	4.93	5.24	4.48	71.06	65.04	65.56	96	108	93	1787	1296	1238	4.24927	3.3175e-243	1.1787e-240	up
Cluster-12885.121290	12.05	11.74	12.62	111.51	103	110.41	183.03	189.06	204.85	2188.96	1604.39	1629.77	3.62214	5.95227e-243	2.10152e-240	up
Cluster-12885.117421	123.86	104.78	118.86	1709.79	1760.59	1974.35	111	108	120	1969	1754	1863	4.45186	7.49222e-240	2.62869e-237	up
Cluster-12885.112291	337.26	338.11	340.85	1151.97	1079.09	1076.08	3375	3598	3652	14892	11106	10495	2.16741	4.44511e-239	1.54991e-236	up
Cluster-12885.175508	4.98	5.12	6.08	86.24	88.64	100.16	79	86	103	1766	1440	1542	4.54946	2.73368e-235	9.47287e-233	up
Cluster-12885.100510	11.89	9.6	11.07	199.19	231.63	247.32	80	69	80	1731	1610	1629	4.84957	2.57778e-234	8.87784e-232	up
Cluster-12885.111487	3.22	1.95	1.26	1050.99	1050.63	1030.6	13	8.5	5.5	5475	4419	4107.5	9.41226	6.71414e-234	2.28431e-231	up
Cluster-12885.113279	3.22	1.95	1.26	1050.99	1050.63	1030.6	13	8.5	5.5	5475	4419	4107.5	9.41226	6.71414e-234	2.28431e-231	up
Cluster-12885.111609	101.31	96.55	108.34	2.12	3.02	2.05	2293	2312	2617	62	70	45	-4.95639	3.56591e-233	1.2059e-230	down
Cluster-12885.110333	1796.1	1615.19	1959.82	14931.2	16696.6	17363	883	949	1113	9377.99	9464	9322	3.67439	5.93828e-233	1.99615e-230	up
Cluster-12885.109475	298.2	300.62	308.19	0.95	1.07	0.28	4352.9	4653	4808	18	16	4	-8.11842	1.44365e-232	4.82393e-230	down
Cluster-12885.109483	0.22	0.31	0.3	785.86	787.01	864.32	4	6	6	18805	14927	15535	11.9878	5.13317e-232	1.70509e-229	up
Cluster-12885.109236	65.35	91.17	89.18	5029.91	4612.66	4875.43	18	31	29	1755	1508	1509	6.33957	7.71407e-232	2.54732e-229	up
Cluster-12885.107622	14.24	12.61	12.29	101.15	111.88	108.24	242	227	223	2221	1948	1786	3.5047	2.15883e-231	7.08714e-229	up
Cluster-12885.100445	1.07	1.35	1.87	68.34	77.46	68.71	21	28	39	1726	1550	1303	6.09927	4.90811e-230	1.6019e-227	up
Cluster-12885.102221	25.22	28.69	22.13	296.65	259.47	274.63	127	155	120	1929	1356	1360	3.91768	1.63765e-227	5.31402e-225	up
Cluster-12885.110226	209.21	201.34	198.68	0.67	0.19	0.2	5356	5451	5427	22	5	5	-8.60283	7.92425e-226	2.55657e-223	down
Cluster-12885.113398	70.59	70.23	72.72	1.4	1.38	1.45	1909	2008	2098	49	38.03	38	-5.19775	2.49788e-225	8.01278e-223	down
Cluster-12885.113848	258.34	233.42	250.95	5.59	7.12	9.39	2539	2440	2641	71	72	90	-4.62516	1.7085e-224	5.44943e-222	down
Cluster-12885.33571	3.5	3.12	3.88	72.83	74.52	72.83	54	51	64	1451	1178	1091	4.85347	3.20297e-224	1.01585e-221	up
Cluster-12885.120395	3.6	3.85	6.41	107.02	99.92	105.16	52	59	99	1997	1480	1476	4.94881	1.15566e-223	3.64468e-221	up
Cluster-12885.119527	24.88	24.73	26.52	212.73	238.92	253.63	203	215	232	2242	2009	2021	3.67763	3.51548e-221	1.10251e-218	up
Cluster-12885.103914	3.68	2.76	1.83	90.2	86.84	88.93	49	39	26	1551	1186	1151	5.48287	9.07059e-221	2.82887e-218	up
Cluster-12885.121647	2.46	2.92	3.67	58.43	57.86	62.95	51	64	81	1563	1226	1264	4.76727	6.34893e-220	1.96912e-217	up
Cluster-12885.111093	380.68	417.26	414.25	1868.13	2129.66	2045.09	1373	1626	1616	8697	8027	7304	2.78646	2.79788e-219	8.62991e-217	up
Cluster-12885.119110	0.59	0.75	0.59	73.86	68.82	65.7	14	19	15	2276	1679	1519	7.21817	3.79515e-218	1.1642e-215	up
Cluster-12885.110425	2489.09	2454.92	2767.61	75.62	67.03	95.43	2203	2501	2761	86	66	89	-4.55319	2.24217e-217	6.8407e-215	down
Cluster-12885.123701	9.12	12.12	8.29	144.56	140.34	148.34	77	109	75	1577	1221	1223	4.34218	9.24272e-216	2.80464e-213	up
Cluster-12885.114767	106.86	104.42	116.25	2.49	3.53	1.86	2188	2263	2541	66	74	37	-4.91321	2.54766e-215	7.68915e-213	down
Cluster-12885.103060	508.95	482.49	484	3074.65	2459.54	2562.2	373	412	403	2891	2029	2002	2.92754	3.95869e-215	1.18839e-212	up
Cluster-12885.119456	1	1.5	1.14	53.69	51.83	51.15	22	35	27	1533	1172	1096	5.89039	9.13497e-215	2.72771e-212	up
Cluster-12885.122119	54.31	56.98	52.33	299.64	284.71	259.56	460	514	475	3278	2484	2146	2.83302	1.3118e-214	3.89633e-212	up
Cluster-12885.112318	151.5	136.39	148.2	576.53	545.37	560.45	1424	1364	1492	7000	5275	5137	2.41298	5.55773e-214	1.64208e-211	up
Cluster-12885.109973	65.62	61.67	85.28	621.79	649.37	649.03	307	310	430	3756	3157	2990	3.63831	5.65061e-214	1.66078e-211	up
Cluster-12885.114978	1.94	2.1	2.41	29.27	30.1	29.07	77	88	102	1499.57	1218.92	1115.75	4.23779	1.04352e-213	3.05105e-211	up
Cluster-12885.106895	635.53	613.6	609.46	2352.96	2353.13	2474.8	1279.89	1360.46	1343.78	6110.77	5046.55	5028.37	2.42239	2.60726e-213	7.58363e-211	up
Cluster-12885.107436	49.75	55.37	46.57	336.96	351.63	348.55	247	295	249	2160	1812	1702	3.24182	4.511e-213	1.30533e-210	up
Cluster-12885.130984	6.27	5.6	3.88	76.5	71	69.1	112	106	74	1767	1300	1199	4.25403	3.02897e-211	8.71985e-209	up
Cluster-12885.109700	81.89	73.55	75.59	348.87	339.67	327.22	674	645	667	3709	2881	2630	2.60304	4.83829e-210	1.38575e-207	up
Cluster-12885.138192	1.97	2.77	2.66	54.58	48.09	48.67	43	64	62	1539	1074	1030	4.81388	7.42912e-210	2.117e-207	up
Cluster-12885.106966	1.81	1.26	1.26	1220.86	1277.71	1292.27	8	6	6	6980	5886	5641	10.2536	3.12085e-209	8.84825e-207	up
Cluster-12885.109898	722.24	691.66	665.62	8754.25	8600.22	9635.76	126	152	139	1919	1809	1916	4.17487	6.5152e-209	1.83791e-206	up
Cluster-12885.116735	41.83	39.1	40.88	165.66	159.1	162.29	854	845	891	4370	3325	3214	2.46416	8.65266e-209	2.42867e-206	up
Cluster-12885.110624	107.73	109.62	120.02	443.4	441.85	436.74	1638	1767	1950	8711	6888	6452	2.43383	2.6876e-208	7.50615e-206	up
Cluster-12885.114375	104.52	106.13	89.04	3.27	3.55	3.86	1927	2072	1753	78	67	69	-4.35155	5.5098e-208	1.53121e-205	down
Cluster-12885.112427	86.32	97.99	100.68	567.15	588.29	653.52	446	543	560	3784	3153	3319	3.13214	3.27834e-207	9.06582e-205	up
Cluster-12885.111531	1.59	0.84	0.37	1042.49	820.84	795.38	16	9	4	13541	8488	7794	10.373	2.58672e-206	7.11818e-204	up
Cluster-12885.101623	180.31	177.53	148.39	1727.69	1336.18	1316.06	190	213	175	2342	1550	1446	3.58405	6.22194e-206	1.70381e-203	up
Cluster-12885.119500	47.69	41.02	32.55	283.19	257.69	245.44	790	720	576	6061	4374	3948	3.16633	7.01741e-206	1.91231e-203	up
Cluster-12885.111383	0.24	0.46	0	1277.17	1312.96	1362.57	4	8	0	27118	22111	21745	12.9289	1.51877e-205	4.11881e-203	up
Cluster-12885.107776	7.58	7.49	9.17	1558.16	1556.99	1466.95	10	11.11	13.43	2647	2232	1992	8.0544	3.3329e-205	8.99515e-203	up
Cluster-12885.109269	1729.35	1920.74	2080.67	27.56	24.25	10.89	2020.52	2539.37	2709.67	41.44	31	13.19	-6.03618	3.52301e-204	9.46273e-202	down
Cluster-12885.112035	9.26	9.59	7.99	164.99	180.84	182.9	55	61	51	1266	1111.97	1065.73	4.76945	1.33331e-202	3.5642e-200	up
Cluster-12885.111550	31.15	34.15	28.14	968.9	686.53	750.97	44	54	44	1763	1050	1088	5.15295	1.93021e-202	5.13537e-200	up
Cluster-12885.126078	31.1	27.91	26.62	130	128.96	125.33	622.71	591.46	568.91	3363.1	2643.28	2434.45	2.63284	2.22864e-202	5.90138e-200	up
Cluster-12885.109770	4.63	5.85	5.87	82.12	73.75	82.96	65	87	88	1488	1061	1131	4.33015	4.48386e-202	1.18174e-199	up
Cluster-12885.111361	9.55	9.57	9.07	75.88	64.59	65.29	216	229	219	2218	1495	1432	3.33321	6.28027e-202	1.64745e-199	up
Cluster-12885.111381	127.88	132.62	143.31	577.88	534.97	544.18	1048	1158	1259	6117	4518	4355	2.50066	9.22305e-202	2.40816e-199	up
Cluster-12885.118548	1.34	0.92	0.87	62.23	71.06	61.54	26	19	18	1565	1416	1162	6.43572	1.93628e-201	5.03226e-199	up
Cluster-12885.111337	242.69	219.05	218.37	16.33	15.65	14.92	2336	2243	2251	203	155	140	-3.39036	2.58078e-201	6.67638e-199	down
Cluster-12885.124473	3460.09	3190.13	3802.85	303.54	347.78	347.75	14745.6	14633.5	17486.4	1669.99	1543	1461.99	-2.92115	4.00717e-201	1.03188e-198	down
Cluster-12885.112958	19.38	20.18	21.21	118.33	123.53	108.27	357	393.76	417.37	2816.88	2331	1936	2.99041	6.58691e-201	1.68844e-198	up
Cluster-12885.103839	2.47	1.12	2.31	107.34	107.68	119.84	27	13	27	1515	1209	1275	6.29734	3.41573e-199	8.71586e-197	up
Cluster-12885.100906	24.05	25.43	29.72	161.44	166.58	164.1	356	399	470	3087	2528	2360	3.09772	4.96825e-198	1.262e-195	up
Cluster-12885.110174	13.01	13.92	14.04	208.92	208.66	181.07	68	78	79	1410	1131	930	4.33438	2.35742e-197	5.9612e-195	up
Cluster-12885.106442	8	6.26	7	71.42	64.19	65.44	151	125	141	1741	1240	1198	3.70787	2.24966e-196	5.66318e-194	up
Cluster-12885.112000	550.21	564.81	613.4	24.44	31.15	35.91	3138	3449	3762	180	184	201	-3.78253	4.41513e-196	1.10648e-193	down
Cluster-12885.108955	44.6	41.37	43.41	193.34	198.35	198.49	534	526	556	2991	2439	2313	2.65528	1.85635e-195	4.63154e-193	up
Cluster-12885.111942	87.77	87.22	85.69	271.85	289.1	265.8	2156	2266	2246	8629	7264	6329	2.13055	2.22637e-195	5.53017e-193	up
Cluster-12885.100234	78.63	75.06	72.4	390.3	394.15	405.53	356.62	365.98	354.01	2285.56	1858.81	1812.2	2.86435	3.40868e-195	8.42966e-193	up
Cluster-12885.110321	528.01	360.16	342.66	6103.34	6128.17	5808.64	98	84	76	1425	1369	1227	4.3681	3.97166e-195	9.77881e-193	up
Cluster-12885.117884	2.53	3.54	2.15	310.74	327.16	354.7	12	18	11	1901	1610.39	1654.48	7.38162	7.52228e-194	1.84401e-191	up
Cluster-12885.112572	32.28	35.12	31.62	127.1	123.26	118.98	796	916	832	4050	3109	2844	2.36477	1.60491e-193	3.91717e-191	up
Cluster-12885.111988	188.74	182.48	177.89	555.65	561.52	540.55	1828	1880	1845	6952	5595	5103.97	2.06056	1.00798e-192	2.44957e-190	up
Cluster-12885.116421	0.83	1.45	1	306	251.04	262.97	7	13	9	3324	2175	2159	8.42363	1.77312e-192	4.2904e-190	up
Cluster-12885.118034	17.39	17.26	18.46	92.59	104.46	103.75	399	419	452	2745	2452	2308	2.96605	9.52279e-192	2.29434e-189	up
Cluster-12885.114609	6.07	5.81	5.94	40.7	35.61	35.71	258	260.86	269	2235.58	1545.67	1469.27	3.11689	2.16252e-191	5.18792e-189	up
Cluster-12885.111876	155.29	153.69	151.09	8.22	8.36	9.09	1754	1844	1826	120	97	100	-3.70247	2.74123e-191	6.54827e-189	down
Cluster-12885.115048	35.6	38.36	31.44	223.51	183.39	178.17	549	627	518	4453	2899	2669	2.93911	2.02713e-190	4.82192e-188	up
Cluster-12885.119614	22.06	17.35	12.64	253.08	194.43	200.55	220	184	135	3260	1994	1949	4.10938	2.59393e-190	6.14411e-188	up
Cluster-12885.121466	2.15	1.87	0.87	58.91	63.85	66.72	37	34	16	1309	1125	1114	5.75312	7.06987e-190	1.66757e-187	up
Cluster-12885.118807	13.19	15.3	12.68	118.1	135.95	123.8	137	169	141	1585	1452	1253	3.66501	2.06919e-189	4.86016e-187	up
Cluster-12885.110144	5.57	6.81	9.14	250.12	253.82	233.03	22	29	39	1276	1046	910	5.55803	8.6236e-189	2.0171e-186	up
Cluster-12885.103952	0.3	0.28	0.65	1115.38	1166.35	1180.56	3	3	7	14419	12004	11514	11.9097	2.13475e-188	4.97255e-186	up
Cluster-12885.98854	68.17	51.27	30.36	2350.01	1948.17	1884.4	31	28	16	1364	1026	940	5.8594	3.80865e-188	8.83496e-186	up
Cluster-12885.110565	506.15	494.09	510.37	77.26	74.02	82.85	9790	10118	10540	1931	1466	1555	-2.22551	1.57244e-186	3.6326e-184	down
Cluster-12885.99533	23.28	11.06	17.32	1106.5	953.38	986.99	24	13	20	1467.36	1083.48	1062.41	6.37328	2.97845e-186	6.85252e-184	up
Cluster-12885.108148	6.21	14.21	9.29	309.63	375.29	371.31	21	52	34	1351	1328	1245	5.61245	6.43141e-186	1.47363e-183	up
Cluster-12885.111710	72.99	68.64	59.59	1	0.72	0.5	1971.26	1960	1717	35	20	13	-5.99413	1.85098e-185	4.22393e-183	down
Cluster-12885.120484	0.58	0.9	0.45	81.88	75.9	74.1	11	18	9	2001	1470	1360	7.37621	1.9395e-185	4.40801e-183	up
Cluster-12885.104989	10.86	13.38	12.11	100.8	120.39	112.61	140	183	167	1679	1593	1412	3.664	6.72386e-185	1.52201e-182	up
Cluster-12885.103750	29.85	28.29	26.28	118.75	111.12	113.96	598	600	562	3074	2279	2215	2.49267	2.84613e-184	6.41659e-182	up
Cluster-12885.125325	34.12	30.07	29.95	137.6	126.71	125.83	701	654	657	3653	2665	2508	2.51709	4.46027e-184	1.00154e-181	up
Cluster-12885.103745	17.97	18.71	19.29	155.15	137.83	143.81	146	162	168	1628	1154	1141	3.42873	5.14821e-183	1.15141e-180	up
Cluster-12885.110233	310.21	316.03	414.35	11787.8	13086.1	13693.4	533	602	783	26108.2	24110.9	23901.7	5.6816	3.05246e-182	6.79984e-180	up
Cluster-12885.106607	223.82	217.47	220.94	12	15.69	11.07	2093	2164	2213	145	151	101	-3.63162	3.52197e-182	7.81474e-180	down
Cluster-12885.109504	30.42	27.23	26.86	150.19	159.09	151.12	328	312	310	2092	1763	1587	2.91298	4.26282e-182	9.42134e-180	up
Cluster-12885.114457	7.17	6.5	7.99	67.89	69.31	62.59	126	121	150	1542	1248	1068	3.6689	7.79276e-181	1.71554e-178	up
Cluster-12885.113486	14.41	20.59	12.24	785.16	732.84	734.91	18	29	17	1263	998	948	6.04242	1.18699e-179	2.6029e-177	up
Cluster-12885.119618	62.48	60.04	51.34	397.24	300.95	303.3	728	743	640	5980	3602	3440	2.99246	5.79519e-179	1.26585e-176	up
Cluster-12885.106484	71.03	71.38	73.04	1.76	2.55	1.47	1495	1590	1641	48	55	30	-4.75822	5.29295e-177	1.15167e-174	down
Cluster-12885.115218	17.57	16.44	17.1	100.64	99.57	93.57	250	248	260	1850	1453	1294	2.98872	3.12249e-176	6.76784e-174	up
Cluster-12885.131035	23.45	20.48	21.18	197.41	156.36	163.34	188	175	182	2044	1292	1279	3.45586	1.85801e-175	4.01167e-173	up
Cluster-12885.115076	63	62.51	59.27	211.41	201.23	204.46	855	900	860	3707	2802	2698	2.20581	5.29416e-175	1.13869e-172	up
Cluster-12885.165731	2.21	1.55	1.47	57.15	52.98	52.99	35	26	25	1172	862	817	5.43677	1.70665e-174	3.65674e-172	up
Cluster-12885.112697	36.43	16.88	20.59	2063.39	1990.89	2138.83	20	11	13	1449	1252	1274	6.90119	4.22078e-174	9.0092e-172	up
Cluster-12885.100590	19.26	17.96	17.85	99.68	84.88	84.45	439	433	434.04	2935	1979	1866	2.75355	2.45062e-173	5.211e-171	up
Cluster-12885.112870	1397.82	1410.2	1562.38	18369.4	19048.4	20475.3	102	133	139	1657	1698.8	1716	4.18229	2.87251e-173	6.08507e-171	up
Cluster-12885.121194	58.63	57.67	56.73	293.44	232.98	243.2	751	784	777	4856	3063	3030	2.61762	3.83181e-173	8.08671e-171	up
Cluster-12885.103714	9.85	7.76	9.27	67.13	70.55	71.65	180.99	151	182	1593.93	1327.89	1277.9	3.42669	5.93493e-173	1.24782e-170	up
Cluster-12885.122145	2.48	0.83	1.32	319.29	333.82	357.17	14	5	8	2327	1951.33	1978.4	8.25755	1.28666e-172	2.69511e-170	up
Cluster-12885.82180	3.77	5.67	6.13	85.7	96.9	104.1	42	67	73	1232	1108	1128	4.66213	1.9838e-172	4.13995e-170	up
Cluster-12885.108950	118.34	112.93	107.47	366.27	351.02	345.84	1101	1118	1071	4401.99	3361.03	3138	2.11697	2.59734e-172	5.40026e-170	up
Cluster-12885.111349	0.17	0.58	0.33	678.64	682.13	707.34	2	7	4	10028	8015	7876	11.3581	1.75568e-171	3.63685e-169	up
Cluster-12885.100960	2.96	2.28	3.34	51.4	47.5	57.18	54	44	65	1211	887	1012	4.649	1.49377e-170	3.08293e-168	up
Cluster-12885.112920	1165.41	1100.41	1073.46	2899.62	2628.05	2794.53	6230	6305	6175	20016	14564	14675	1.78479	3.42218e-169	7.03702e-167	up
Cluster-12885.120861	19.66	19.59	18.52	110.38	95.96	100.55	282	298	284	2046	1412	1402	2.87541	4.97323e-169	1.01891e-166	up
Cluster-12885.119989	38.54	33.69	34.18	124.55	123.14	123.93	1018	941	963	4251	3326	3172	2.27	2.77661e-168	5.66803e-166	up
Cluster-12885.119119	38.5	34.6	33.89	247.54	261.34	239.83	176	170	167	1461	1242	1080	3.27651	4.316e-168	8.77852e-166	up
Cluster-12885.109697	5.47	8.9	5.64	283.07	286.54	329.93	17	30	19	1135	934	1019	5.95452	2.69967e-166	5.47116e-164	up
Cluster-12885.109577	3.14	5.86	4.54	142.89	147.92	156.27	18	36	28	1059	879	880	5.50525	3.22558e-166	6.51346e-164	up
Cluster-12885.110263	26.09	29.97	28.24	145.9	159.26	155.61	271	331	314	1958	1701	1575	2.91576	5.61833e-166	1.13045e-163	up
Cluster-12885.100466	5.22	5.62	6.04	126.86	119.15	136.56	33	38	41	1036	779	846	4.9668	1.82844e-165	3.66582e-163	up
Cluster-12885.114780	561.84	525.16	577.09	33.4	44.59	48.48	4832	4810	5319	371	395	407	-3.25635	1.42199e-164	2.84079e-162	down
Cluster-12885.110864	337.49	370.54	459.4	10296.3	10048.3	11225.7	29	41	48	1097	1054	1108	5.20428	1.94702e-164	3.87588e-162	up
Cluster-12885.119574	13.23	14.93	17.68	267.82	316.25	317.48	40	49	58	1045	1004	955	4.76329	8.29074e-164	1.64458e-161	up
Cluster-12885.110734	334.87	321.69	277.79	40.58	30.99	34.27	5047.79	5140.84	4474.65	790.34	479.01	502	-2.67278	8.45944e-164	1.67214e-161	down
Cluster-12885.109479	29.35	25.91	28.3	214.35	174.12	171.01	236	222	244	2226	1443	1343	3.20821	1.71957e-163	3.38707e-161	up
Cluster-12885.119727	198.02	188.7	212.33	699.5	652.62	722.51	1873	1899	2151	8547	6352	6664	2.25627	4.33307e-163	8.50508e-161	up
Cluster-12885.117957	417.39	378.14	401.99	26.43	30.3	21.98	1908	1858	1981	156	144	99	-3.45943	4.8347e-163	9.45664e-161	down
Cluster-12885.112650	37.66	35.9	33.8	135.1	143.87	138.39	583	589	559	2702	2283	2081	2.42567	9.4198e-163	1.83611e-160	up
Cluster-12885.109048	1620.32	1524.47	1710.09	0.3	1.32	1.19	8295	8371	9425	2	7	6	-10.3725	2.21225e-162	4.29719e-160	down
Cluster-12885.113226	334.86	329.44	410.52	14.46	17.09	19.99	2201.22	2313.8	2898	122.73	116.07	128.67	-3.92648	2.28479e-162	4.42279e-160	down
Cluster-12885.100308	29.87	34.37	37.42	243.29	267.7	264.37	149	184	201	1567	1386	1297	3.39537	2.8994e-162	5.59325e-160	up
Cluster-12885.122437	10.86	8.76	8.96	148.64	111.72	136.31	79	68	70	1397	839	970	4.26338	4.30871e-161	8.28349e-159	up
Cluster-12885.118892	7.16	6.75	6.76	61.64	56.03	56.48	114	114	115	1269	915	874	3.54127	4.67553e-161	8.95802e-159	up
Cluster-12885.108653	789.46	758.28	826.34	95.03	102.07	93.55	3449	3564	3894	536	464	403	-2.56461	1.98127e-160	3.78307e-158	down
Cluster-12885.116577	10.58	9.63	10.52	62.79	65.15	66.56	194	187	206	1487	1223	1184	3.12631	3.88943e-160	7.40139e-158	up
Cluster-12885.108888	217.13	191.1	171.82	763.85	664.26	639.85	2776	2593	2349	12617	8717	7957	2.3009	4.38781e-159	8.32157e-157	up
Cluster-12885.109298	12.23	9.4	5.86	887.49	1018.71	940.55	15	13	8	1401	1363	1192	7.18678	1.69119e-158	3.19657e-156	up
Cluster-12885.110622	162.15	155.83	187.04	757.25	800.83	760.13	596.42	618.98	743.87	3595.23	3076.75	2767.23	2.66461	2.89066e-158	5.4454e-156	up
Cluster-12885.120057	53.34	52.14	58.98	205.96	206.13	215.8	832	862	983	4151	3296	3270	2.39632	4.1029e-158	7.70316e-156	up
Cluster-12885.110120	74.97	80.36	83.84	1145.47	1211.61	1194.09	51	64	65	999	932	870	4.367	6.31566e-158	1.18181e-155	up
Cluster-12885.108713	2447.89	2283.13	1772.13	60.84	44.79	32.51	1539	1689.06	1274	49	32	22	-5.06717	8.31051e-158	1.54992e-155	down
Cluster-12885.163780	3.06	2.99	3.16	44.53	38.52	41.41	58	60	64	1091	748	762	4.22127	1.26641e-157	2.35406e-155	up
Cluster-12885.115397	162.68	174.33	184.09	646.14	705.83	711.78	922	1058	1122	4729	4143	3959	2.45166	2.16515e-157	4.01139e-155	up
Cluster-12885.103981	0.66	0.34	0.38	82.03	74.71	66.93	13	7	8	2073	1496	1270	7.81125	5.33164e-157	9.84548e-155	up
Cluster-12885.118439	31.67	34.35	39.97	175.16	184.48	167.62	488	561	658	3487	2914	2509	2.77652	9.53976e-157	1.75585e-154	up
Cluster-12885.108715	76.52	80.23	78.83	4.13	4.1	5.7	1605	1781	1765	112	88	116	-3.62499	1.44391e-156	2.64892e-154	down
Cluster-12885.110941	717.83	702.69	773.65	58.35	72.74	74.03	3649.17	3832.05	4234.43	383	383.68	370	-2.95603	2.37568e-156	4.34409e-154	down
Cluster-12885.102597	3.67	2.87	3.17	51.66	63.06	59.7	53	44	49	964	934	838	4.63427	3.42552e-156	6.24346e-154	up
Cluster-12885.111331	4.05	2.29	2.95	50.04	50.47	45.43	72	43	56	1148	918	783	4.44343	6.15648e-156	1.11847e-153	up
Cluster-12885.104712	2.48	3.22	4.01	45.1	48.1	43.74	48	66	83	1130	955	823	4.27798	2.30338e-155	4.17112e-153	up
Cluster-12885.100774	1.78	2.14	1.57	100.45	77.68	82.68	18	23	17	1311	807	814	6.03431	3.3174e-155	5.98806e-153	up
Cluster-12885.112624	456.52	453.42	474.24	7.74	9.83	8.15	1233.76	1334.7	1393.43	27	28	22	-5.29149	8.08341e-155	1.45442e-152	down
Cluster-12885.119222	1.52	0.71	1.06	171.11	208.99	195.43	12	6	9	1748	1704	1510	7.92894	4.06158e-154	7.28449e-152	up
Cluster-12885.112998	0.66	0.89	0.81	30.92	25.52	25.89	19	27	25	1150	751	722	5.5848	3.1919e-153	5.70649e-151	up
Cluster-12885.114951	14.41	13.62	14.89	63.2	62.8	60.64	380	380	419	2154	1694	1550	2.58447	3.48089e-153	6.20339e-151	up
Cluster-12885.110597	70.94	65.33	64.92	0.49	0.16	0.27	2135	2078	2084	19	5	8	-7.23681	5.40869e-153	9.60846e-151	down
Cluster-12885.130232	6.07	4.92	6.78	103.89	89	87.7	51	44	61	1126.92	770	719	4.44540703619903	8.24015e-153	1.45923e-150	up
Cluster-12885.101854	75.03	54.99	50.72	497.19	550.41	489.37	168	135	124	1436	1307	1101	3.56743	1.82053e-152	3.2138e-150	up
Cluster-12885.112686	192.4	204.87	191.11	9.64	7.9	11.84	1345	1529	1434	87	57	81	-3.8634	2.12902e-152	3.74662e-150	down
Cluster-12885.118800	49.66	47.03	53.32	191.87	188.64	175.94	774	777	888	3864	3014	2664	2.35458	2.73209e-152	4.79286e-150	up
Cluster-12885.116204	7.56	7.33	12.07	126.73	119.21	126.07	59	61	101	1277	959	961	4.24453	9.65298e-152	1.68813e-149	up
Cluster-12885.119799	2.06	2.76	2.21	24.85	23.66	22.38	74	105	85	1156	870	780	3.79777	1.36842e-151	2.38569e-149	up
Cluster-12885.111691	289.75	260.16	282.71	827.07	785.58	781.42	1953	1873	2046	7200	5470	5156	1.98943	1.47537e-151	2.56418e-149	up
Cluster-12885.120893	11.41	12.18	10.74	82.6	71.23	66.18	191	216	192	1787	1222	1076	3.14645	1.95505e-151	3.38736e-149	up
Cluster-12885.111938	165.01	155.87	170	500.44	523.04	533.33	1545	1553	1705	6053	5040	4870	2.1305	4.40052e-151	7.60098e-149	up
Cluster-12885.109459	46.48	55.8	39.62	464.37	323.72	320.51	372	476	340	4801	2671	2506	3.432	2.0619e-150	3.55057e-148	up
Cluster-12885.100937	82.13	77.99	74.61	202.18	190.64	199.2	2324	2333	2252.02	7392.5	5515	5461	1.80034	7.36064e-148	1.26362e-145	up
Cluster-12885.137840	2.11	2.53	2.74	57.03	60.99	53.91	26	33	36	906	770	645	5.00379	1.17761e-147	2.01547e-145	up
Cluster-12885.119724	1.91	6.16	5.58	300.32	288.84	246.88	6	21	19	1218	952	771	6.38392	1.85726e-147	3.16904e-145	up
Cluster-12885.107154	0.46	0.24	0.43	80.31	75.59	76.93	9	5	9	2038	1520	1466	8.1595	2.31542e-147	3.93881e-145	up
Cluster-12885.118749	107.85	103.54	99.43	271.09	276.01	259.78	1888	1920	1859	6132	4950	4415	1.84242	5.7495e-147	9.75105e-145	up
Cluster-12885.119449	7.37	9.7	8.3	74.46	77.28	76.72	83	116	100	1083	894	841	3.63474	6.80991e-147	1.15147e-144	up
Cluster-12885.118607	0.15	0.19	0.28	225.06	209.4	211.4	3	4	6	5923	4366	4177	10.5072	1.14684e-146	1.93334e-144	up
Cluster-12885.109680	453.09	448.82	502.54	55.4	56.79	57.64	3027	3203	3605	478	392	377	-2.58474	1.46231e-145	2.45778e-143	down
Cluster-12885.121697	3.78	3.57	4.85	53.62	45.41	51.74	62	62	85	1136	763	824	4.08836	2.17829e-145	3.65023e-143	up
Cluster-12885.112247	41.48	47.53	39.14	184.15	173.66	187.53	378	460.99	382.12	2167.74	1629.11	1667	2.55667	8.22675e-145	1.37448e-142	up
Cluster-12885.109705	319.79	298.14	268.65	743.07	738.02	720.69	4649	4596	4174	13957	11003	10182	1.77988	8.76922e-145	1.46076e-142	up
Cluster-12885.115376	2.12	2.64	1.59	72.52	65.28	55.19	25	33	20	1104	790	633	5.39435	1.56302e-144	2.59596e-142	up
Cluster-12885.103362	139.53	157.97	172.03	728.19	722.74	760.29	392	482.83	525.07	2639.87	2136.69	2129.71	2.70153	2.84348e-144	4.70868e-142	up
Cluster-12885.122186	12.28	11.05	13.81	88.02	80.09	79.29	162.27	154.86	195.05	1502.64	1086.07	1018.94	3.19984	7.31227e-144	1.20732e-141	up
Cluster-12885.108539	18.47	14.56	14.68	80.65	77.88	85.96	363	303	308	2048	1567	1639	2.82486	2.12231e-143	3.49385e-141	up
Cluster-12885.114556	23.04	22.91	22.41	75.64	83.86	80.11	667	701	692	2830	2482	2247	2.27506	2.25637e-143	3.70369e-141	up
Cluster-12885.119420	18.81	20.62	20.36	170.09	163.75	180.66	90	106	105	1051	814	851	3.57081	7.01701e-143	1.14844e-140	up
Cluster-12885.119660	1.2	3.68	3.34	128.48	141.77	142.12	7	23	21	970	858	815	6.10044	1.16541e-142	1.90183e-140	up
Cluster-12885.112908	71.61	63.18	66.8	220.22	209.58	229.17	1012	947	1009	4021	3038	3148	2.17439	3.15155e-142	5.12808e-140	up
Cluster-12885.85170	1.39	1.69	1.33	19.93	19.27	18.98	49.05	63	49.8	906.4	692.98	646.7	4.18395	4.44931e-142	7.21881e-140	up
Cluster-12885.121203	37.5	37.43	41.12	254.08	212.49	264.89	200	214	236	1750	1175	1388	3.121	4.59448e-142	7.43286e-140	up
Cluster-12885.109794	45.15	42.17	45.18	167.56	185.45	184.51	510	506	546	2445	2152	2029	2.4859	8.58098e-142	1.38423e-139	up
Cluster-12885.124318	34.6	32.34	33.29	0.74	0.99	1.26	1194	1179	1225	33	35	42	-4.62999	9.44606e-142	1.51941e-139	down
Cluster-12885.119390	1.84	2.01	1.45	99.64	73.72	70.73	19	22	16	1328	782	711	5.99316	2.20653e-141	3.53909e-139	up
Cluster-12885.118991	14.15	11	16.43	111.01	111.16	116.6	144	119	179	1459	1163	1156	3.48879	5.46936e-141	8.74739e-139	up
Cluster-12885.119881	114.52	108.17	125.07	585.26	522.24	555.61	285	294	339	1879	1373	1384	2.72487	1.22763e-140	1.95782e-138	up
Cluster-12885.113015	8.22	9.76	8.61	3032.54	3210.45	3613.52	5	7	6	2363	2224	2371	9.01053	1.46373e-138	2.32774e-136	up
Cluster-12885.110631	16.88	14.1	15.07	69.85	63.08	60.98	462	408	440	2470	1765	1617	2.53923	1.97189e-137	3.12701e-135	up
Cluster-12885.110545	995.69	894.01	1115.13	3535.03	3971.23	3770.92	4777	4606	5764	21898	19789	17806	2.3738	2.90691e-137	4.59677e-135	up
Cluster-12885.102344	15.41	12.15	15.27	137.53	116.81	116.42	108.09	91	115	1246	846	799	3.57984	4.46749e-137	7.04471e-135	up
Cluster-12885.117885	0.11	0.49	0.17	54.67	48.21	52.15	3	14	5	1893	1321	1354	8.08561	6.96105e-137	1.0946e-134	up
Cluster-12885.103827	53.61	47.61	51.25	205.77	187.05	178.45	555	524	568	2752	1991	1800	2.37092	7.4731e-137	1.17184e-134	up
Cluster-12885.103850	15.66	12.02	14.47	90.13	95.96	96.52	173	141	171	1286	1089	1038	3.2117	2.40078e-136	3.75412e-134	up
Cluster-12885.110992	103.96	109.24	96.28	284.93	281.72	280.35	1088.72	1215.95	1079.21	3854.65	3032.98	2860.09	1.91966	4.45814e-136	6.95185e-134	up
Cluster-12885.121904	0.45	0.57	0.75	26.55	26.73	27.03	12	16	21	905	721	691	5.95772	5.44411e-136	8.46582e-134	up
Cluster-12885.142210	5.88	5.54	5.15	54.48	52.35	50.12	79	79	74	946	722	655	3.71122	6.91211e-136	1.07189e-133	up
Cluster-12885.102183	52.42	43.51	50.99	255.18	283.92	265.4	249	222	261	1565	1401	1241	2.92098	3.39851e-135	5.2557e-133	up
Cluster-12885.113897	30.4	32.67	39.38	605.44	599.27	623.32	31	38	45	794	674	664	4.62642	6.5413e-135	1.00882e-132	up
Cluster-12885.111249	275.31	241.37	273.54	16.91	19.09	18.62	1475	1386	1577	117	106	98	-3.39399	1.68656e-134	2.59393e-132	down
Cluster-12885.104932	1357.32	1416.94	1464.27	3781.51	3766.62	3919.88	3136	3585	3691	11270	9218	9089	1.90542	2.35185e-134	3.60726e-132	up
Cluster-12885.127360	60.88	60.57	60.34	4.23	3.16	3.65	1203	1267	1273	108	64	70	-3.56814	2.42338e-134	3.70685e-132	down
Cluster-12885.111522	206.34	195.11	197.03	541.69	495.12	496.52	1627	1640	1666	5517	4025	3825	1.8232	2.8838e-134	4.39913e-132	up
Cluster-12885.110993	16.43	7.67	4.64	3878.98	3971.49	3804.73	29	15	9	8828.19	7509.18	6815.22	9.16355	3.3607e-134	5.11272e-132	up
Cluster-12885.110979	515.19	518.75	551.04	101.09	99.66	97.65	6126	6550	7009	1553	1217	1130	-1.94502	5.46356e-134	8.2894e-132	down
Cluster-12885.114220	93.22	89.62	82.83	13.8	12.43	12.61	2640	2683	2502.27	505	360	346	-2.30617	6.6499e-134	1.00621e-131	down
Cluster-12885.107116	84.99	66.77	61.65	408.44	413.9	371.91	258	220	203	1600	1319	1123	2.95859	1.15934e-133	1.74952e-131	up
Cluster-12885.102133	387.63	348.59	407.85	1186.36	1192.97	1223.71	1615	1564	1834	6381	5177	5032	2.12159	1.18688e-133	1.78627e-131	up
Cluster-12885.103053	155.07	155.52	202.17	1472.16	1564.38	1763.23	112	131	166	1364	1273	1359	3.70264	8.64747e-133	1.29798e-130	up
Cluster-12885.119513	14.51	14.66	15.61	479.94	602.53	768.51	117	126	135	4999	5008	6053	5.83826	1.03038e-132	1.54246e-130	up
Cluster-12885.118538	0.54	0.58	0.3	16.11	15.76	15.32	22	25	13	852	659	607	5.53204	1.88201e-132	2.80985e-130	up
Cluster-12885.137975	2.52	4.2	2.63	55.16	43.01	42.97	43	76	48	1218	753	713	4.38098	7.05868e-132	1.05107e-129	up
Cluster-12885.112579	296.51	252.89	365.39	1821.04	2016.46	2072.5	367	353	503	2902	2722	2650	3.1656	8.24712e-132	1.22478e-129	up
Cluster-12885.110513	106.64	119.71	110.81	329.77	306.91	295.84	1254	1495	1394	5010	3706.89	3386	1.93293	2.51806e-131	3.72971e-129	up
Cluster-12885.157163	4.11	3.5	4.23	38.81	43.36	41.4	71	64	78	866	767	694	3.84836	6.24479e-131	9.22536e-129	up
Cluster-12885.103266	364.14	341.36	383.99	44.53	38.94	41.44	2159.28	2165.97	2447.6	341	239	241	-2.65885	6.31073e-131	9.29831e-129	down
Cluster-12885.117185	156.79	153.58	129.71	8.26	9.35	10.46	1367.1	1425.97	1212	93	84	89	-3.51123	7.64072e-131	1.12285e-128	down
Cluster-12885.119603	70.38	65.79	57.61	325.72	320.73	332.11	222	225	197	1326	1061	1041	2.80812	6.23428e-130	9.1377e-128	up
Cluster-12885.131073	15.79	13.66	13.02	78.01	83.71	72.39	219	201	193	1398	1191	976	2.93064	9.24687e-130	1.3518e-127	up
Cluster-12885.120121	9.32	8.18	6.99	79.9	65.23	63.13	115.94	108	92.96	1284	833	764	3.55685	1.03349e-129	1.50693e-127	up
Cluster-12885.144755	10.28	12.45	15.66	112.67	115.49	112.82	79	102	129	1118	915	847	3.61074	6.70357e-129	9.74918e-127	up
Cluster-12885.109710	58.68	60.47	57.45	1.72	2.36	2.25	986.76	1077.29	1031.88	37.33	40.65	36.68	-4.35083	9.02181e-129	1.30868e-126	down
Cluster-12885.110082	1.84	0.57	2.55	503.87	536.39	510.81	6	2	9	2121	1833	1654	8.76355	1.39843e-128	2.02329e-126	up
Cluster-12885.115498	73.13	64.47	83.78	298.54	301.25	320.33	833	780	1021	4393	3525	3552	2.51787	1.75777e-128	2.53666e-126	up
Cluster-12885.123691	114.8	116.27	110.93	3.71	5.51	2.91	1053	1135	1090	44	52	26	-4.35442	2.12947e-128	3.06519e-126	down
Cluster-12885.119643	95.97	102.37	100.93	297.3	310.34	305.91	751	854	847	3005	2504	2339	2.07583	5.5214e-128	7.92724e-126	up
Cluster-12885.110069	6.18	11.36	11.04	236.72	283.17	220.5	17	34	33	840	820	605	5.15341	1.52196e-127	2.17955e-125	up
Cluster-12885.124921	1.62	1.85	2.34	26.56	22.66	22.17	48	58	74	1018	687	637	4.07923	2.23048e-127	3.18607e-125	up
Cluster-12885.122017	13.89	12.9	12.39	75.72	86.37	83.01	156	154	149	1099	997	908	3.11241	4.12629e-127	5.87912e-125	up
Cluster-12885.125693	149.69	132.32	160.64	496	523.43	554.44	1398	1315	1607	5984	5031	5050	2.29454	6.29112e-127	8.94088e-125	up
Cluster-12885.119887	34.32	35.76	38.73	160.39	161.15	172.39	271	301	328	1636	1312	1330	2.64683	7.87007e-127	1.11566e-124	up
Cluster-12885.119341	43.51	34.17	42.96	287.57	262.69	278.59	132.58	113.02	142.01	1130.92	840.32	844.41	3.24754	1.47919e-126	2.09162e-124	up
Cluster-12885.138514	3.21	3.04	3.4	24.84	24.38	25.37	94	94	106	939	729	719	3.41411	1.57206e-126	2.21735e-124	up
Cluster-12885.119104	0.61	1.15	0.89	25.91	22.15	22.08	16	32	25	884	598	565	5.19069	1.63706e-126	2.30325e-124	up
Cluster-12885.103174	22.26	26.27	25.99	136.68	151.07	143.73	158	199	198	1253	1107	998	2.99811	1.67228e-126	2.34692e-124	up
Cluster-12885.125382	64.11	60.14	66.03	2.66	3.69	2.77	1120	1113	1232	60	66	47	-3.92795	3.26275e-126	4.5676e-124	down
Cluster-12885.109835	1005.46	667.29	905.97	9396.13	10148.5	10039.9	83	71	91	961	1023	952	3.9985	3.82334e-126	5.33908e-124	up
Cluster-12885.111162	764.58	755.11	811.94	1948.22	2077	1975.14	3659.1	3880.88	4186.58	12038.4	10324.6	9303.7	1.83035	8.89086e-126	1.23848e-123	up
Cluster-12885.99928	15.46	19.72	18.12	218.17	277.34	263.08	44	61	56	801	830	746	4.29885	1.01166e-125	1.40573e-123	up
Cluster-12885.114847	309.96	296.36	308.8	794.58	722.46	706.71	2444	2491	2611	8092.55	5873.15	5444.14	1.74594	1.39425e-125	1.93256e-123	up
Cluster-12885.120369	1727.61	1890.42	2009.29	220.31	252.04	255.12	4443	5304	5624	731	684	656	-2.48433	1.41438e-125	1.95564e-123	down
Cluster-12885.112714	65.63	67.87	72.25	229.19	242.66	247.51	573	631	676	2585	2182	2109	2.27069	5.83871e-125	8.05327e-123	up
Cluster-12885.131814	0.21	0.39	0.1	114.42	113.22	112.3	4	8	2	2849	2234	2100	9.39543	8.0473e-125	1.10723e-122	up
Cluster-12885.112663	705.72	671.19	718.83	1855.83	1949.42	2036.91	2133.82	2202.93	2357.86	7241.31	6188.74	6127.17	1.94857	1.53891e-124	2.11222e-122	up
Cluster-12885.111426	980.83	1021.26	1085.2	3179.96	3402.89	3239.58	1351	1577	1656	5642	5082	4583	2.14233	5.69209e-124	7.79359e-122	up
Cluster-12885.119866	0.79	0.18	1.28	559.74	604.35	597.98	4	1	7	3657	3173	2975	10.075	8.73082e-124	1.19251e-121	up
Cluster-12885.97421	5.11	5.76	6.55	111.67	92.49	103.52	29	35	40.02	819	544	577	4.60556	1.29352e-123	1.76249e-121	up
Cluster-12885.122619	2.3	3.18	2.44	51.78	48.59	40.62	30	44	34	872	650	515	4.61754	2.84586e-123	3.86823e-121	up
Cluster-12885.119525	0.6	0.21	0.56	93.15	94.13	106.73	8	3	8	1606	1289	1385	8.21639	9.19177e-123	1.24637e-120	up
Cluster-12885.112526	12.62	11.58	12.25	54.27	53.97	57.22	248	241	257	1378	1086	1091	2.64745	4.25014e-122	5.74916e-120	up
Cluster-12885.100107	0.19	0.72	0.45	172.87	172.55	172.11	2	8	5	2320	1843	1742	9.01479	4.97439e-122	6.71267e-120	up
Cluster-12885.108104	28.64	24.36	27.72	140.46	157.45	167.15	206	187	214	1305	1169	1176	2.99349	1.29105e-121	1.73803e-119	up
Cluster-12885.122115	16.15	19.78	18	210.07	150.38	184.31	69	91	83	1159	669	777	3.80009	2.13168e-121	2.86282e-119	up
Cluster-12885.112211	14.91	14.22	12.44	60.66	58.05	55	302	305	269	1588	1204	1081	2.53081	2.19505e-121	2.9409e-119	up
Cluster-12885.110827	261.17	257.06	282.31	660.31	654.93	667.44	3448	3601	3985	11263	8873	8569	1.77235	5.27538e-121	7.05105e-119	up
Cluster-12885.120669	2.27	2.26	1.32	84.7	93.03	99.33	16	17	10	770	676	684	6.03647	8.91072e-121	1.18817e-118	up
Cluster-12885.127086	70.32	65.06	61.96	6.14	3.95	6.28	2092	2046	1966	236	120	181	-3.12411	1.0315e-120	1.37216e-118	down
Cluster-12885.109438	51.81	46.26	47.14	164.49	154.34	148.5	600	569	584	2461	1836	1674	2.15256	1.08493e-120	1.43983e-118	up
Cluster-12885.110014	15937.2	15383.1	15707.6	31543.4	29082.8	29608.7	54825.6	57243.4	58488.3	140056	104677	100980	1.40765	2.16988e-120	2.87289e-118	up
Cluster-12885.114595	5.4	7.14	5.12	34.2	32.54	35.19	163.03	228.05	165	1334.7	1004.71	1029.63	2.99608	2.37562e-120	3.13788e-118	up
Cluster-12885.103949	61.27	57.92	55.76	539.86	550.59	639.65	73	78	74	828	717	789	3.7841	6.33121e-120	8.34308e-118	up
Cluster-12885.119495	11.64	15.92	14.52	101.76	80.96	85.27	144	209	192	1626	1028	1026	3.13357	1.39377e-119	1.83237e-117	up
Cluster-12885.115382	20.1	17	18.53	199.63	262.02	255	61	56	61	782	835	770	4.1613	1.86497e-119	2.44612e-117	up
Cluster-12885.140915	6.9	7.04	6.34	238.94	208.87	195.75	18	20.01	18	803.83	574.45	510.08	5.45619	2.08304e-119	2.72578e-117	up
Cluster-12885.103751	7.58	5.73	10.15	91.11	86.92	98.73	62	50	89	963	733	789	4.02184	2.36787e-119	3.09128e-117	up
Cluster-12885.131554	2.22	3.06	0.97	102.81	79	78.56	17	25	8	1017	624	588	5.85016	2.87241e-119	3.74126e-117	up
Cluster-12885.110027	3.82	7.16	4.42	566.08	414.91	379.95	29	58	36	5556	3252	2822	6.92868	1.52458e-118	1.98115e-116	up
Cluster-12885.103498	97.16	101.95	114.13	474.38	397.77	398.81	399	451	506	2515	1702	1617	2.48392	2.52138e-118	3.26888e-116	up
Cluster-12885.131209	1.33	2.22	1.79	24.93	30.87	29.15	30	53	43	726	712	637	4.45279	5.72366e-118	7.40344e-116	up
Cluster-12885.103765	23.44	26.6	27.53	121.5	132.44	133.79	201	243	253	1346	1170	1120	2.78563	5.74741e-118	7.41706e-116	up
Cluster-12885.85108	21.23	17.49	22.03	96.8	102.57	102.93	255	223	283	1502	1265	1203	2.77934	7.35547e-118	9.47051e-116	up
Cluster-12885.142508	0.37	0.21	0.9	75.53	74.34	87.61	5	3	13	1314	1027	1147	7.77663	7.84036e-118	1.00717e-115	up
Cluster-12885.114761	70.75	62.8	66.2	3.06	3.72	2.99	1021	961	1021	57	55	42	-3.8933	3.43406e-117	4.40133e-115	down
Cluster-12885.103404	261.92	269.81	261.04	740.29	716.84	680.05	820	916	886	2991	2354	2116	1.89892	3.63765e-117	4.65163e-115	up
Cluster-12885.109007	5.26	5.65	5.49	31.29	35.1	30.11	141	160	157	1084	962	782	3.02169	3.70474e-117	4.72666e-115	up
Cluster-12885.111356	230.44	211.67	214.77	865.36	653.73	759.05	790	785	797	3829	2345	2580	2.26098	5.74283e-117	7.31033e-115	up
Cluster-12885.139953	2.47	1.88	2.13	27.95	25.76	28.58	51	41	47	745	544	572	4.13322	6.00618e-117	7.62825e-115	up
Cluster-12885.100931	4.78	4.27	4.65	42.82	37.45	39.66	75	71	78	869	603	605	3.5968	6.51741e-117	8.25887e-115	up
Cluster-12885.109682	36.3	38.25	39.32	129.68	148.41	134.96	474	530	549	2188	1989	1714	2.32379	1.52395e-116	1.9268e-114	up
Cluster-12885.124179	28.78	29.02	24.3	119.03	122.4	123.63	242	260	218.99	1293	1060.47	1014.99	2.62108	6.87076e-116	8.6675e-114	up
Cluster-12885.105493	44.49	41.69	48.04	214.8	199.49	189.47	241.02	242.04	280.03	1502.58	1120.03	1008.06	2.63448	1.32594e-115	1.66893e-113	up
Cluster-12885.110160	4.95	2.2	6	1137.88	1454.53	1501.13	23	11	30	6820.92	7018.42	6863.65	8.74854	1.46173e-115	1.83573e-113	up
Cluster-12885.115219	35.19	33.28	34.28	114.53	107.05	99.21	619	620	644	2603	1929	1694	2.10745	1.95937e-115	2.4552e-113	up
Cluster-12885.102131	2.07	2.3	1.2	72.4	73.02	74.42	16	19	10	724	583	563	5.77339	5.30641e-115	6.63443e-113	up
Cluster-12885.165130	2.34	3.1	2.54	34.97	32.86	36.69	37	52	43	715	533	564	4.17456	6.36224e-115	7.93683e-113	up
Cluster-12885.114612	268.77	266.38	277.63	52.86	51.76	54.12	3904	4103	4310	992	771	764	-1.89226	6.91205e-115	8.60359e-113	down
Cluster-12885.129328	31.87	41.06	41.16	216.71	245.72	248.92	140	194	195	1229	1123	1078	3.10516	1.01658e-114	1.26256e-112	up
Cluster-12885.102442	15.49	13.37	14.78	87.03	98.33	88.6	136	125	139	987	889	759	3.11693	2.15014e-114	2.66452e-112	up
Cluster-12885.111969	54.35	51.03	45.52	211.99	207.8	198.19	275	277	248	1385	1091	986	2.50352	1.08877e-113	1.34552e-111	up
Cluster-12885.122900	3.23	2.37	1.7	72.2	86.24	82.39	23	18	13	663	633	573	5.51927	1.09057e-113	1.34552e-111	up
Cluster-12885.119882	23.43	21.65	26.64	110.78	104.94	118.46	268	263	326	1637	1233	1319	2.68321	1.11843e-113	1.37687e-111	up
Cluster-12885.107814	0.08	0.15	0.07	307.18	225.97	227.72	2	4	2	10342	6021	5750	11.7966	1.43673e-113	1.76485e-111	up
Cluster-12885.120551	34.01	34.68	34.62	84.71	87.06	86.54	1120	1207	1216	3605	2930	2760	1.78661	2.25861e-113	2.76838e-111	up
Cluster-12885.94585	2.39	2.66	1.99	151.59	158.8	158.4	10	12	9	820	693	655	6.52691	3.34953e-113	4.09657e-111	up
Cluster-12885.111437	1	0.94	1.29	93.81	85.7	88.38	8	8	11	967	705	689	6.83775	1.3731e-112	1.67569e-110	up
Cluster-12885.118575	87.84	90.59	95.46	288.71	322.73	304.1	568	626	663	2411	2157	1926	2.20677	1.89891e-112	2.31235e-110	up
Cluster-12885.130249	12.23	13.52	14.78	70.03	66.55	65.51	168	197	217	1243	938	875	2.78085	1.1901e-111	1.44607e-109	up
Cluster-12885.112777	31.06	29.8	31.67	1.08	0.86	1.1	843	855	917	38	24	29	-4.4566	1.44774e-111	1.75533e-109	down
Cluster-12885.117450	76.62	74.47	69.65	1.21	0.58	0.61	1028	1060	999	21	8	8	-6.00044	4.01284e-111	4.85493e-109	down
Cluster-12885.115134	225.77	216.39	218.44	496.46	496.81	499.58	1721	1759	1786	4888	3906	3722	1.64269	4.10699e-111	4.95815e-109	up
Cluster-12885.158174	0.1	0.3	0.39	28.92	28.56	25.38	3	9	12	1070	836	704	7.15111	4.13443e-111	4.98057e-109	up
Cluster-12885.110371	37.57	40.11	39.47	96.56	94.75	95.18	1146	1293	1284	3806	2954	2812	1.75449	5.69563e-111	6.84659e-109	up
Cluster-12885.110690	392.63	385.75	441.92	1424.13	1731.11	1661.75	809.33	874.59	996.68	3785.79	3796.35	3452.61	2.45281	7.48205e-111	8.97478e-109	up
Cluster-12885.103687	0.89	0.55	1.51	122.26	166.16	167.5	6	4	11	1070	1163	1111	7.73532	1.20909e-110	1.44722e-108	up
Cluster-12885.113229	6.33	6.71	6.2	88.88	82.29	85.09	37	42	39	671	498	488	4.20146	1.25178e-110	1.49513e-108	up
Cluster-12885.111265	20.83	17.4	20.83	69.37	72.41	71.61	523	462	558	2251	1860	1743	2.31735	1.31662e-110	1.56923e-108	up
Cluster-12885.105641	0.24	0.08	0.23	733.25	655.94	612.7	3	1	3	11637	8273	7323	12.3047	1.99455e-110	2.3722e-108	up
Cluster-12885.103023	101.98	54.65	59.29	957.17	1068.14	968.85	60	38	40	721	717	616	4.30025	2.37139e-110	2.81443e-108	up
Cluster-12885.111340	9.46	9.78	9.4	54.32	47.72	49.83	146	160	155	1083	755	747	2.87198	4.3454e-110	5.14637e-108	up
Cluster-12885.111103	7.5	7.63	2.99	1478.73	1120.13	1064.17	101	109	43	25724	15475	13932	8.13465	4.46992e-110	5.28269e-108	up
Cluster-12885.116385	146.97	135.69	112.83	18.32	14.19	12.96	3321	3244	2721	535	328	284	-2.64877	1.63522e-109	1.92849e-107	down
Cluster-12885.109840	0.21	0.92	0.78	583.82	629.23	612.8	1	4.72	4	3607.56	3127.85	2886.55	10.3107	4.42507e-109	5.20777e-107	up
Cluster-12885.111191	7.78	8.08	5.4	77.14	75.53	76.79	55.01	61	41.03	704.86	551.6	531.4	3.90353	9.86422e-109	1.15847e-106	up
Cluster-12885.98463	60.18	55.52	48.16	5.88	4.38	5.17	1560	1522	1332	197	116	130	-2.93615	3.32781e-108	3.90007e-106	down
Cluster-12885.107943	103.73	102.39	83.57	4.23	2.55	2.35	949	997	819	50	24	21	-4.488	4.99381e-108	5.84037e-106	down
Cluster-12885.103684	0.45	0.56	0.42	435.6	399.62	395.51	3	4	3	3772	2768	2596	10.2213	1.34456e-107	1.56922e-105	up
Cluster-12885.108426	11.82	15.42	12.02	97.29	119	112.72	76	106	83	808	791	710	3.53409	1.71469e-107	1.99705e-105	up
Cluster-12885.123397	1.9	1.66	2.02	12.93	13.48	12.44	98	90	111	860	708	619	3.26134	1.92242e-107	2.23435e-105	up
Cluster-12885.120250	0.17	0.33	0.23	30.72	24.81	30.55	5	10	7	1144	731	853	7.34108	2.24559e-107	2.60456e-105	up
Cluster-12885.127315	25.01	17.56	21.35	123.81	130.43	126.23	168	126	154	1074	905	830	3.04193	2.79321e-107	3.23305e-105	up
Cluster-12885.103583	26.81	17.46	17.94	152.95	145.63	158.7	135.99	95	97.97	1001.65	766.38	791.35	3.35105	3.08867e-107	3.56767e-105	up
Cluster-12885.99424	14.85	5.34	7.66	878.83	820.6	837.2	12	5	7	912	742	717	7.02189	4.23246e-107	4.8788e-105	up
Cluster-12885.113380	3.71	1.98	3.37	50.38	50.61	53.51	37	21	36	649	519	520	4.5604	9.42859e-107	1.08462e-104	up
Cluster-12885.110314	134.05	131.04	130.52	22.46	24.78	19.59	3205	3314	3330	694	606	454	-2.10021	1.17316e-106	1.34679e-104	down
Cluster-12885.103506	73.34	82	82.81	261.98	285.68	296.21	455	544	552	2099	1833	1801	2.29087	3.32566e-106	3.81005e-104	up
Cluster-12885.153436	2.3	2.21	3.6	33.9	28.86	27.54	52	53	87	991	668	604	3.93317	6.71596e-106	7.67849e-104	up
Cluster-12885.113208	140.9	150.51	139.72	15.26	14.52	15.95	1158	1318	1231	162	123	128	-2.77224	8.70831e-106	9.93614e-104	down
Cluster-12885.111358	4025.38	4047.02	4529.03	965.01	891.84	887.22	17538.2	18970.6	21285	5428.1	4043.45	3811.63	-1.73475	1.6853e-105	1.91902e-103	down
Cluster-12885.120993	24.65	27.99	20.84	195.45	178.98	156.73	93	114	85	952	705	585	3.32281	1.713e-105	1.94661e-103	up
Cluster-12885.106910	201.25	213.45	236.82	714.51	867.86	874.62	896	1022	1137	4107.05	4019	3838	2.38236	1.89959e-105	2.15428e-103	up
Cluster-12885.104092	67.93	68.26	63.09	167	161.57	163.8	875	933	869	2779	2136	2052	1.77141	2.08757e-105	2.3627e-103	up
Cluster-12885.121619	154.64	146.06	148.54	15.96	20.87	18.91	1942	1947	1995	259	269	231	-2.54992	2.19597e-105	2.48039e-103	down
Cluster-12885.119671	9.63	9.73	11.68	56.03	63.78	67.86	142	152	184	1067	964	972	3.05856	3.97598e-105	4.48192e-103	up
Cluster-12885.105793	74.27	72.17	76.34	224.59	206.54	231.85	629	651	693	2457	1802.01	1916.9	2.03853	5.05913e-105	5.69147e-103	up
Cluster-12885.110495	124.62	131.96	148.68	2.82	2.91	1.94	788	892	1010	23	19	12	-5.25128	5.89705e-105	6.62086e-103	down
Cluster-12885.77476	35.81	36.76	33.35	119.24	126.99	131.16	349	381	348	1501	1273	1246	2.30011	8.28481e-105	9.28312e-103	up
Cluster-12885.108015	7.47	10.96	8.13	53.38	49.43	49.55	130	202	151	1200	881	837	2.98553	1.65735e-104	1.85335e-102	up
Cluster-12885.103470	461.42	421.29	460.86	20.71	18.43	32.99	1088	1087	1185	63	46	78	-3.76271	1.66252e-104	1.85545e-102	down
Cluster-12885.69309	4.3	4.05	3.77	45.82	42	42.25	49	49	46	675	492	469	3.89218	2.37709e-104	2.64767e-102	up
Cluster-12885.114865	9.71	7.06	7.57	42.98	45.65	46.7	191	147	159	1092	919	891	2.94251	2.76706e-104	3.07593e-102	up
Cluster-12885.122697	14.69	16.71	14.51	68.99	69.76	74.72	178	215	188	1080	868	881	2.68316	3.94724e-104	4.37917e-102	up
Cluster-12885.92971	163.05	166.05	153.65	485.66	492.65	523.59	493	545	504	1895	1564	1575	2.10759	6.27198e-104	6.94458e-102	up
Cluster-12885.99163	34.3	31.73	32.72	0.26	0.55	0.14	1033	1010	1051	10	17	4	-6.25007	7.53026e-104	8.32138e-102	down
Cluster-12885.87606	178.72	169.71	169.92	5.54	7.27	10.73	949	966	971	38	40	56	-4.01855	7.82342e-104	8.62836e-102	down
Cluster-12885.127027	0.76	0.48	0.26	13.35	12.94	12.05	30	20	11	677	519	458	5.14645	1.23903e-103	1.36383e-101	up
Cluster-12885.77915	5.08	2.58	2.16	75.91	74.01	67.87	35	19	16	676	527	458	4.95338	1.25487e-103	1.37856e-101	up
Cluster-12885.118380	140.03	148.57	142.34	10.91	12.98	8.47	1014	1148	1106	102	97	60	-3.26729	3.67316e-103	4.02735e-101	down
Cluster-12885.111083	28.29	28.55	28.74	97.94	94.92	100.77	334	358	363	1494	1151	1158	2.24378	5.32119e-103	5.82292e-101	up
Cluster-12885.103576	111.8	138.99	147.35	499.8	599.7	581.37	563	751	799	3250	3134	2879	2.54334	5.58038e-103	6.09467e-101	up
Cluster-12885.111348	338.94	320.69	374.02	867.9	919.77	918.2	3016	3038	3566	9976	8427	7972	1.85263	5.84688e-103	6.37332e-101	up
Cluster-12885.107879	3.84	4.31	5.8	45.76	41.58	43.73	52	62	84	801	578	576	3.69095	9.75238e-103	1.06099e-100	up
Cluster-12885.112965	1.61	1.21	0.8	70.88	55.52	54.86	15	12	8	854	533	499	6.12266	1.41155e-102	1.53269e-100	up
Cluster-12885.94189	17.8	17.62	36.03	381.23	341.26	336.47	31	34	69	856	637	595	4.3466	1.52729e-102	1.65516e-100	up
Cluster-12885.145943	0.86	0.87	0.95	13.77	13.95	15.04	28	30	33	578	463	473	4.45429	2.18412e-102	2.36243e-100	up
Cluster-12885.100084	1.43	2.38	2.34	199.08	192.48	182.65	5	9	8.88	899.23	704.48	633.43	6.99301	2.64974e-102	2.86055e-100	up
Cluster-12885.110091	5038.68	4272.33	4101.99	1.34	5.53	0	5828.98	5595.9	5291.4	2	7	0	-10.469	5.36045e-102	5.77581e-100	down
Cluster-12885.152841	1.42	1.05	1.67	27.88	29.02	28.34	23	18	29	585	483	447	4.82966	5.70613e-102	6.13649e-100	up
Cluster-12885.114816	73.57	81.63	58.68	5.09	5.55	3.76	1230	1446	1048	110	95	61	-3.41927	7.31118e-102	7.84757e-100	down
Cluster-12885.126950	18.59	17.79	16.19	82.63	75.38	65.76	262	266	244	1505	1090	901	2.55676	8.4823e-102	9.08723e-100	up
Cluster-12885.109936	9.79	4.93	6.79	2961.11	2959.41	2935.64	5	3	4	1932	1738	1633	9.19152	9.78193e-102	1.04596e-99	up
Cluster-12885.115746	92.89	94.16	79.68	6.26	5.02	6.7	953.9	1028.03	876	83	53	67	-3.4242	1.00577e-101	1.0734e-99	down
Cluster-12885.111198	1.08	1.29	2.56	49.28	45.53	51.87	11	14	28	650	478	516	5.34837	1.59323e-101	1.69714e-99	up
Cluster-12885.145580	1.86	1.19	1.25	34.92	32.75	39.88	25	17	18	607	452	521.68	5.11725	1.89196e-101	2.01153e-99	up
Cluster-12885.101033	11.69	14.12	12.54	47.33	46.41	48.8	277	354	317	1449	1125	1121	2.35871	2.19126e-101	2.32534e-99	up
Cluster-12885.121650	0.67	0.68	0.49	30.47	23.72	28.61	13	14	10	760	469	536	5.95805	2.50614e-101	2.65447e-99	up
Cluster-12885.127160	8.46	6.75	5.85	49.61	40.96	42.05	149	126	110	1129	739	719	3.12446	2.8596e-101	3.02315e-99	up
Cluster-12885.115398	2.76	2.38	1.24	55.85	47.68	53.38	25	23	12	654	445	472.03	5.097	3.37346e-101	3.5597e-99	up
Cluster-12885.122386	52.91	48.56	54.78	149.72	147.26	134.64	935	909	1034	3419	2666	2310	1.92958	6.36514e-101	6.70393e-99	up
Cluster-12885.108951	63.31	50.23	51.14	173.86	166.75	173.34	743	626	642	2636	2010	1980	2.10958	8.31395e-101	8.74008e-99	up
Cluster-12885.124370	15.84	14.49	16.46	124.19	133.65	140.32	66	65	74	668	580	577	3.55683	1.87069e-100	1.9629e-98	up
Cluster-12885.66763	3.31	5.15	4.95	79.7	89.73	96.19	18	30	29	560	506	514	4.76858	2.11722e-100	2.21744e-98	up
Cluster-12885.122011	1.71	2.32	1.93	27.52	27.34	24.73	30	43	36	622	490	420	4.20203	4.49692e-100	4.701e-98	up
Cluster-12885.114832	5.55	4.18	4.87	29.65	41.4	37.72	142	113	133	980	1083	935	3.36376	6.86094e-100	7.15897e-98	up
Cluster-12885.139075	3.6	2	3.65	31.15	33.26	30.63	73	43	79	817	691	603	3.82594	7.55603e-100	7.86963e-98	up
Cluster-12885.110130	4322.23	4374.09	4530.89	1213.78	1132.67	1138.36	15229	16661	17273	5520	4173	3974	-1.45768	8.18189e-100	8.50568e-98	down
Cluster-12885.99812	9.53	8.54	9.31	34.55	33.77	33.69	284	269	296	1331	1029	973	2.36248	8.32061e-100	8.63391e-98	up
Cluster-12885.116161	1.75	0.82	2.04	72.59	82.01	89.23	12	6	15	642	580	598	6.19267	8.60027e-100	8.90763e-98	up
Cluster-12885.142006	12.15	10.25	13.02	72.39	77.27	79.58	108	97	124	831	707	690	3.15847	1.01262e-99	1.04688e-97	up
Cluster-12885.146201	9.26	6.6	11.36	81.17	76.38	63.47	119	90	156	1347	1007	793	3.48118	1.02585e-99	1.05861e-97	up
Cluster-12885.106838	186	182.9	218.66	579.64	573.74	563.98	1032	1087	1305	4153	3298	3072	2.01108	2.00697e-99	2.06725e-97	up
Cluster-12885.110184	267.36	247.05	281.3	656.89	677.5	696.22	1630	1611	1843	5172	4273	4161	1.81729	5.4441e-99	5.59735e-97	up
Cluster-12885.106201	211.71	198.27	217.71	478.29	458.07	486.78	2371	2359	2609	6920	5271	5308	1.64543	6.70558e-99	6.88174e-97	up
Cluster-12885.121034	1.98	2.63	0.92	105.48	75.9	91.22	12	17	6	824	475	541	6.09292	8.76067e-99	8.97441e-97	up
Cluster-12885.126091	3.22	3.68	3.49	28.63	29.66	28.5	57	69	66	655	538	490	3.52667	1.09775e-98	1.12249e-96	up
Cluster-12885.142020	0.58	0.94	0.54	29.94	25.41	23.09	11	19	11	739	497	428	5.71818	1.24589e-98	1.27165e-96	up
Cluster-12885.112340	10.69	7.17	8.69	45.58	46.58	49.64	227	161	197	1250	1012	1022	2.88346	1.28215e-98	1.30628e-96	up
Cluster-12885.100382	1.23	1.32	2.13	98.31	94.19	115.9	7	8	13	721	554	646	6.5024	1.40622e-98	1.43009e-96	up
Cluster-12885.107665	136.27	127.5	121.4	342.47	297.32	319.25	1016	1014	971	3298	2287	2327	1.78324	1.41299e-98	1.43437e-96	up
Cluster-12885.127251	36.63	37.22	37.28	114.43	118.21	127.1	415	448	452	1675	1376	1402	2.16001	1.51683e-98	1.53701e-96	up
Cluster-12885.111330	51.35	53.27	57.18	201.5	191.48	179.76	310	344	371	1571	1196	1064	2.28828	1.55795e-98	1.57583e-96	up
Cluster-12885.114996	40.22	40.15	40.47	1.28	1.98	1.76	754	797	810	31	38	32	-4.14553	1.98674e-98	2.00593e-96	down
Cluster-12885.111076	2.29	2.04	3.89	151.23	140.58	128.69	53	50	96	4523	3329	2888	6.13083	2.01043e-98	2.02621e-96	up
Cluster-12885.122481	20.96	16.33	22.71	104.33	99.6	108	193	160	224	1241	944	970	2.84186	2.88338e-98	2.90079e-96	up
Cluster-12885.111312	38.62	36.03	44.95	146.53	145.82	155.93	386	383	481	1892	1499	1519	2.36905	7.55071e-98	7.58272e-96	up
Cluster-12885.112435	1.6	0.25	1.48	308.67	348.68	350.72	6	1	6	1494	1365	1301	8.72729	7.97433e-98	7.99384e-96	up
Cluster-12885.112984	90.08	88.87	88.87	5.01	3.09	3.47	765.03	803.96	808.99	55	27	28.77	-4.04331	8.03029e-98	8.03558e-96	down
Cluster-12885.109640	6	5.13	4.77	29.36	31.62	37.08	145	131	123	916	781	868	3.09187	9.60586e-98	9.59509e-96	up
Cluster-12885.115522	18.11	18.77	15.54	1.03	0.57	0.92	870	952	796	64	28	43	-3.89549	1.01998e-97	1.01703e-95	down
Cluster-12885.103768	29.69	34.33	30.96	115.2	120.39	121.56	255	314	285	1278	1065	1019	2.37652	1.02527e-97	1.02049e-95	up
Cluster-12885.91362	5.69	6.27	6.71	42.47	42.52	41.75	77	90	97	742	590	549	3.22559	1.10621e-97	1.09911e-95	up
Cluster-12885.131023	9.32	6.44	7.06	45.7	48.19	50.18	142	104	115	900	753	743	3.12754	1.12813e-97	1.1189e-95	up
Cluster-12885.111389	30.78	27.36	28.36	83.78	76.49	76.21	719	676	707	2529	1828	1726	1.91628	1.28863e-97	1.27584e-95	up
Cluster-12885.100872	3.17	3.55	2.12	43.6	38.43	33.27	42	50	30	747	523	429	4.17601	1.75707e-97	1.73656e-95	up
Cluster-12885.111178	23.75	21.34	22.22	85.42	83.97	101.25	319	304	319	1482	1157	1322	2.47344	2.74738e-97	2.71054e-95	up
Cluster-12885.106865	372.48	410.41	436.58	10.98	9.68	6.99	684	833	880	26	19	13	-4.98276	3.72173e-97	3.66538e-95	down
Cluster-12885.109919	34.44	74.19	90.59	5831.53	5793.17	5569.34	9	24	28	1929	1801	1639	6.86987	4.53601e-97	4.45951e-95	up
Cluster-12885.114680	66.44	60.83	56.52	6.15	5.1	7.8	1731	1676	1571	207	136	197	-2.80695	4.94436e-97	4.85247e-95	down
Cluster-12885.112973	122.64	125.65	124.04	255.78	243.43	234.55	2803.55	3038.75	3025.93	7555.21	5693.62	5198.7	1.44323	5.2348e-97	5.12855e-95	up
Cluster-12885.103339	12.81	11.75	7.27	166.98	160.79	162.53	34	34	21	572	450	431	4.42272	1.14852e-96	1.12325e-94	up
Cluster-12885.142491	3.98	1.61	1.38	127.65	145.21	132.61	16	7	6	663	609	527	6.35462	1.2932e-96	1.26255e-94	up
Cluster-12885.104710	249.38	243.42	272.96	959.24	1174.74	1048.59	361	394	437	1789	1839	1555	2.52994	1.5472e-96	1.5079e-94	up
Cluster-12885.134097	0.89	0.55	0.64	8.12	9.76	8.33	52	34	40	613	582	471	4.12248	1.9762e-96	1.92266e-94	up
Cluster-12885.100598	2.17	1.92	1.67	56	53.42	58.2	17	16	14	566	431	445	5.33354	2.43051e-96	2.36058e-94	up
Cluster-12885.106001	81.11	88.54	78.2	5.57	4.82	3.32	801	930	827	71	49	32	-3.69311	3.65715e-96	3.54579e-94	down
Cluster-12885.120412	73.46	72.88	68.2	8.75	8.22	7.8	1124	1182	1115	173	129	116	-2.64558	7.3151e-96	7.08013e-94	down
Cluster-12885.103672	7.14	7.99	8.09	71.27	81.24	75.27	46	55	56	593	541	475	3.7588	8.26702e-96	7.98771e-94	up
Cluster-12885.94414	35.3	38.47	27.04	172.97	184.43	177.22	150	176	124	949	816	743	2.87856	1.8335e-95	1.76851e-93	up
Cluster-12885.108906	105.85	92.89	107.14	5.32	8.23	7.05	1063	992	1152	69	85	69	-3.44057	5.30303e-95	5.10628e-93	down
Cluster-12885.112175	99.68	98.97	130.84	473.08	541.67	483.06	312.06	336	444.1	1911.37	1778.74	1503.06	2.64958	1.27943e-94	1.22985e-92	up
Cluster-12885.112917	225.23	216.02	229	18.9	21.61	23.24	1043	1075	1143	113	104	106	-2.93488	2.3897e-94	2.29317e-92	down
Cluster-12885.110089	1.81	1.4	0.28	374.39	382.6	379.11	6	5	1	1599	1326	1245	8.83775	2.90558e-94	2.78346e-92	up
Cluster-12885.89939	2.01	1.79	2.14	23.64	24.31	26.28	36	34	41	547	446	457	4.10626	3.01434e-94	2.88273e-92	up
Cluster-12885.100846	2.12	2	1.15	45.25	38.72	31.97	26	26	15	716	487	381	4.93319	3.19763e-94	3.05281e-92	up
Cluster-12885.110072	15.94	13.46	14.69	144.34	156.84	154.84	48	44	48	561	496	464	3.84219	4.17835e-94	3.98235e-92	up
Cluster-12885.121097	8.2	7.86	7	40.15	38.44	38.08	136	138	124	860	653	613	2.80624	5.2856e-94	5.02911e-92	up
Cluster-12885.109553	188.66	182.9	194.86	11.27	8.34	13.32	804	839	896	62	37	56	-3.64197	6.85452e-94	6.51086e-92	down
Cluster-12885.123708	2.07	2	1.77	16.56	19.11	17.76	57	58	52	588	537	473	3.65954	7.14789e-94	6.77805e-92	up
Cluster-12885.95024	17.35	16.38	13.71	92.79	106.66	104.88	106	107	90	732	674	628	3.15194	1.38657e-93	1.31261e-91	up
Cluster-12885.103986	39.84	39.46	42.94	0.32	0.22	0.61	879	921	1011	9	5	13	-6.30837	2.01307e-93	1.90249e-91	down
Cluster-12885.85792	23.17	23.84	17.93	149.93	162.54	159.56	80	89	67	668	587	546	3.33385	3.05067e-93	2.87824e-91	up
Cluster-12885.103619	7.4	8.52	7.04	90.62	80.96	70.87	43	53	44	680	487	404	3.86677	3.61094e-93	3.40113e-91	up
Cluster-12885.92166	6.61	5.49	5.69	44.64	43.94	43.16	76	67	70	663	519	483	3.3565	4.31297e-93	4.05556e-91	up
Cluster-12885.112198	64.22	62.38	64.79	166.13	166.36	166.63	635	656	686	2122	1692	1606	1.84818	6.26046e-93	5.87698e-91	up
Cluster-12885.109938	82.61	90.59	83.69	198.9	212.55	215.76	1005	1170	1089	3126	2655	2554	1.75399	7.15991e-93	6.71012e-91	up
Cluster-12885.134323	6.6	4.37	3.93	39.1	39.62	32.18	137	96	87	1049	841.98	648	3.36814	8.06862e-93	7.54913e-91	up
Cluster-12885.95833	205.34	180.61	162.3	0.96	1.55	1.09	1154	1087	981	7	9	6	-6.80262	8.11382e-93	7.57879e-91	down
Cluster-12885.106326	52.19	70.37	55.69	3600.31	4011.35	3610.35	7	12	9	603.77	652.64	554.48	6.43006	8.43428e-93	7.86504e-91	up
Cluster-12885.114689	24.82	25.01	32.43	131.02	125.69	115.75	220	236	308	1500	1147	1001	2.63971	8.49547e-93	7.90896e-91	up
Cluster-12885.87945	43.3	43.69	43.79	152.8	138.09	132.46	344	370	373	1568	1131	1028	2.16032748372987	9.02859e-93	8.39136e-91	up
Cluster-12885.116770	11.02	8.74	8.15	44.9	38.54	45.01	243	204	192	1280	870	963	2.67088	1.2892e-92	1.19623e-90	up
Cluster-12885.103616	348.8	322.3	331.55	749.77	670.03	683.22	1981	1960	2025	5499	3941	3808	1.53497	1.34514e-92	1.24608e-90	up
Cluster-12885.115870	20.29	19	19.31	56.75	59.08	60.54	443	439	450	1601	1320	1282	2.05487	1.87454e-92	1.73362e-90	up
Cluster-12885.104314	61.66	52.61	58.05	169.98	155.48	161.13	645	585	650	2297	1672	1642	1.96302	3.1662e-92	2.92337e-90	up
Cluster-12885.111839	768.9	780.79	870.52	2173.48	2311.53	2303.77	1131.1	1283.16	1415.48	4119.48	3674.16	3468.82	1.9603	3.71997e-92	3.42903e-90	up
Cluster-12885.99094	0.72	0.73	0.93	24.9	22.07	22.5	13	14	18	582	409	395	5.32844	5.29976e-92	4.87726e-90	up
Cluster-12885.105863	114.35	116.71	121.95	362.43	430.06	516.74	1083	1176	1237	4434	4191	4772	2.35833	9.77383e-92	8.97993e-90	up
Cluster-12885.151161	1.51	1.72	2.53	25.67	22.7	24.11	29	35	52	638	447	450	4.11125	1.01972e-91	9.35361e-90	up
Cluster-12885.102473	77.83	75.03	83.3	213.23	221.27	202.13	738	757	846	2612	2159	1869	1.89506	1.30842e-91	1.19822e-89	up
Cluster-12885.100492	11.53	12.4	10.36	319.77	368.01	348.71	14	17	14	500	488	438	5.39432	1.62534e-91	1.48602e-89	up
Cluster-12885.118620	12.54	9.01	13.38	112.18	114.08	130.23	53	41	61	612	502	543	3.81906	1.82883e-91	1.66935e-89	up
Cluster-12885.116334	33.88	37.14	32.96	93.05	86.91	80.04	842	976	874	2988	2209	1928	1.78795	2.07042e-91	1.8868e-89	up
Cluster-12885.116635	8.04	10.42	9.61	52.52	55.62	53.19	93	128	119	785	661	599	2.98633	1.25369e-90	1.14065e-88	up
Cluster-12885.114889	275.99	258.94	222.41	43.22	31.88	29.73	3262	3250	2812	660	387	342	-2.38197	1.32802e-90	1.20633e-88	down
Cluster-12885.117083	15.47	12.75	12.51	105.3	103.75	111.5	70	62	61	615	488	497	3.44744	1.6558e-90	1.50165e-88	up
Cluster-12885.108379	6.53	4.31	7.22	58.81	79.24	74.33	54	38	64	628	675	600	4.02074	1.87965e-90	1.7019e-88	up
Cluster-12885.109592	20.02	22.23	19.88	75.57	66.94	63.85	328	386	348	1600	1124	1016	2.19749	2.3671e-90	2.13981e-88	up
Cluster-12885.100919	6.61	5.93	7.53	39.31	45.72	40.95	101	96	123	776	716	607.79	3.11297	2.76599e-90	2.49638e-88	up
Cluster-12885.107439	134.33	127.87	111.65	331.71	299.19	299.28	867	882	774	2765	1996	1892	1.78375	4.78882e-90	4.31509e-88	up
Cluster-12885.112223	28.36	25.04	29.01	116.28	100.07	119.4	250	235	274	1324	908.32	1027	2.49101	6.08953e-90	5.47833e-88	up
Cluster-12885.112264	163.41	168.27	189.9	15.04	18.49	14.71	1043	1148	1302	124	122	92	-2.97335	6.87785e-90	6.17763e-88	down
Cluster-12885.102510	3.47	3.08	2.87	38.94	47.56	54.06	35	33	31	507	493	531	4.36795	7.13064e-90	6.39445e-88	up
Cluster-12885.120604	1.06	1.48	3.2	137.37	147.44	173.07	4	6	13	667	579	644	6.77051	9.24234e-90	8.27491e-88	up
Cluster-12885.172586	0.05	0.33	0.42	34.69	33.86	34.91	1	7	9	904	699	683	7.46457	1.0765e-89	9.62286e-88	up
Cluster-12885.105029	689.65	680.28	632.01	126.49	117.51	100.77	1872	2011	1865	443	336	273	-2.06613	1.22098e-89	1.0897e-87	down
Cluster-12885.127695	10.12	8.67	10.71	39.34	40.09	40.74	233	211	263	1170	944	909	2.48956	1.88816e-89	1.68247e-87	up
Cluster-12885.120265	7.53	4.39	8.49	62.62	57.64	53.48	97	60	117	1042	762	670	3.55054	1.92311e-89	1.7109e-87	up
Cluster-12885.114063	14.98	9.43	9.21	108.54	116.2	98.41	71	48	47	664	572	459	3.74097	2.0799e-89	1.84746e-87	up
Cluster-12885.128788	143.88	145.26	160.52	2.85	3.35	0.83	704	763	846	18	17	4	-5.50655	2.58238e-89	2.29016e-87	down
Cluster-12885.131517	21.32	20.29	22.19	71.54	67.95	64.16	358	361	398	1552	1169	1046	2.13845	2.71328e-89	2.40245e-87	up
Cluster-12885.114197	0	0	0.69	1374.06	1410.72	1401.11	0	0	5	11983	9840	9261	12.9983	3.54436e-89	3.13338e-87	up
Cluster-12885.115632	85.69	82.1	76.49	11.41	10.27	8.81	1261	1281	1203	217	155	126	-2.53009	3.60785e-89	3.1845e-87	down
Cluster-12885.108422	16.76	13.56	14.72	219.27	221.62	229.38	29	26	28	489	411	403	4.37168	4.12207e-89	3.63266e-87	up
Cluster-12885.118527	77.66	70.88	79.81	10.29	7.85	10.27	1566	1513	1718	268	162	201	-2.54233	4.8141e-89	4.23588e-87	down
Cluster-12885.166161	1.89	1.31	0.91	19.12	22.56	20.19	41	30	21	535	500	424	4.38734	6.16953e-89	5.42001e-87	up
Cluster-12885.112556	163.8	176.98	186.39	435.02	425.34	468.84	1190	1372	1453	4082	3189	3331	1.79898	7.39216e-89	6.48396e-87	up
Cluster-12885.110670	167.34	169.59	164.08	322.76	308.61	306.54	2305	2478	2416	5744	4361	4105	1.37013	7.81987e-89	6.84843e-87	up
Cluster-12885.105768	38.49	38.19	40.92	131.6	122.49	131.89	315	333	359	1391	1033	1054	2.1793	8.21963e-89	7.18731e-87	up
Cluster-12885.109480	229.8	217.65	207.32	501.97	436.78	436.16	2064	2081	1995	5824	4039	3822	1.53656	1.26121e-88	1.1011e-86	up
Cluster-12885.129571	2.55	2.29	2.45	17.62	17.12	15.2	79	75	81	705	542	456	3.24079	1.27286e-88	1.10954e-86	up
Cluster-12885.119273	25.1	20.53	21.64	135.73	131.14	136.39	101	89	94	705	550	542	3.05408	1.32158e-88	1.15023e-86	up
Cluster-12885.117704	4.99	5.16	4.03	23.53	24.72	25.83	130	142	112	792	658.36	652	2.85303	1.65708e-88	1.43999e-86	up
Cluster-12885.110153	65.14	58	59.37	166.66	161.55	168.81	561	532	548	1854	1433	1419	1.91201	2.64258e-88	2.29284e-86	up
Cluster-12885.141824	1.67	0.57	0.42	127.46	92.56	95.05	11	4	3	1086	631	614	7.38183	2.97203e-88	2.5747e-86	up
Cluster-12885.115801	60.25	59.57	62.12	146.13	148	146.7	771	809	850	2416	1944	1826	1.7416	3.184e-88	2.75409e-86	up
Cluster-12885.113136	64.24	67.32	64.82	676.04	458.08	508.5	59	71	67	798	467	491	3.52884	3.29647e-88	2.84699e-86	up
Cluster-12885.114563	38.19	41.33	40.6	4	4.43	4.56	960	1098.73	1089	130	114	111	-2.74978	3.68094e-88	3.17415e-86	down
Cluster-12885.108447	717.76	696.9	742.5	1595.38	1550.99	1593.04	1420	1519	1609	4070	3270	3182	1.60575	3.95099e-88	3.40179e-86	up
Cluster-12885.112404	13.32	23.36	17.25	254.42	260.93	256.16	21	41	30	517	443	412	4.30049	5.56128e-88	4.78091e-86	up
Cluster-12885.131194	3.05	1.73	3.32	21.01	23.36	23.57	105	63	122	935	822	786	3.52928	6.32906e-88	5.43264e-86	up
Cluster-12885.103611	22.35	22.71	23.73	65.73	64.29	65.93	435	468	493	1653	1281	1245	1.97421	8.74202e-88	7.49238e-86	up
Cluster-12885.112673	120.97	130.55	131.44	301.69	316.39	316.13	899	1035	1048	2896	2426	2297	1.75206	1.09649e-87	9.38314e-86	up
Cluster-12885.107795	94.99	93.46	94.18	218.56	210.47	214.03	869	910	923	2583	1982	1910	1.65178	1.52133e-87	1.29989e-85	up
Cluster-12885.113370	15.45	13.16	13.18	47.12	42.32	49.88	421	379	383	1659	1179	1317	2.20363	1.66053e-87	1.41668e-85	up
Cluster-12885.108936	242.49	230.01	238.83	461.58	485.51	468.82	2707	2728	2853	6657	5569	5096	1.45879	1.79344e-87	1.52775e-85	up
Cluster-12885.112301	267.97	260.84	284.17	0.8	0.14	0.6	1819	1891	2071	7	1	4	-8.52481	2.19971e-87	1.87099e-85	down
Cluster-12885.120205	3.45	3.93	4.17	26.15	26.09	20.38	93	112	120	912	720	533	3.11639	2.20577e-87	1.87331e-85	up
Cluster-12885.89792	16.25	20.91	32.85	242.84	197.18	206.71	59	82	129	1138	748	743	3.66172	2.78787e-87	2.36409e-85	up
Cluster-12885.58838	2.04	1.55	1.19	52.39	53.3	47.78	16	13	10	532	432	367	5.48208	3.90673e-87	3.30787e-85	up
Cluster-12885.113913	105.37	109.05	107.22	292.56	263.64	284.38	557	618	610	1997	1445	1477	1.85218	3.91265e-87	3.3079e-85	up
Cluster-12885.165898	4.03	4.35	3.03	27.12	24.33	22.98	91	104	73	791	562	503	3.17404	4.72476e-87	3.98848e-85	up
Cluster-12885.120313	0.72	0.59	0.54	20.56	19.6	17.7	15	13	12	551	416	356	5.43099	5.76384e-87	4.85833e-85	up
Cluster-12885.102627	16.38	15.4	16.21	65.53	56.4	54.67	261	260	276	1349	921	846	2.34451	9.95058e-87	8.37475e-85	up
Cluster-12885.110235	18.43	9.45	16.76	163.16	221.34	193.77	52	29	51.36	594	657.03	545	4.17597	1.30653e-86	1.09798e-84	up
Cluster-12885.120821	6.61	11.31	9.3	94.12	92.95	97.87	31	57	47	570	453	452	3.84907	1.72853e-86	1.45044e-84	up
Cluster-12885.116885	11.46	50.05	52.67	2728.01	2890.51	2579.93	2	11	11	598	608	513	6.57238	2.43466e-86	2.03992e-84	up
Cluster-12885.115358	52.2	67.85	54.2	223.43	246.56	239.05	215	301	241	1188	1058	972	2.49277	3.61438e-86	3.02385e-84	up
Cluster-12885.108207	172.87	166.14	165.97	0.16	0.21	0.29	2441	2488	2505	3	3	4	-9.14735	5.80838e-86	4.85216e-84	down
Cluster-12885.114276	123.51	116.72	109.15	16.48	17.08	18.97	1479	1484	1398	255	210	221	-2.27019	6.54365e-86	5.45826e-84	down
Cluster-12885.113278	1.88	4.95	0.84	1444.19	1544.61	1683.02	2	6	1	1979	1810	1868	9.7077	6.58544e-86	5.48497e-84	up
Cluster-12885.113086	52.98	52.22	59.23	2.36	2.9	2.73	659	689.58	788	38	37	33	-3.91047	7.63269e-86	6.3478e-84	down
Cluster-12885.118194	3.38	4.85	2.91	37.1	44.65	41.37	38	58	35	539	516	453	3.93351	9.80047e-86	8.13859e-84	up
Cluster-12885.112324	202.72	205.53	199.91	379.29	351.55	351.77	3631	3899	3824	8778	6450	6116	1.29701	1.60188e-85	1.32643e-83	up
Cluster-12885.59998	1.02	0.96	1.58	44.76	53.62	46.96	9	9	15	511	488	405	5.81241	1.60201e-85	1.32643e-83	up
Cluster-12885.125310	105.45	104.71	106.71	258.27	248.81	235.16	795	842	863	2515.01	1935.02	1733.01	1.6936	2.1199e-85	1.75265e-83	up
Cluster-12885.134087	6.46	5.48	3.99	28.87	29.3	27.13	167	150	110	965	775	680	2.89241	2.18533e-85	1.80409e-83	up
Cluster-12885.99662	2.36	2.66	4.83	325.04	359.67	383.72	4	5	9	710	654	661	7.22331	2.46685e-85	2.0335e-83	up
Cluster-12885.123434	22.27	19.89	18.41	125	108.57	129.34	101	97	90	732	512	578	3.05297	4.53106e-85	3.72962e-83	up
Cluster-12885.129824	1.1	1.81	1.37	33.83	34.77	34.63	12	21	16	477	390	368	5.05285	4.89946e-85	4.02696e-83	up
Cluster-12885.112645	59.15	4.69	14.81	4493.88	3960.94	4507.03	10	1	3	954	808	869	7.95885	6.37871e-85	5.23511e-83	up
Cluster-12885.115009	62.05	59.88	54.57	9.91	10.4	9.42	1604	1637	1505	331	275	236	-2.10340625821431	7.07573e-85	5.79869e-83	down
Cluster-12885.111488	117.02	111.61	107.81	271.89	237.09	236.43	1231	1248	1214	3695	2564	2423	1.61371	7.2436e-85	5.92761e-83	up
Cluster-12885.128990	0.76	1.65	0.75	23.83	22.99	16.71	17	39	18	690	527	363	4.79495	1.03224e-84	8.43473e-83	up
Cluster-12885.100556	14.22	12.42	13	79.76	75.33	69.05	103	96	101	746	563	489	2.96671	1.28955e-84	1.0522e-82	up
Cluster-12885.93080	0.71	0.44	0.55	82.07	95.82	78.03	6	4	5	901.67	839.5	647.85	7.71205	1.32834e-84	1.08228e-82	up
Cluster-12885.100528	144.03	137.19	159.27	388.96	364.88	353.11	1000	1017	1187	3488	2616	2399	1.79307	1.67313e-84	1.36122e-82	up
Cluster-12885.120964	193.02	193.94	181.3	501.68	535.77	534.24	501	549	512.05	1680	1467.02	1386	1.93892	2.07199e-84	1.68329e-82	up
Cluster-12885.115596	1029.87	989.92	1047.25	2568.15	2444.86	2296.2	810	903	933	2593	2155	1917	1.72692	2.37698e-84	1.92827e-82	up
Cluster-12885.118748	355.9	329.16	337.02	676.38	627.11	631.86	2628	2593	2670	6451	4778	4562	1.38717	3.4071e-84	2.75995e-82	up
Cluster-12885.122902	25.79	29.87	25.83	83.34	78.96	86.47	354	435	379	1478	1112	1154	2.07604	4.09202e-84	3.31e-82	up
Cluster-12885.102307	26.97	23.41	23.45	106.54	105.09	106.28	167	155	156	852	673	645	2.57492	5.19524e-84	4.19633e-82	up
Cluster-12885.118580	72.72	67.78	75.4	163.67	169.3	174.38	1208	1193	1338	3513	2882	2813	1.69682	1.01351e-83	8.17462e-82	up
Cluster-12885.102451	57.58	58.09	71.35	304.93	378.35	316.3	141.91	156.43	191.57	969.63	985.54	780.63	2.8863	2.3225e-83	1.87056e-81	up
Cluster-12885.120777	3.92	5.5	3.04	65.53	61.13	58.67	24	36	20	518	387	352	4.36236	2.36194e-83	1.8996e-81	up
Cluster-12885.81082	3.04	4.78	5.06	109.9	133.95	111.62	10	17	18	466	461	364	5.24601	3.55324e-83	2.85363e-81	up
Cluster-12885.111012	1.45	1.82	1.26	33.53	36.79	36.14	15	20	14	449	392	365	5.02279	3.88394e-83	3.11475e-81	up
Cluster-12885.109412	30.86	28.62	34.23	117.39	110.47	127.15	254	251	302	1248	937	1022	2.38548	5.93145e-83	4.74998e-81	up
Cluster-12885.110954	80.78	80.03	81.14	154.08	149.91	143.02	2803	2934	3002	6909	5315	4805	1.34987	7.85066e-83	6.27795e-81	up
Cluster-12885.100768	89.54	89.55	100.15	239.57	222.99	248.03	896	953	1073	3097	2295	2419	1.81116	9.20039e-83	7.34683e-81	up
Cluster-12885.120368	20.11	21.19	17.36	111.16	90.47	80.5	172	193	159.15	1228	797	672	2.73366	9.26979e-83	7.39173e-81	up
Cluster-12885.108733	424.92	378.02	418.32	67.19	75.42	71.76	2150	2052	2279	439	396	357	-2.04523	1.02442e-82	8.15714e-81	down
Cluster-12885.111883	18.56	15.32	16.58	57.62	70.05	74.63	349	305	333	1400	1349	1362	2.46989	1.06632e-82	8.47877e-81	up
Cluster-12885.110117	11.08	8.63	10.24	133.34	118.48	100.32	38	32	38	590	425	341	4.02499	1.13802e-82	9.03604e-81	up
Cluster-12885.113327	57.01	59.09	56.88	126.88	127.23	129.01	860	945	917	2473	1968	1891	1.61264	1.1936e-82	9.46399e-81	up
Cluster-12885.106079	20.45	21.94	23.81	68.95	70.87	69.26	328	373	408	1429	1165	1079	2.12215	1.2809e-82	1.01418e-80	up
Cluster-12885.114808	166.83	166.81	165.8	34.76	32.78	38.26	2683.83	2843.81	2849.54	722.5	540.46	597.8	-1.77562	1.28717e-82	1.01772e-80	down
Cluster-12885.113868	121.41	119.76	131.49	265.44	268.82	263.99	1739	1819	2013	4912	3949	3675	1.56277	1.31339e-82	1.03699e-80	up
Cluster-12885.107484	182.7	187.16	167.22	9.13	9.9	14.68	743.78	820.93	735	48	42	59	-3.54135	1.38471e-82	1.09176e-80	down
Cluster-12885.94694	55.88	59.02	57.24	168.22	164.89	168.44	348	393	383	1353	1062	1028	2.00899	1.64684e-82	1.29662e-80	up
Cluster-12885.113181	19.99	18.55	19.21	89.8	97.91	100.55	125	124	129	725	633	616	2.7866	2.36912e-82	1.86268e-80	up
Cluster-12885.104585	232.32	240.47	262.17	909.64	860.95	838.25	229	271	290	1153	938	865	2.29813	2.59956e-82	2.041e-80	up
Cluster-12885.78506	3.35	3.57	3.03	45.52	37.35	45.26	30	34	29	526	344	395	4.15361	3.80887e-82	2.98629e-80	up
Cluster-12885.114553	2006.36	1592.71	1641.68	4503.11	4347.05	4312.35	806	774	768	2305	2036	1913	1.8145	4.98112e-82	3.89993e-80	up
Cluster-12885.116558	137.77	132.01	140.21	31.18	28.67	28.41	2609	2647	2835	763	556	522	-1.75087	5.44995e-82	4.26106e-80	down
Cluster-12885.112811	4.13	2.47	3.12	32.73	34.92	32.35	52	33	42	532	451	396	3.83247	6.61356e-82	5.16364e-80	up
Cluster-12885.112674	112.12	114.53	102.94	224.19	204.96	204.97	1867.95	2021.71	1831.99	4825.84	3498.95	3315.96	1.41035	9.27594e-82	7.23227e-80	up
Cluster-12885.36147	46.84	41.7	38.1	139.35	131.3	136.93	323	307	282	1241	935	924	2.15546	1.57824e-81	1.22881e-79	up
Cluster-12885.110248	57.21	56.73	57.16	0.05	0.23	0.07	1726	1809	1839	2	7	2	-8.5403	1.82552e-81	1.41938e-79	down
Cluster-12885.109209	1.7	2.57	1.83	28.76	37.5	35.46	20	32	23	436	452	405	4.52279	4.67224e-81	3.62774e-79	up
Cluster-12885.121632	6.65	5.79	6.28	41.4	37.66	31.52	104	96	105	837	604	479	3.02851	4.98607e-81	3.86607e-79	up
Cluster-12885.125994	66.56	66.9	76.7	2.91	3.44	3.29	601	643	742	34	32	29	-3.9906	7.26407e-81	5.62459e-79	down
Cluster-12885.137660	2.46	4.59	3.45	29.41	27.4	26.99	46	91	69	711	525	490	3.45767	7.56884e-81	5.8525e-79	up
Cluster-12885.89016	8.96	9.27	3.98	93.27	83.6	81.08	46	51	22	618	445	409	4.01392	1.57765e-80	1.21822e-78	up
Cluster-12885.121124	1.68	0.84	1.84	33.48	47.63	49.55	17	9	20	438	496	489	5.37344	1.6895e-80	1.3028e-78	up
Cluster-12885.105783	19.52	21.81	18.21	78.62	84.62	82.43	163	194	163	848	728	672	2.51197	1.75718e-80	1.35312e-78	up
Cluster-12885.135744	5.33	5.99	4.73	21.71	21.41	21.43	170	202	161	895	698	662	2.47437	2.34914e-80	1.80648e-78	up
Cluster-12885.115599	44.65	51.41	44.48	102.95	104.36	101.06	1027	1251	1092	3060	2456	2254	1.59976	2.69119e-80	2.06669e-78	up
Cluster-12885.122001	11.35	12.64	10.55	76.52	90.58	89.26	62	74	62	540	513	479	3.3605	5.63593e-80	4.32219e-78	up
Cluster-12885.89025	36.27	31.8	29.98	109.32	97.17	97.65	366	341.17	323.93	1424.98	1008.31	960.29	2.10091	7.96497e-80	6.09999e-78	up
Cluster-12885.120371	30.82	26.22	33.06	106.2	111.36	110.97	275	249	316	1224	1023	966	2.33062	9.93092e-80	7.59526e-78	up
Cluster-12885.130003	1.16	0.98	1.19	44.5	50.17	41.64	10	9	11	495	445	350	5.82016	1.01955e-79	7.787e-78	up
Cluster-12885.121110	65.37	58.13	56.86	128.6	129.89	121.05	1520	1430	1411	3864	3090	2729	1.53952	1.26515e-79	9.64972e-78	up
Cluster-12885.105520	153.95	136.79	159.82	15.4	13.03	12.84	867	825	968	112	76	71	-2.97895	1.28352e-79	9.77655e-78	down
Cluster-12885.35477	0.52	1.02	0.49	14.99	14.26	13.65	13	27	13	486	366	332	4.87143	2.95169e-79	2.24525e-77	up
Cluster-12885.103737	51.21	37.48	48.93	171.7	164.96	199.96	405	316	415	1754	1345	1545	2.42881	6.94435e-79	5.27517e-77	up
Cluster-12885.75630	44.57	46.42	54.9	0.64	0.96	0.85	590	652	777	11	13	11	-5.45455	8.93105e-79	6.77517e-77	down
Cluster-12885.108634	67.46	68.01	67.62	162.32	148.48	150.7	729	781	782	2266	1649	1586	1.64953	1.19891e-78	9.08274e-77	up
Cluster-12885.81431	6.19	3.05	2.05	240.05	252.78	296.78	11	6	4	550	481	535	6.63034	1.35268e-78	1.02338e-76	up
Cluster-12885.100619	5.71	8.84	6.09	57.72	53.56	54.32	45.48	75.1	52	594.08	439.94	422.8	3.47437	1.41156e-78	1.0665e-76	up
Cluster-12885.155949	6	7.17	7.14	70.13	78.49	65.84	32	41	41	483	434	345	3.86419	1.49309e-78	1.12658e-76	up
Cluster-12885.126971	77.48	70.76	57.38	8.75	5.43	6.98	1590	1537	1257	232	114	139	-2.80585	1.91668e-78	1.44425e-76	down
Cluster-12885.118822	1.04	0.59	0.59	21.5	16.98	18.3	20	12	12	532	333	340	5.15024	2.36741e-78	1.78149e-76	up
Cluster-12885.93251	23.5	20.5	16.66	207.14	172.29	172.8	49	47	38	557	382	363	3.66118	2.81284e-78	2.11384e-76	up
Cluster-12885.110429	58.28	48.21	58.63	207.54	248.23	253.8	231	206	251	1062	1026	994	2.57249	3.20397e-78	2.40456e-76	up
Cluster-12885.120156	0.23	0.04	0	140.87	139.51	139.82	5	1	0	4033	3163	3004	11.1237	3.99232e-78	2.99221e-76	up
Cluster-12885.122109	119.87	113.92	103.88	26.77	23.45	22.31	2793	2808	2583	806	559	504	-1.75066	5.02261e-78	3.75939e-76	down
Cluster-12885.121772	51.2	47.62	55.79	140.7	139.31	129.94	629	621	733	2233	1757	1553	1.87009	5.21119e-78	3.89535e-76	up
Cluster-12885.102394	0.78	0.61	0.6	118.2	80.54	64.9	6	5	5	1182	643	491	7.52266	7.04216e-78	5.25699e-76	up
Cluster-12885.128930	51.57	43.96	47.23	4.48	3.85	3.05	837	756	819	94	64	48	-3.17367	7.39022e-78	5.50949e-76	down
Cluster-12885.88028	0.87	0.51	0.91	69.96	52.36	42.31	8	5	9	830	495	379	6.62942	7.40877e-78	5.516e-76	up
Cluster-12885.102737	323.58	495.48	182.38	8813.65	10194.8	9885.75	13	26	9	433	501	454	5.28112	7.45593e-78	5.54376e-76	up
Cluster-12885.118752	34.1	35.94	36.29	78.22	77.43	78.92	856	954	972	2537	1988	1920	1.60556	9.16228e-78	6.80348e-76	up
Cluster-12885.100024	14.26	15.45	15.16	118.18	123.34	138.91	46	54	53	492	417	445	3.55133	1.22079e-77	9.05301e-76	up
Cluster-12885.103308	13.17	6.03	4.91	180.61	148.73	138.48	32	16	13	566	382	337	4.76879	1.52973e-77	1.13291e-75	up
Cluster-12885.90668	100.42	90.34	106.59	4.45	3.97	5.36	611	588	697	35	25	32	-3.97296	1.81327e-77	1.34113e-75	down
Cluster-12885.127116	9.94	8.7	10.16	44.18	41.6	42	140	130	153	804	601	575	2.61382	3.48755e-77	2.57606e-75	up
Cluster-12885.124347	7.4	6.18	9.67	50.09	51.81	58.94	80	71	112	700	576	621	3.25151	3.66147e-77	2.70097e-75	up
Cluster-12885.115693	58.99	57.86	70.63	0.65	0.63	1.14	636	663	815	9	7	12	-5.84383	4.38399e-77	3.22971e-75	down
Cluster-12885.115689	331.86	342.58	357.59	832.95	870.25	883.6	688	781	811	2227	1919	1846	1.79578	6.22676e-77	4.58128e-75	up
Cluster-12885.119277	9.19	10.65	9.7	59.25	74.04	65.41	68	84	77	566	565	473	3.21548	6.77524e-77	4.9783e-75	up
Cluster-12885.112880	261.68	270.43	313.6	40.85	49.09	48.74	2628	2888	3372	530	507	477	-2.14714	6.97877e-77	5.12114e-75	down
Cluster-12885.120203	5.93	2.85	6.52	66.01	76.21	82.81	33	17	39	474	439	452	4.34543	1.0493e-76	7.6899e-75	up
Cluster-12885.110782	11.85	8.66	8.78	45.07	42.84	45.07	178	138	141	875	660	658	2.65158	1.33885e-76	9.79907e-75	up
Cluster-12885.111630	125.74	124.63	138.32	263.97	289.63	284.38	2540	2665	2983	6890.06	5989.4	5573	1.57207	2.13732e-76	1.56228e-74	up
Cluster-12885.126695	15.24	16.77	15.58	57.66	51.14	54.11	215	251	235	1051	740	742	2.24031	2.60129e-76	1.89894e-74	up
Cluster-12885.114923	36.3	34.82	31.62	71.03	74.29	71.88	1086	1101	1009	2746	2272	2083	1.54672	3.21676e-76	2.34519e-74	up
Cluster-12885.108069	0.14	0.26	0.13	132.5	94.09	97.78	2	4	2	2450	1381	1360	9.70545	3.61638e-76	2.63311e-74	up
Cluster-12885.103405	47	53.2	56	2.4	3.67	4.48	788	945	1003	52	63	73	-3.44397	4.80479e-76	3.49387e-74	down
Cluster-12885.114100	132.34	115.29	123.53	289.59	318.25	288.11	892	830	894	2521	2216	1901	1.7385	7.33213e-76	5.32476e-74	up
Cluster-12885.110711	13.28	9.14	5.97	801.47	543.52	524.05	156	114	75	12164	6558	5992	6.51182	8.66699e-76	6.28603e-74	up
Cluster-12885.129321	1.4	1.32	2.55	29.91	25.57	24.12	20	20	39	554	376	336	4.37677	1.2204e-75	8.83997e-74	up
Cluster-12885.163036	2.07	2.44	1.84	38.83	30.72	35.18	20	25	19	484	305	331	4.51111	1.44849e-75	1.04786e-73	up
Cluster-12885.141578	1.62	1.26	1.03	15.66	16.69	17.62	34	28	23	424	358	358	4.14591	2.07386e-75	1.49833e-73	up
Cluster-12885.109746	140.3	144.46	167.41	536.76	601.59	658.71	251	286	329	1238	1152	1195	2.46175	2.33793e-75	1.68695e-73	up
Cluster-12885.111343	78.17	81.82	81.05	175.82	164.06	157.01	1128	1252	1250	3278.01	2428	2202	1.50837	2.47884e-75	1.78632e-73	up
Cluster-12885.114033	4.96	4	4.77	54.97	60.31	57.89	29	25	30	415	365	332	4.12509	3.96267e-75	2.85195e-73	up
Cluster-12885.107668	6.45	12.65	5.39	170.13	214.35	205.54	12	26	11	408	426	387	5.05758	4.55325e-75	3.2728e-73	up
Cluster-12885.120791	1.04	0.14	0.69	98.67	86.6	93.51	7	1	5	859	603	617	7.707	7.42126e-75	5.32746e-73	up
Cluster-12885.110034	402.16	388.48	388.95	920.6	861.34	830.14	691	740	735	2039	1587	1449	1.61794	1.10217e-74	7.902e-73	up
Cluster-12885.112190	90.44	87.53	96.34	182.52	184.08	185.84	1897	1943	2157	4947	3952	3781	1.47371	1.30067e-74	9.31324e-73	up
Cluster-12885.131400	3.04	2.35	4.45	86.83	100.22	77.08	12	10	19	443	413	301	5.21093	1.75161e-74	1.25262e-72	up
Cluster-12885.105198	48.55	46.8	56.2	154.22	177.85	175.95	351	361	436	1440	1327	1244	2.20935	1.83095e-74	1.30769e-72	up
Cluster-12885.120378	3.02	2.8	3.74	26.16	25.19	22.91	50	49	66	559	427	368	3.42041	2.08892e-74	1.49004e-72	up
Cluster-12885.109827	622.76	593.19	805.44	8126.78	10078.7	8233.28	29	36	46	464	574.2	439	4.15353	2.15768e-74	1.53713e-72	up
Cluster-12885.3911	3.3	2.22	1.39	31.72	24.41	28.05	49	35	22	609	372	405	4.08492	2.19712e-74	1.56324e-72	up
Cluster-12885.110137	287.5	269.8	286.2	597.51	573.21	611.4	1078	1092	1160	2892	2244	2268	1.54684	4.39528e-74	3.12327e-72	up
Cluster-12885.135474	39.78	36.3	37.6	94.9	90.54	101.22	584	565	590	1800	1363	1444	1.79978	5.07968e-74	3.60503e-72	up
Cluster-12885.175110	5.4	5.41	4.43	28.91	32.86	29.8	81	86	71	560	505	434	3.05433	6.61724e-74	4.6903e-72	up
Cluster-12885.100925	23.73	27.14	30.86	83.61	85.96	86.45	367	445	510	1671	1363	1299	2.10914	6.96719e-74	4.93212e-72	up
Cluster-12885.106986	90.12	94.31	87.91	188.16	190.72	189.75	875	974	914	2360	1905	1796	1.52845	7.41817e-74	5.24476e-72	up
Cluster-12885.122499	0.37	0.97	0.96	14.86	16.08	17.02	8	22	22	413	354	355	4.83686	9.72126e-74	6.86444e-72	up
Cluster-12885.121571	0.15	0.12	0.43	13.41	12.64	10.62	5	4	15	566	422	336	6.16302	1.33789e-73	9.43535e-72	up
Cluster-12885.122178	0.09	0.6	0.51	53.95	51.74	47.71	1	7	6	759	579	506	7.42787	1.36748e-73	9.63192e-72	up
Cluster-12885.108643	55.2	51.92	58.98	193.34	178.71	191.78	228	231	263	1031	769	782	2.22916	1.56687e-73	1.10225e-71	up
Cluster-12885.104707	344.08	356.02	395.28	999.12	1025.22	1048.46	486	563	618	1818	1568	1519	1.95914	2.26621e-73	1.59222e-71	up
Cluster-12885.108469	1075.99	1061.62	1103.66	274.13	242.72	238.93	2486	2686	2782	817	594	554	-1.63181	2.5014e-73	1.75526e-71	down
Cluster-12885.110701	22.88	20.41	25.85	115.51	135.54	145.57	101.06	96.94	123.13	658.64	622.74	633.77	2.98784	2.6359e-73	1.84734e-71	up
Cluster-12885.123575	86.02	79.07	78.64	12.54	15.63	12.09	1709	1663	1668	322	318	233	-2.13341	2.68626e-73	1.88028e-71	down
Cluster-12885.110139	29.73	24.28	33.19	150.07	172.42	146.55	112.55	99.18	135.79	733.25	681.26	548.67	2.89167	2.94166e-73	2.05649e-71	up
Cluster-12885.87753	27.66	23.53	24.78	79.57	79.53	85.1	292	264	280	1085	863	875	2.15103	3.13702e-73	2.19033e-71	up
Cluster-12885.150506	0.06	0.18	0.54	35.58	41.24	40.7	1	3	9	722	664	621	7.67555	3.39075e-73	2.36455e-71	up
Cluster-12885.120584	0.33	0.51	0.82	58.11	53.98	48.2	3	5	8	685	507	429	7.04403	3.53855e-73	2.46456e-71	up
Cluster-12885.89265	113.26	62.82	106.82	533.75	541.7	540.05	156	97	163	947	809	764	2.99234	4.81061e-73	3.34639e-71	up
Cluster-12885.126440	19.52	16.71	20.06	61.52	71.78	67.07	273	248	300	1112	1030	912	2.29595	6.15862e-73	4.27879e-71	up
Cluster-12885.111600	92.47	97.75	102.68	305.55	328.6	282.11	295	338	355	1258	1099	894	2.11219	1.60314e-72	1.11243e-70	up
Cluster-12885.115225	153.89	139.95	160.49	338.43	304.37	318.68	1762	1702	1966	5006	3580	3552	1.545	2.11299e-72	1.4644e-70	up
Cluster-12885.155971	1.92	2.26	3.23	38.06	31.39	30.76	20	25	36	512	336	312	4.21528	2.54999e-72	1.76509e-70	up
Cluster-12885.107714	0.38	0.27	0.09	121.92	111.83	112.64	4	3	1	1655	1208	1153	9.35796	2.65355e-72	1.83451e-70	up
Cluster-12885.30946	4.57	9.12	4.96	133.42	130.49	126.94	11	24	13	414	332	306	4.84992	2.97183e-72	2.05203e-70	up
Cluster-12885.113757	219.46	221.71	226.23	621.74	562.84	547.87	403	450	456	1472	1105	1019	1.8452	3.23222e-72	2.22908e-70	up
Cluster-12885.112680	14.42	16.28	15.67	71.57	60.86	61.46	134	161	156	859	582	557	2.52843	3.44395e-72	2.37218e-70	up
Cluster-12885.120132	28.38	21.79	21.93	77.63	70.16	68.35	509	414	420	1799	1289	1190	2.05127	4.90428e-72	3.37392e-70	up
Cluster-12885.103893	0.8	1.36	1.8	30.61	24.2	25.7	10	18	24	492	309	311	4.79531	4.96393e-72	3.41077e-70	up
Cluster-12885.95949	120.95	113.74	106.47	8.01	11.37	6.08	772	776	730	66	75	38	-3.27715	5.31957e-72	3.65067e-70	down
Cluster-12885.103710	63.74	60.38	62.78	156.69	159.86	157	457	462	483	1451	1183	1101	1.80744	6.05672e-72	4.15148e-70	up
Cluster-12885.104977	0.4	1.83	3.67	211.42	162.81	208.6	1	5	10	682	430	522	7.06178	6.09033e-72	4.16942e-70	up
Cluster-12885.114114	46.15	40.88	50.39	130.77	156.93	143.69	480	452	561	1757	1678	1456	2.11446	6.19515e-72	4.23602e-70	up
Cluster-12885.117509	79.62	75.13	74.18	8.94	8.64	10.8	924	926	921	134	103	122	-2.55097	6.98542e-72	4.77057e-70	down
Cluster-12885.117940	85.4	83.79	79.26	10.78	10.1	9.27	822	858	817	134	100	87	-2.57331	8.65229e-72	5.90174e-70	down
Cluster-12885.88928	4.71	3.26	1.8	54.78	39.09	37.4	49	36	20	736	418	379	4.22631	8.87532e-72	6.04653e-70	up
Cluster-12885.107912	51.14	49.38	47.53	128.34	108.63	113.82	649	665	645	2104	1415	1405	1.71055	1.14833e-71	7.8138e-70	up
Cluster-12885.112370	132.05	135	103.08	462.11	343.18	332.94	931	1016	780	4208	2497.98	2296.46	2.08819	1.65581e-71	1.12533e-69	up
Cluster-12885.113459	39.84	38.13	34.76	90.3	87.18	79.51	733	743	683	2147	1643	1420	1.65585	1.82774e-71	1.24068e-69	up
Cluster-12885.103447	96.42	119.32	106.16	309.34	313.23	312.51	334	447	398	1383	1135	1073	2.00546	1.88706e-71	1.2794e-69	up
Cluster-12885.105206	383.92	402.24	370.67	72.42	74.02	72.04	1339	1517	1399	326	270	249	-1.93699	2.37478e-71	1.60812e-69	down
Cluster-12885.120098	33.06	35.15	38.87	89.24	88.65	91.72	595	670	747	2075	1634	1602	1.79479	2.58387e-71	1.7476e-69	up
Cluster-12885.84802	0.97	1.03	0.37	17.39	21.26	18.55	17	19	7	393	381	315	5.06705	2.60926e-71	1.76265e-69	up
Cluster-12885.111396	13.45	13.61	24.2	502.71	615.83	601.77	41	45	80	1977	1970	1824	5.52999	3.03778e-71	2.04966e-69	up
Cluster-12885.118248	63.87	59.8	63.68	3.51	1.54	2.79	563	561.21	601.48	40	14	24	-4.09101	4.33053e-71	2.9184e-69	down
Cluster-12885.112897	42.32	36.91	41.03	95.3	90.21	86.42	920	849	952	2677	2007	1822	1.64135	6.40683e-71	4.31247e-69	up
Cluster-12885.110955	1651.73	1661.35	1797.92	440.51	427.47	458.71	5937.69	6453.21	6990.91	2044	1606	1633	-1.47942	7.2133e-71	4.8495e-69	down
Cluster-12885.109960	10.18	10.84	8.55	32.38	30.04	34.7	269	303	241	1106	812	889	2.18367	8.01026e-71	5.37885e-69	up
Cluster-12885.134108	0.55	0.2	0.26	34.57	30.99	33.91	8	3	4	645	459	476	7.10673	9.39203e-71	6.29917e-69	up
Cluster-12885.114403	39.8	34.52	36.42	88.25	88.32	84.81	665	611	650	1905	1512	1376	1.70461	1.03311e-70	6.92075e-69	up
Cluster-12885.106901	1270.09	1218.78	1429.51	2790.01	2724.09	2823.49	2603	2748	3206	7374	5941	5834	1.55798	1.22531e-70	8.1985e-69	up
Cluster-12885.109337	801.86	712.78	833.77	1842.78	2002.03	2099.75	1142	1136	1314	3381	3086	3066	1.81532	1.30465e-70	8.71895e-69	up
Cluster-12885.176438	3.44	2.58	2.38	22.82	23.23	23.2	54	43	40	463	374	354	3.51308	1.33749e-70	8.92778e-69	up
Cluster-12885.119789	4.52	4.03	6.09	27.51	28.23	27.02	91	86	131	716	582	528	2.95831	1.56915e-70	1.04617e-68	up
Cluster-12885.113248	223.2	262.1	288.95	735.49	919.45	938.54	728	926	1021	3096	3142	3039	2.21208	1.71516e-70	1.14216e-68	up
Cluster-12885.115835	37.11	32.5	40.45	133.1	148.29	164.27	209	196	245	968	865	908	2.48339	1.98251e-70	1.31863e-68	up
Cluster-12885.115286	145.43	133.32	151.39	11.72	8.25	11.68	644	635	723	67	38	51	-3.2966	2.036e-70	1.3526e-68	down
Cluster-12885.109980	6.09	4.8	7.01	36.94	31.5	29.74	109	91	134	855	578	517	2.91821	2.42995e-70	1.61241e-68	up
Cluster-12885.109985	1571.9	1509.26	1178.12	246.66	151.43	173.53	1891	2051	1578	382	199	216	-2.42327	2.66262e-70	1.76472e-68	down
Cluster-12885.121239	0.96	0.38	0.22	31.03	29.54	32.07	12	5	3	501	379	390	6.38114	3.45505e-70	2.28722e-68	up
Cluster-12885.123008	4.48	4.29	4.73	17.29	16.85	17.4	157	159	177	784	604	591	2.39667	4.47327e-70	2.95778e-68	up
Cluster-12885.121452	12.74	5.69	8.34	212.68	204.65	241.58	18	9	13.05	387	313	350	5.11583	4.57493e-70	3.02144e-68	up
Cluster-12885.123127	32.58	25.5	25.69	127	135.47	136.78	128	108	109	644	555	531	2.72494	5.02313e-70	3.31356e-68	up
Cluster-12885.115179	20.5	24.3	22.51	63.89	68.91	64.63	300	377	352	1208	1034	919	2.01716	5.83704e-70	3.84594e-68	up
Cluster-12885.59702	12.06	10.11	10.64	80.15	69.7	78.66	60	54	57	515	360	385	3.26921	6.85997e-70	4.51463e-68	up
Cluster-12885.98612	2.79	2.89	1.57	40.34	29.61	29.62	30	33	18	560	327	310	4.25253	7.25243e-70	4.76732e-68	up
Cluster-12885.100777	100.7	91.43	86.01	227.15	200.57	211.27	699.19	677.73	641	2036.91	1438	1435.38	1.66784	8.25415e-70	5.41945e-68	up
Cluster-12885.111225	9.82	8.3	5.78	50.08	44.53	41.87	116	104.02	73	764	540.02	481.12	2.9863	8.65296e-70	5.67466e-68	up
Cluster-12885.145826	1.01	1.32	2.08	17.69	16.54	17.9	21	29	46	474	351	360	4.01706	9.15157e-70	5.99465e-68	up
Cluster-12885.102176	14.75	13.33	12.1	96.02	78.57	82.7	69	67	61	580	382	381	3.14882	1.26051e-69	8.24723e-68	up
Cluster-12885.102245	118.17	110.46	128.97	291.05	292.96	302.99	643	644	755	2045	1652	1619	1.77567	1.88729e-69	1.23337e-67	up
Cluster-12885.111468	32.82	30.22	31.27	76.8	65.19	71.22	830.91	809	844.54	2512.21	1687.94	1747.54	1.64132	2.68101e-69	1.75005e-67	up
Cluster-12885.107961	53.93	47.44	45.27	3.96	4.23	5.12	759	708	681	72	61	70	-3.00431	2.77719e-69	1.81072e-67	down
Cluster-12885.150005	0.08	0.16	0.31	10.72	9.5	10.63	3	6	12	498	349	370	6.24553	3.19582e-69	2.08125e-67	up
Cluster-12885.110682	288.96	305.51	273.43	78.07	68.87	71.67	2616	2944	2652	913	641.85	633	-1.52147	3.7951e-69	2.46866e-67	down
Cluster-12885.99587	68.64	87.24	68.53	378.91	373.11	394.64	87.34	125	96.9	620.89	517.03	518	2.82536	4.1798e-69	2.71576e-67	up
Cluster-12885.112313	10.68	10.63	12.61	53.48	59	51.85	102	108	129	660	580	483	2.74	4.87478e-69	3.16365e-67	up
Cluster-12885.115135	86.65	95.86	97.11	190.48	195.5	196.96	1145	1344	1372	3252	2651	2531	1.52424	4.97044e-69	3.22201e-67	up
Cluster-12885.90672	4.49	3.58	3.55	32.02	23.54	22.8	84	71	71	774	451	414	3.22035	6.30835e-69	4.08457e-67	up
Cluster-12885.135720	7.15	8.06	8.91	55.34	44.33	40.07	81	97	108	810	516	442	2.99656	6.89653e-69	4.46026e-67	up
Cluster-12885.110016	6.97	6.37	5.84	26.77	26.49	24.09	151	146	135	749	587	506	2.47891	8.0782e-69	5.21848e-67	up
Cluster-12885.121658	27.87	24.71	25.97	0.28	0	0.14	846	793	841	11	0	4	-6.98911	9.76781e-69	6.30271e-67	down
Cluster-12885.113839	24.14	26.68	25.92	122.52	119.18	117.18	93.95	112	109	615.61	483.94	450.86	2.69205	1.12703e-68	7.26387e-67	up
Cluster-12885.110381	56.1	56.46	56.74	122.09	111.33	122.88	867	925	937	2438	1764	1845	1.53839	1.27282e-68	8.19404e-67	up
Cluster-12885.112186	77.66	74.21	77.21	152.19	132.39	138.73	2453	2477	2601	6212	4274	4244	1.3497	2.48857e-68	1.60024e-66	up
Cluster-12885.127298	0.26	0.03	0.11	15.06	12.44	14.55	9	1	4	677	442	490	7.22785	3.16939e-68	2.0357e-66	up
Cluster-12885.111326	33.51	34.27	26.33	1.32	0.89	2.09	627.02	679	526	32	17	38	-3.99558	3.60919e-68	2.31554e-66	down
Cluster-12885.120801	70.34	80.63	85.36	222.66	215.46	211.95	376	462	491	1537	1194	1113	1.92369	4.34021e-68	2.78135e-66	up
Cluster-12885.138447	9.54	5.73	7.39	45.18	59.5	55.92	94	60	78	575	603	537	3.29515	4.65631e-68	2.98052e-66	up
Cluster-12885.88358	2.56	3.28	3.76	39.38	47.99	40.88	19	26	30	378	368	297	4.20045	7.85054e-68	5.01942e-66	up
Cluster-12885.71058	325.46	356.84	354.62	1305.34	1716.92	1478.86	207.94	268	258.9	1068.63	1245.26	1015.94	2.59994	7.92551e-68	5.0616e-66	up
Cluster-12885.102661	0	0.2	0	334.73	295.06	307.24	0	4	0	8113	5668	5593	12.6261	8.04662e-68	5.1331e-66	up
Cluster-12885.113325	6267.79	6160.38	5828.01	1295.62	1168.7	1346.62	2255	2698	2452	593	493	538	-1.78391	9.27775e-68	5.91175e-66	down
Cluster-12885.121530	1.11	0.49	0.62	14.04	10.3	13.65	30	14	18	491	285	358	4.57087	9.88713e-68	6.2929e-66	up
Cluster-12885.138177	20.49	22.11	17.45	61.02	57.02	60.25	290	332	264	1116	828	829	2.03805	1.13199e-67	7.19282e-66	up
Cluster-2121.0	0.31	0.65	1.11	20.73	21.4	17.64	5	11	19	430	352	275	5.30285	1.13267e-67	7.19282e-66	up
Cluster-12885.122533	20.56	17.06	18.16	144.95	103.58	130.33	69	62	66	628	364.01	434	3.23298	1.2668e-67	8.03552e-66	up
Cluster-12885.130425	0.85	3.96	1.58	83.84	66.31	63.93	4	20	8	509	324	296	5.51754	1.3424e-67	8.50545e-66	up
Cluster-12885.72664	0.8	0.36	0.82	15.03	13.34	11.44	19	9	21	464	326	265	4.79931	1.36641e-67	8.6478e-66	up
Cluster-12885.109485	26.94	24.19	22.42	62.31	57.15	62.94	547	520	486	1635	1188	1240	1.77751	1.57658e-67	9.96671e-66	up
Cluster-12885.123149	6.01	8.84	6.6	63.91	59.96	60.49	33	52	39	453	341	326	3.56713	1.82641e-67	1.15331e-65	up
Cluster-12885.121235	14.04	15.35	12.22	46.31	44.09	47.68	214	248	199	912	689	706	2.19808	3.31339e-67	2.08993e-65	up
Cluster-12885.130590	117.59	124.27	114.32	24.31	22.28	21.4	1258	1413	1309	336	245	223	-1.92109	3.38913e-67	2.13531e-65	down
Cluster-12885.89545	0.27	0.34	0.09	23.45	20.6	16.37	6	8	2	664	462	348	6.89605	3.67971e-67	2.31578e-65	up
Cluster-12885.102045	1.09	0.25	0.76	268.39	282.11	245.75	4	1	3	1266	1077	889	9.04993	3.92183e-67	2.4654e-65	up
Cluster-12885.115294	35.07	29.59	28.09	203.55	128.65	173.61	134	122	116	1004	513	656	2.91578	6.34108e-67	3.98176e-65	up
Cluster-12885.103605	18.69	17.95	21.66	92.98	86.93	90.98	101	104	126	649	487	483	2.68014	9.0198e-67	5.65748e-65	up
Cluster-12885.118943	0.66	0.34	0.24	16.12	15.86	20.68	13	7	5	409	319	394	5.89363	1.04811e-66	6.5667e-65	up
Cluster-12885.112334	59.78	52.95	54.16	5.93	2.88	2.86	991	930	959	127	49	46	-3.35133	1.06133e-66	6.64212e-65	down
Cluster-12885.116694	0.07	0.07	0.07	1099.07	1079.81	1254.25	1	1	1	18984	14813	16305	14.4289	1.37167e-66	8.57474e-65	up
Cluster-12885.152911	19.31	18.89	21.76	0.49	0.8	1.37	610.94	631.6	734.27	20	26	42	-4.06804	1.62235e-66	1.01306e-64	down
Cluster-12885.106520	1005.18	935.74	1221.55	3517.81	4152.11	4479.2	513.11	569.54	719.22	2295.23	2438.45	2491.63	2.4262	2.06123e-66	1.28568e-64	up
Cluster-12885.135595	3.18	2.78	3.05	16.26	15.66	14.18	91	84	93	601	458	393	2.82111	2.17425e-66	1.35467e-64	up
Cluster-12885.107697	208.6	221.04	220.71	43.64	40.08	47.6	1610	1819	1827	435	319	359	-1.84411	2.94698e-66	1.83409e-64	down
Cluster-12885.134765	2.14	2.23	2.83	23.39	23.83	22.64	29	32	41	409	331	298	3.7389	3.22269e-66	2.00345e-64	up
Cluster-12885.113073	0.31	0.12	0.06	55.28	57.62	59.03	5	2	1	1166	964	936	8.98018	3.71146e-66	2.30476e-64	up
Cluster-12885.114046	10.93	12.58	11.74	39.43	39.88	36.08	197	240	226	918	736	631	2.17528	4.10399e-66	2.5457e-64	up
Cluster-12885.103842	53.47	53.32	50.14	115.72	113.36	119.9	588	623	590	1644	1281	1284	1.61949	4.37926e-66	2.71345e-64	up
Cluster-12885.95589	10.6	3.61	10.26	223.26	260.91	262.95	13	5	14	352.43	349.08	333.25	5.42327	5.80558e-66	3.59325e-64	up
Cluster-12885.107936	31.57	26.81	33.15	86.46	91.88	103.31	424	382	476	1500	1266	1349	2.08529	6.10382e-66	3.77368e-64	up
Cluster-12885.135805	3.85	3.15	4.42	33.98	37.31	30.57	39	34	48	445	389	302	3.62029	6.36163e-66	3.92583e-64	up
Cluster-12885.47053	111.9	126.53	118.09	254.2	238.05	234.09	897	1081	1015	2632	1967	1833	1.49221	6.36391e-66	3.92583e-64	up
Cluster-12885.108762	181.37	188.54	202.72	400.58	446.45	445.22	1056	1175	1269	3012	2691	2543	1.64013	7.43769e-66	4.5832e-64	up
Cluster-12885.109711	96.89	91.41	89.77	15.75	18.97	17.03	1436.24	1436.71	1422.12	301.67	288.35	245.32	-1.96336	1.11572e-65	6.86768e-64	down
Cluster-12885.162988	6.13	5.73	4.62	48.87	59.08	52.54	37	37	30	381	369	311	3.75463	1.23731e-65	7.60773e-64	up
Cluster-12885.114492	150.71	134.31	150.94	377.97	330.59	350.01	540	520	585	1748	1238	1242	1.74672	1.26898e-65	7.79394e-64	up
Cluster-12885.80487	9.36	10.02	12.01	74.45	79.4	67.6	47	54	65	483	414	334	3.2819	1.35261e-65	8.29853e-64	up
Cluster-12885.118259	666.16	658.27	811.9	2747.95	2566.02	2985.59	213.18	258.07	305.14	1116.69	968.26	1066.83	2.43213	1.41473e-65	8.67014e-64	up
Cluster-12885.112477	39.91	38.77	47.02	92.21	98.95	96.91	1566	1607	1967	4676	3966	3681	1.65824	1.67444e-65	1.02506e-63	up
Cluster-12885.109864	12.22	11.85	14.69	64.79	66.88	79.15	86	89	111	589	486	545	2.90677	1.90421e-65	1.16445e-63	up
Cluster-12885.100849	45.65	45.12	53.02	118.52	120.13	119.69	570	598	708	1912	1540	1454	1.78024	2.26755e-65	1.38513e-63	up
Cluster-12885.102532	23.34	25.26	25.17	69.9	80.64	80.58	260	299	300	1006	923	874	2.11233	2.35835e-65	1.43903e-63	up
Cluster-12885.103118	111.37	88.76	150.84	638.35	603.59	556.63	125	113	189	922	743	649	2.82485	2.75757e-65	1.6808e-63	up
Cluster-12885.98407	1.35	1.51	0.75	50.42	39.52	36.47	10	12	6	484	303	265	5.60057	3.97288e-65	2.41893e-63	up
Cluster-12885.116782	14.51	16.28	16.08	56.02	51.76	53.38	167	199	198	833	612	598	2.24604	4.29998e-65	2.61526e-63	up
Cluster-12885.120103	0.88	1.45	0.67	12.19	9.54	12.17	28	49	23	504	312	377	3.96685	4.35187e-65	2.64395e-63	up
Cluster-12885.146582	4.95	3.6	4.22	52.32	41.28	29.19	57	44	52	778	488	327	3.73074	4.84278e-65	2.93902e-63	up
Cluster-12885.116592	34.24	33.38	37.28	82.21	87.57	84.69	539	557	627	1672	1413	1295	1.742	6.74194e-65	4.08718e-63	up
Cluster-12885.121294	1.54	1.2	1.31	33.34	38.55	40.09	12	10	11	336	310.08	305.59	5.25768	6.85337e-65	4.15025e-63	up
Cluster-12885.132927	52.25	53.5	66.76	477.48	482.73	465.1	35	42	51	410	366	334	3.51741	7.943e-65	4.80492e-63	up
Cluster-12885.69513	2.46	2.41	3.07	28.76	30.23	34.95	24	25	32	362	303	332	4.02651	1.19537e-64	7.22332e-63	up
Cluster-12885.109398	30.78	21.66	12.8	193.09	172.98	211.31	66	51	30	534	394	456	3.6322	1.26825e-64	7.65547e-63	up
Cluster-12885.56512	3.3	5.82	7.2	83.92	108.59	88	11	21	26	361	379	291	4.55933	1.45091e-64	8.74864e-63	up
Cluster-12885.104054	6.54	4.23	3.58	28.71	23.93	24.7	171	117	100	970	640	626	2.90138	1.48334e-64	8.9346e-63	up
Cluster-12885.108414	168.73	144.03	160.41	500.74	431.27	473.99	274	260	287	1048	753	784	2.04308	1.49878e-64	9.01788e-63	up
Cluster-12885.103515	217.09	218.98	272.91	590.75	642.05	624.24	920	999	1248	3232	2833	2610	1.85348	1.64855e-64	9.9084e-63	up
Cluster-12885.112829	2.73	0.8	0	4274.47	4018.14	3881.92	3	1	0	6047	4851	4439	12.2972	1.79544e-64	1.07797e-62	up
Cluster-12885.121421	85.72	84.15	67.42	227.25	228.67	232.82	311.22	330.04	264.72	1064.94	867.43	836.85	2.00898	1.95892e-64	1.17487e-62	up
Cluster-12885.108640	177.75	214.29	233.68	10.75	20.33	13.07	730	948	1036	57	87	53	-3.3694	2.17956e-64	1.30581e-62	down
Cluster-12885.100505	0.9	0.84	1.54	43.85	50.16	47.41	6	6	11	377	345	309	5.88794	2.48704e-64	1.48843e-62	up
Cluster-12885.109446	9.98	12.67	14.27	56.93	74.56	81.51	94	127	144	693	723	749	2.99136	2.95063e-64	1.764e-62	up
Cluster-12885.118581	10.95	11.28	8.1	56.12	39.6	36.98	256	279	202	1695	947	838	2.59717	3.18798e-64	1.90387e-62	up
Cluster-12885.108482	1943.44	1872.93	2335.48	288.87	375.45	370.05	4582.49	4832.52	6005.19	878.64	937.02	875.03	-2.10293	3.30297e-64	1.97045e-62	down
Cluster-12885.111597	18.31	18.25	17.57	62.5	57.3	65.6	183	194	188	807	589	639	2.24217	3.31029e-64	1.97271e-62	up
Cluster-12885.100386	1.92	2.94	0.98	47.69	62.18	85.41	11	18	6	352	368	479	5.53693	3.54233e-64	2.10875e-62	up
Cluster-12885.110928	92.84	97.9	103.21	256.39	280.84	266.36	347	395	417	1237	1096	985	1.91756	5.33628e-64	3.17333e-62	up
Cluster-12885.67611	70.62	70.86	60.8	212.03	194.99	229.34	248	269	231	961	716	798	2.12384	6.83394e-64	4.05965e-62	up
Cluster-12885.89839	3.56	1.65	3.56	28.73	26.18	24.15	57	28	61	595	430	376	3.63655	7.5704e-64	4.49238e-62	up
Cluster-12885.116574	10.26	11.88	11.34	25.24	28.76	27	561	686	661	1784	1606	1429	1.73902	8.79708e-64	5.2148e-62	up
Cluster-12885.110522	32	29.68	26.4	2.03	2.02	2.31	572	562	504	47	37	40	-3.32948	9.83692e-64	5.82505e-62	down
Cluster-12885.104317	118.46	73.08	130.74	998.8	1076.78	1099.85	37	28	48	396	397.01	384	3.79157	1.29201e-63	7.64276e-62	up
Cluster-12885.102336	0.6	0.14	0	388.02	313.79	339.11	4	1	0	3348.01	2165.87	2218	10.9736	1.72192e-63	1.01751e-61	up
Cluster-12885.109813	60.74	65.97	68.42	8.01	7.72	9.81	828	954	997	141	108	130	-2.47462	1.76935e-63	1.04444e-61	down
Cluster-12885.109472	438.06	405.64	420.81	86.49	102.74	97.46	2608	2584	2693	665	633	569	-1.67535	1.83817e-63	1.08392e-61	down
Cluster-12885.111433	200.72	199.85	193.58	348.03	343.8	346.39	1463	1554.29	1514	3276.41	2586	2469	1.27191	1.91661e-63	1.12899e-61	up
Cluster-12885.119639	217.6	217.11	245.71	28.22	30.3	41.43	1791	1904	2168	300	257	333	-2.30664	2.14116e-63	1.25994e-61	down
Cluster-12885.84476	2.98	1.33	2.02	458.08	523.93	537.1	4	2	3	792	763.61	741.52	8.40735	3.01205e-63	1.77055e-61	up
Cluster-12885.100154	29.38	19.11	18.37	117.98	136.6	125.13	114	80	77	591	553	480	2.98265	3.05478e-63	1.79379e-61	up
Cluster-12885.126348	26.21	27.7	26.77	0.03	0.11	0.34	724	809	789	1	3	9	-7.08107	5.7816e-63	3.39145e-61	down
Cluster-12885.112891	311.2	301.7	252.11	77.56	64.74	58.49	5971	6129	5165	1923	1272	1089	-1.63901	6.79758e-63	3.98326e-61	down
Cluster-12885.115084	165.8	156.75	189.36	396.8	443.13	454.65	831	843	1022	2568	2305	2241	1.80414	7.41268e-63	4.33916e-61	up
Cluster-12885.119876	7.61	2.85	8.05	171.75	177.88	235.64	12	5	14	349	302	379	5.46784	8.82617e-63	5.16119e-61	up
Cluster-12885.107994	14.09	18.41	18.16	85.13	90.98	79.57	75	105	104	585	502	416	2.79864	8.96143e-63	5.23484e-61	up
Cluster-12885.119507	0.2	0.29	0.29	20.95	22.8	15.81	4	6	6	531	458	301	6.71578	9.84671e-63	5.74599e-61	up
Cluster-12885.107740	336.53	310.43	318.07	535.53	555.84	551.07	2826	2777	2863	5809	4809	4518	1.23381	1.05762e-62	6.16528e-61	up
Cluster-12885.84149	2.05	2.82	2.3	37.22	34.11	39.64	15	22	18	351	257	283	4.41402	1.09707e-62	6.38862e-61	up
Cluster-12885.105728	9.45	10.11	10.15	25.84	22.69	25.17	415	469	475	1467	1018	1070	1.77499	1.15748e-62	6.73341e-61	up
Cluster-12885.104089	156.81	223.82	101.84	4846	5882.72	4581.48	8.8	16.32	7	334.67	404	295	5.43193	1.24088e-62	7.21113e-61	up
Cluster-12885.110953	50.84	63.74	70.84	204.14	206.74	213.52	233	314	350	1208	985	964	2.21431	1.2839e-62	7.45338e-61	up
Cluster-12885.140283	1.67	2.91	2.79	30.6	43.93	39.26	14	26	25	331	379	321	4.40765	1.6496e-62	9.56649e-61	up
Cluster-12885.108905	113.9	112.28	129.95	7.04	7.27	12.79	727	766	891	58	48	80	-3.2664	1.71553e-62	9.93858e-61	down
Cluster-12885.116784	83.2	76.8	73.55	9.42	11.13	10.04	813.76	798.91	770.34	119	111.95	95.77	-2.46836	2.11921e-62	1.22646e-60	down
Cluster-12885.108830	58.8	62.31	63.5	113.59	114.18	112.88	1370	1536	1579	3420	2722	2550	1.34783	2.81028e-62	1.62473e-60	up
Cluster-12885.102313	2.06	3.43	3.83	41.27	52.62	45.84	13	23.21	26	337	344	284	4.36886	3.05493e-62	1.76435e-60	up
Cluster-12885.105821	85.97	84.66	82.23	10.79	10.04	6.57	765	802	784	124	92	57	-2.73086	3.31705e-62	1.91376e-60	down
Cluster-12885.111595	95.52	69.02	101.06	478.81	464.56	469.22	85.6	71.14	102.03	551.39	462.82	442.76	2.88767	3.62731e-62	2.09062e-60	up
Cluster-12885.110155	0.23	0.22	1.5	134.26	164.76	180.21	1	1	7	749	741	768	8.3878	3.79788e-62	2.18668e-60	up
Cluster-12885.97957	9.12	12.79	12.27	96.46	92.12	80.83	33	50	48	450.56	348.33	289.62	3.44152	6.28494e-62	3.61494e-60	up
Cluster-12885.119468	38.53	27.14	36.76	168.66	154.17	171.77	111	85	115	627	467	493	2.74165	7.52367e-62	4.32299e-60	up
Cluster-12885.171302	3.74	3.44	6.02	36.33	31.7	40.34	43	42	74	539	374	451	3.49373	7.64566e-62	4.38859e-60	up
Cluster-12885.125538	0.54	0.7	0.43	10.88	10.76	10.72	13	18	11	341	267	252	4.74934	7.90214e-62	4.53118e-60	up
Cluster-12885.110904	1280.74	1274.82	1286.11	2419.38	2266.09	2334.57	1335	1514	1501	3244	2602	2539	1.34334	1.04463e-61	5.98391e-60	up
Cluster-12885.118806	2.43	4.52	3.57	25.38	26.49	25.73	35	69	55	472	391	360	3.34312	1.43033e-61	8.18495e-60	up
Cluster-12885.103621	30.87	32.24	21.57	0.96	1.47	0.55	575	636	429	23	28	10	-4.35624	1.51675e-61	8.67066e-60	down
Cluster-12885.123184	6.21	5.01	7.54	45.21	53.88	59.08	43	37	56	404	385	400	3.53929	2.10452e-61	1.20185e-59	up
Cluster-12885.110863	26.3	25.97	22.05	4.4	4.64	3.77	1204	1255	1076	260	217	167	-2.06825	2.60332e-61	1.48519e-59	down
Cluster-12885.115295	111.5	116.09	128.2	281.37	301.41	320.68	523	585	648	1704	1469	1481	1.81013	2.65424e-61	1.5127e-59	up
Cluster-12885.112139	0.35	0.5	0.82	11.28	9.4	9.05	10	15	25	417	275	251	4.61211	3.91213e-61	2.22651e-59	up
Cluster-12885.108745	11712.9	10543.9	9790.06	3792.86	3196.58	3399.88	7724.49	8157.13	7367.93	3206.01	2388.42	2406.12	-1.14765	3.91465e-61	2.22651e-59	down
Cluster-12885.145554	13.51	9.71	13.07	72.11	70.3	66.94	74	57	77	510	399	360	2.99556	4.54869e-61	2.58451e-59	up
Cluster-12885.102051	0	0.25	0.76	943.92	1039.48	1046.85	0	1	3	4467	3981	3799	11.9847	4.62029e-61	2.62254e-59	up
Cluster-12885.157867	1.43	1.72	2.52	21.51	23.13	25.14	18	23	34	350	299	308	4.07722	4.86263e-61	2.75731e-59	up
Cluster-12885.172776	0.17	0.29	0.68	8.52	8.3	7.84	6	11	26	396	305	273	4.88846	5.02975e-61	2.8492e-59	up
Cluster-12885.81331	20.78	20.84	22.32	82.3	84.57	96.66	123	132	142	629	518	561	2.50838	5.91276e-61	3.34602e-59	up
Cluster-12885.111359	315.47	299.71	330.26	549.63	530.55	537.3	3676	3709	4117	8274	6350	6094	1.23875	6.10353e-61	3.45049e-59	up
Cluster-12885.121457	23.69	27.08	28.07	0.14	0.5	0.14	506	612	640	4	11	3	-6.21225	6.7212e-61	3.79586e-59	down
Cluster-12885.111271	14.92	16.63	12.71	76.95	65.71	65.13	94	112	86	626	428	402	2.69964	6.94311e-61	3.91724e-59	up
Cluster-12885.117491	35.48	38.31	23.71	1.12	0.9	0.95	539	617	385	22	14	14	-4.55673	8.12786e-61	4.58106e-59	down
Cluster-12885.123661	274.18	261.35	262.89	464.77	428.6	448.16	1969	2003	2026	4310.97	3177	3148	1.21493	1.06274e-60	5.98383e-59	up
Cluster-12885.102056	114.97	117.71	128.27	293.5	303.22	324.9	427	472	515	1407	1176	1194	1.81889	1.15746e-60	6.51066e-59	up
Cluster-12885.106492	294.11	291.94	288.73	477.58	450.19	449.38	2866	3026	3013	6012	4513	4269	1.12034	1.2101e-60	6.79992e-59	up
Cluster-12885.113945	18.07	14.46	16.4	100.32	99.48	107.42	60	52	59	430	346	354	3.12105	1.44773e-60	8.1271e-59	up
Cluster-12885.111524	0.17	0.31	0.16	690.56	562.66	556.55	1	2	1	5352	3494	3275	11.9398	1.48779e-60	8.34366e-59	up
Cluster-12885.114977	80	109.75	97.28	268.17	317.55	287.31	360	531	472	1558	1486	1274	2.07151	1.57226e-60	8.80858e-59	up
Cluster-12885.104685	43.6	49.66	53.75	290.42	287.71	256.2	57	73	78	489	409	345	2.97167	1.87531e-60	1.0496e-58	up
Cluster-12885.116168	18.3	15.42	16.82	45.47	41.67	37.81	567	505	556	1821	1320	1135	1.77077	1.96308e-60	1.09762e-58	up
Cluster-12885.94039	7.58	6.36	6.68	26.04	30.38	30.49	135	120	127	599	554	527	2.54133	2.61201e-60	1.45867e-58	up
Cluster-12885.108935	82.34	85.76	97.97	202.38	207.66	213.93	664	737	847	2108	1726	1685	1.69315	2.61401e-60	1.45867e-58	up
Cluster-12885.97824	53.57	44.02	53.7	122.32	122.36	127.35	621	542	666	1832	1457	1437	1.76231	3.22592e-60	1.79835e-58	up
Cluster-12885.167730	2.18	1.73	2.31	19.69	19.85	25.23	31	26	35	361	289	348	3.84483	3.53607e-60	1.96929e-58	up
Cluster-12885.134141	5.48	5.04	4.48	29.72	25.63	24.3	80	78	70	561	383.98	345	2.87773	4.76609e-60	2.65167e-58	up
Cluster-12885.122612	55.58	53.9	46.85	177.46	184.84	169.37	174	183	159	717	607	527	2.2373	5.46764e-60	3.03898e-58	up
Cluster-12885.96216	2.93	3.54	4.78	38.11	29.16	37.53	28	36	49	471	287	350	3.67796	5.75773e-60	3.19705e-58	up
Cluster-12885.136264	0.22	0.67	0.56	13.06	18.59	17.05	4	13	11	311	351	305	5.53066	6.08339e-60	3.37454e-58	up
Cluster-12885.114745	40.24	39.01	34.57	3.71	5.53	5.08	939	963	861	112	132	115	-2.5323	7.37721e-60	4.0882e-58	down
Cluster-12885.111653	15.16	12.58	14.74	43.63	39.69	40.9	288	253	299	1071	772	754	2.01251	8.65474e-60	4.79143e-58	up
Cluster-12885.109570	10.79	10.04	15.59	53.87	52.24	61.62	147	145	227	948	730	816	2.6622	8.80625e-60	4.87051e-58	up
Cluster-12885.112968	14.25	13.55	12.75	45.09	40.74	34.89	290	292	277	1186	849	689	2.04065	9.68571e-60	5.35164e-58	up
Cluster-12885.117838	4.64	2.41	4.4	27.1	27.25	29.9	67	37	68	506	404	420	3.34419	1.01941e-59	5.627e-58	up
Cluster-12885.111351	1.18	1.31	0.91	14.19	12.17	10.07	29	34	24	451	306	240	3.88959	1.09984e-59	6.06501e-58	up
Cluster-12885.68996	0.34	0.97	1.29	43.03	27.77	35.42	3	9	12	484	249	301	5.79841	1.37228e-59	7.55991e-58	up
Cluster-12885.109844	31.62	35.48	32.65	72.36	67.87	71.23	584	694	644	1727	1284	1277	1.54926	2.0942e-59	1.15257e-57	up
Cluster-12885.120129	65.21	60.66	64.56	7.91	6.45	9.41	798	788	845	125	81	112	-2.54093	2.33184e-59	1.2821e-57	down
Cluster-12885.122098	10.14	6.97	7.67	44.35	42.95	34.66	126	92	102	712	548	419	2.76746	2.45175e-59	1.34671e-57	up
Cluster-12885.131808	646.56	640.52	596.56	219.31	189.67	185.27	9253	9721	9125	4055	2784	2577	-1.19842	3.21477e-59	1.7641e-57	down
Cluster-12885.121501	0	0	0.1	88.91	84.24	84.16	0	0	4	4362	3267	3093	11.7764	3.31858e-59	1.81929e-57	up
Cluster-12885.115513	130.66	129.83	99.68	762.36	581.8	579.57	73	86	64	545	372	351	2.88915	3.45155e-59	1.89034e-57	up
Cluster-12885.99557	36.74	40.88	29.19	159.58	134.27	152.33	122	147	105	684	467	502	2.53337	3.52458e-59	1.92846e-57	up
Cluster-12885.123025	198.03	188.79	207.98	372.91	420.73	398.49	1467.04	1491.97	1653	3568.16	3215.84	2886.27	1.46875	4.07298e-59	2.22634e-57	up
Cluster-12885.106559	9.33	8.02	10.11	51.28	60.53	55.92	61	56	71	433	409	358	3.07612	4.22347e-59	2.30635e-57	up
Cluster-12885.105756	77.95	71.84	79.12	167.48	161.31	165.36	623	612	678	1729	1329	1291	1.57534	4.25824e-59	2.32308e-57	up
Cluster-12885.111635	156.37	145.79	150.32	319.62	309.32	307.11	631	634	655	1665	1301	1224	1.51656	5.33297e-59	2.90657e-57	up
Cluster-12885.110359	2434.98	2682.53	3057.88	515.43	602.39	633.22	9855	11699	13363	2693	2541	2531	-1.75678	5.6247e-59	3.0626e-57	down
Cluster-12885.110063	177.93	150.83	148.79	312.21	314.96	313.68	1176	1065	1056	2665	2151	2030	1.4469	6.15936e-59	3.35046e-57	up
Cluster-12885.108547	552.05	551.06	620.88	1103.47	1153.55	1185.8	1794	1940	2186	4628	3928	3826	1.46513	6.26759e-59	3.40604e-57	up
Cluster-12885.108483	31.56	33.06	31.18	7.06	6.67	6.41	1200	1328	1264	347	259	236	-1.78348	7.01821e-59	3.81026e-57	down
Cluster-12885.119281	0.44	0	0	145.05	159.44	154.09	5	0	0	2121	1854	1698	10.5477	9.39667e-59	5.09662e-57	up
Cluster-12885.100456	8.03	3.45	6.87	64.4	61.17	49.65	50	23	46	518	394	303	3.72407	9.43719e-59	5.11366e-57	up
Cluster-12885.100321	2.34	7.93	4.26	152.3	155.7	148.78	4	15	8	335	285	258	5.42338	1.02655e-58	5.55713e-57	up
Cluster-12885.114395	30.22	30.43	27.79	0.85	0.93	0.75	412	440	405	15	13	10	-4.65707	1.18346e-58	6.40037e-57	down
Cluster-12885.156656	67.39	73.01	59.34	7.48	6.48	6.25	586	676	553	84	58	53	-2.83226	1.18726e-58	6.41475e-57	down
Cluster-12885.171508	24.19	22.67	25.03	1.8	1.55	1.94	489	485	540	47	32	38	-3.30398	1.44455e-58	7.7974e-57	down
Cluster-12885.121082	78.65	84.79	72.1	8.93	6.27	10.04	682	783	670	100.03	56	85	-2.75529	1.52362e-58	8.2163e-57	down
Cluster-12885.69898	3.47	4.16	3.91	42.37	38.36	29.32	29	37	35	457	330	239	3.71703	1.89604e-58	1.02086e-56	up
Cluster-12885.117938	36.03	39.48	41.16	80.77	87.87	79.96	803	931	979	2326	2004	1728	1.55491	1.89672e-58	1.02086e-56	up
Cluster-12885.108053	0.13	0.3	0.67	13.48	12.44	11.29	3	7	16	390	285	245	5.52585	2.03572e-58	1.09463e-56	up
Cluster-12885.107353	319.49	287.14	290.87	63.47	61.1	65.64	1392	1346	1367	357	277	282	-1.7712	2.15869e-58	1.15964e-56	down
Cluster-12885.100245	52.58	56.23	64.36	184.71	160.56	186.28	241	277	318	1093	765	841	2.0814	2.46149e-58	1.32104e-56	up
Cluster-12885.121291	2.54	2.36	1.54	17.76	15.42	16.25	47.97	47.3	31.15	434.01	298.61	298.23	3.41685	2.97757e-58	1.59648e-56	up
Cluster-12885.88289	65.54	59.6	65.98	3.33	4.7	3.97	473	459	511	31	35	28	-3.54157	3.47312e-58	1.86041e-56	down
Cluster-12885.100652	1.53	0.66	1.32	45	30.67	27.9	13	6	12	493	268	231	5.35051	3.53058e-58	1.88938e-56	up
Cluster-12885.130679	6.6	7.01	7.07	28.84	28.55	25.02	112	126	128	632	496	412	2.45885	3.82957e-58	2.04743e-56	up
Cluster-12885.111457	346.9	323.84	344.65	558.32	536.73	579.4	4249	4211	4515	8835	6750	6905	1.18667	3.83579e-58	2.04881e-56	up
Cluster-12885.103695	46.78	37.96	53.86	145.21	151.78	172.2	322	279	398	1291	1079	1160	2.22273	4.3552e-58	2.32327e-56	up
Cluster-12885.117545	91.69	88.39	86.39	159.07	152.48	153.14	1239	1267	1248	2777	2114	2012	1.26821	4.35792e-58	2.32327e-56	up
Cluster-12885.96573	48.87	47.36	48.06	138.22	130.33	154.83	256	266	271	935	708	797	2.01986	4.66211e-58	2.48308e-56	up
Cluster-12885.114357	75.51	76.79	70.67	125.58	117.3	114.77	2242	2410	2238	4818	3560	3301	1.14738	5.68383e-58	3.02439e-56	up
Cluster-12885.118898	10.32	9.16	10.9	59.68	68.69	48	75	71	85	560	515	341	3.00243	6.61947e-58	3.51891e-56	up
Cluster-12885.113215	191.2	189.61	213.6	390.65	404.63	427.17	1193	1265	1432	3148	2611	2612	1.5053	7.37641e-58	3.91759e-56	up
Cluster-12885.112807	58.34	51.25	49.76	99.01	95.31	95.04	1522	1414	1385	3338	2543	2403	1.32696	7.65917e-58	4.06392e-56	up
Cluster-12885.122907	5.79	3.64	4.51	30.46	29.31	26.96	72	48	60	489	374	326	3.10574	8.98972e-58	4.7654e-56	up
Cluster-12885.107303	2.72	2.52	3.43	61.82	63.3	54.54	11	11	15	323	267	218	4.83727	1.36155e-57	7.21067e-56	up
Cluster-12885.109815	55.28	63.12	61.96	6.93	9	8.62	772	935	925	125	129	117	-2.41949	1.60492e-57	8.49157e-56	down
Cluster-12885.109009	5.12	4.95	3.17	50.36	49.19	46.7	27	28	18	343	269	242	3.93853	1.66581e-57	8.80541e-56	up
Cluster-12885.110373	194.71	183.86	189.78	375.11	317.45	321.67	2162	2169	2255	5381	3622	3478	1.30005	2.7848e-57	1.47065e-55	up
Cluster-12885.108857	94.78	92.86	102.06	15.04	14.52	14.96	805	840	929	165	127	124	-2.23866	2.79206e-57	1.4731e-55	down
Cluster-12885.112948	1.33	1.2	0.49	11.12	11.84	9.33	41	39	16	442	372	278	3.89505	2.79693e-57	1.47429e-55	up
Cluster-12885.135329	5.15	5.23	5.15	15.8	16.35	15.31	191	205	204	758	620	550	2.07638	2.86019e-57	1.50621e-55	up
Cluster-12885.93201	533.79	486.2	432.23	94.34	83.93	80.22	1075	1078	953	245	180	163	-2.01545	2.89845e-57	1.52493e-55	down
Cluster-12885.120267	31.5	31.74	25.48	89.58	77.89	66.34	565	603	488	2076	1431	1155	1.86576	3.08548e-57	1.62181e-55	up
Cluster-12885.103799	107.28	101.63	106.04	200.29	187.99	193.55	1025	1033	1085	2472	1848	1803	1.35083	3.25848e-57	1.71114e-55	up
Cluster-12885.110740	2231.06	2117.26	2332.45	3543.28	3564.16	3663.26	20491	20695.5	22948.4	42038.4	33694.4	32817.4	1.15392	3.32251e-57	1.74314e-55	up
Cluster-12885.132534	25.22	23.07	23.47	60.9	55.96	59.48	366	355	364	1142	833	839	1.7632	3.38065e-57	1.77199e-55	up
Cluster-12885.121257	23.94	24.14	23.47	59.47	60.81	62.9	304.98	326.32	319.65	978.67	795.01	779.26	1.82156	3.78359e-57	1.98134e-55	up
Cluster-12885.143158	0.38	0.45	0.24	4.44	4.55	5.56	21	26	14	316	256	296	4.23872	3.99517e-57	2.09018e-55	up
Cluster-12885.111217	4.42	6.89	6.77	33.29	31.56	35.78	55	91	90	535	403	433	2.93696	4.7417e-57	2.47844e-55	up
Cluster-12885.51810	6.77	5.77	4.38	28.8	26.97	25.78	104	94	72	572	425	385	2.74044	4.96244e-57	2.59141e-55	up
Cluster-12885.116516	27.74	27.73	29.75	3.67	3.75	3.16	643	680	736	110	89	71	-2.54371	5.24163e-57	2.73466e-55	down
Cluster-12885.113582	61.75	58.23	61.2	162.59	174.18	168.54	258	262	276	877	758	695	1.94738	6.94673e-57	3.62088e-55	up
Cluster-12885.107920	56.44	59.01	56.39	107.34	112.3	109.24	809	897	864	1988	1651	1522	1.40206	7.40566e-57	3.85651e-55	up
Cluster-12885.136197	55.18	52.85	56.01	2.57	0.9	2.31	416	425	453	25	7	17	-4.34351	1.07566e-56	5.59632e-55	down
Cluster-12885.128668	127.73	139.38	134.77	4.54	3.28	5.53	371	440	425	17	10	16	-4.45165	1.11234e-56	5.78182e-55	down
Cluster-12885.108607	535.39	498.47	491.16	922.94	835.57	798.27	1931	1942.48	1916	4296.72	3149.39	2851	1.21371	1.26914e-56	6.5907e-55	up
Cluster-12885.110526	33.8	34.92	32.02	1.28	2.86	3.11	717	784	725	35	62	64	-3.35574	1.34301e-56	6.96331e-55	down
Cluster-12885.122297	0.18	0.04	0.13	31.95	26.94	26.24	4	1	3	894	597	551	8.37176	1.34337e-56	6.96331e-55	up
Cluster-12885.115806	50.16	45.31	49.97	118.75	122.43	122.97	362	349	387	1107	912	868	1.78989	1.35903e-56	7.03797e-55	up
Cluster-12885.119269	57.98	46.82	63.37	176.7	217.26	200.74	245	213	289	964	956	837	2.28902	1.49488e-56	7.73441e-55	up
Cluster-12885.131372	6.06	6.2	7.96	28.48	38.29	35.03	94	102	132	571	609	528	2.79309	1.74893e-56	9.04048e-55	up
Cluster-12885.102353	102.89	86.16	97.7	204.36	211.84	220.69	734	656	748	1883	1560	1540	1.61765	1.884e-56	9.72972e-55	up
Cluster-12885.107637	291.96	294.25	303.85	80.63	78	75.73	2041	2196	2280	728	563	518	-1.45967	1.95806e-56	1.01029e-54	down
Cluster-12885.109914	8.77	8.79	10.16	33.93	36.98	33.87	126	134	156	630	545	473	2.38128	1.96065e-56	1.0107e-54	up
Cluster-12885.101705	76.28	71.51	102.11	302.28	284.09	267.76	237	241	344	1212	926	827	2.23526	2.07235e-56	1.0673e-54	up
Cluster-12885.110636	41.3	39.85	31.87	0.18	0.45	0	722	738	595	4	8	0	-7.02876	2.34285e-56	1.20551e-54	down
Cluster-12885.66210	1.4	1.15	0.59	12.53	11.49	12.5	31	27	14	358	260	268	4.01155	2.4354e-56	1.25198e-54	up
Cluster-12885.115922	456.77	475.84	467.55	48.7	67.89	51.83	698.75	811.58	789.54	96	112	81	-2.5877	2.6502e-56	1.36116e-54	down
Cluster-12885.100910	47.34	48.96	53.86	104.45	105.45	108.72	704	772	856	2007	1608	1571	1.54856	2.73892e-56	1.40544e-54	up
Cluster-12885.87367	52.93	51.65	54.23	119.89	119.24	113.9	459	477	504	1343	1065	964	1.61771	4.92695e-56	2.52588e-54	up
Cluster-12885.107518	23.9	22.41	26.44	0.48	0.33	1.16	425	422	502	11	6	20	-4.78561	5.28716e-56	2.70808e-54	down
Cluster-12885.112403	30.48	32.52	31.47	2.57	4.41	2.27	818	923	901	89	121	59	-2.89249	5.91445e-56	3.02661e-54	down
Cluster-12885.114424	1.91	2.63	4.98	33.25	33.7	39.17	19.16	28.13	53.54	431.34	348.12	383.41	3.92667	6.41943e-56	3.28204e-54	up
Cluster-12885.70721	0.33	0.9	2.4	119.09	130	109.36	1	3	8	472	419	334	7.06748	6.45475e-56	3.29709e-54	up
Cluster-12885.110105	49.76	47.66	45	82.08	78.86	78.98	1443	1461	1392	3076	2338	2219	1.21842	8.23049e-56	4.20032e-54	up
Cluster-12885.143159	0.71	0.36	0.1	17.39	14.24	13.29	13	7	2	413.01	268	237	5.75356	9.05532e-56	4.61706e-54	up
Cluster-12885.108983	17.43	15.4	15.5	43.7	48.74	41.94	297	278	282.14	962.12	851	694	1.94198	9.09755e-56	4.63438e-54	up
Cluster-12885.68568	10.87	15.58	7.14	108.56	87.06	74.19	48	74	34	619	400	323	3.47625	9.61644e-56	4.89427e-54	up
Cluster-12885.133622	0.58	0.67	0.48	14.85	16.7	15.23	9	11	8	297	265	229	5.21916	1.07384e-55	5.46035e-54	up
Cluster-12885.141194	3.57	4.48	3.38	15.18	20.27	16.14	110	146	111	605	639	482	2.64227	1.11201e-55	5.64932e-54	up
Cluster-12885.123351	0.16	0.49	0.41	7.49	6.08	7.18	6	19	16	352	226	253	4.72866	1.31509e-55	6.67498e-54	up
Cluster-12885.107317	242.02	236.55	241.1	43.88	45.55	47.33	999.69	1052.41	1075	234	196	193	-1.93064	1.44277e-55	7.31642e-54	down
Cluster-12885.108633	2280.98	2127.69	2341.3	3587.59	3600.02	3716.89	9231.74	9279.23	10231.5	18744.2	15185.6	14856.6	1.15928	1.59546e-55	8.08342e-54	up
Cluster-12885.107846	89.7	93.15	84.43	162.51	161.23	158.31	934	1031	941	2186	1726	1606	1.31765	1.74831e-55	8.84987e-54	up
Cluster-12885.119767	0	4.58	0.93	927.4	980.65	962.27	0	5	1	1135	1034	961	9.43221	1.89496e-55	9.58353e-54	up
Cluster-12885.107291	22.03	20.77	19.48	65.78	54.98	51.86	309	309	292	1192	791	707	1.93759	2.08669e-55	1.05437e-53	up
Cluster-12885.115967	20.13	23.88	23.83	1.4	0.55	0.96	390	490	493	35	11	18	-4.04998	2.61207e-55	1.31865e-53	down
Cluster-12885.118905	1.58	2.54	3.26	27.01	34.65	31.25	14	24	31	310	317	271	4.11224	2.73539e-55	1.37966e-53	up
Cluster-12885.111377	44.84	42.63	46.17	99.09	98.76	102.84	469	474	517	1339	1062	1048	1.6346	3.06427e-55	1.54416e-53	up
Cluster-12885.117069	0.99	1.13	1.32	15.73	16.52	19.03	14	17	20	288	240	262	4.35833	3.07741e-55	1.54939e-53	up
Cluster-12885.110264	48.22	48.07	46.8	98.05	87.85	86.9	822.94	869	853	2162	1536	1439.93	1.3964	3.09972e-55	1.55922e-53	up
Cluster-12885.167631	0.75	0.33	0.33	13.8	15.93	13.95	13	6	6	308	282	234	5.43912	3.31658e-55	1.66681e-53	up
Cluster-12885.111053	20.75	13.74	11.65	154.3	135.79	115.22	44	32	27	422	306	246	3.61625	4.02041e-55	2.01873e-53	up
Cluster-12885.106833	12.75	17.99	18.15	85.17	112.03	90.75	56	85	86	483	512	393	3.02146	4.03039e-55	2.02193e-53	up
Cluster-12885.137639	0.32	0.55	0.42	16.72	15.75	16.35	5	9	7	336	251	247	5.70289	4.54357e-55	2.27734e-53	up
Cluster-12885.115653	95.63	95.24	100.6	186.87	193.25	178.12	908	962	1023	2292	1888	1649	1.40237	4.66294e-55	2.33509e-53	up
Cluster-12885.166944	2.89	2.88	2.62	25.17	28.29	19.68	35	37	34	394	352	232	3.59141	4.7895e-55	2.39633e-53	up
Cluster-12885.138051	3.99	3.06	2.21	22.93	21.39	24.01	54	44	32	401	297	316	3.35612	4.80438e-55	2.40163e-53	up
Cluster-12885.108879	269.24	249.65	244.14	487.74	409.11	419.31	2537	2503	2464	5937	3967	3853	1.25224	4.99879e-55	2.49659e-53	up
Cluster-12885.114094	1027.07	966.38	998.95	1607.5	1552.89	1504.56	2678	2747.74	2834	5407.78	4270.85	3920.62	1.10984	5.3156e-55	2.65246e-53	up
Cluster-12885.111066	302.45	296.06	269.6	73.93	46.91	55.11	4433	4601	4223	1400	705	785	-1.83644	5.38207e-55	2.68324e-53	down
Cluster-12885.110045	1487.96	1664.88	1471.7	2689.22	2446.68	2642.42	2750	3400	2985	6408	4833	4945	1.2209	6.29643e-55	3.13631e-53	up
Cluster-12885.110172	339.87	338.46	310.83	579.87	512.06	557.99	1748	1867	1721	3851	2732	2821	1.206	6.39026e-55	3.18023e-53	up
Cluster-12885.125825	1	0.86	0.93	26.83	18.9	17.73	12	11	12	418	234	208	4.97686	6.77364e-55	3.36804e-53	up
Cluster-12885.163841	9.8	9.07	7.56	33.75	36.82	36.92	120	118	99	534	463	440	2.49282	7.14693e-55	3.55051e-53	up
Cluster-12885.110249	1.22	2.2	2.01	21.83	25.06	22.99	13	25	23	301	275	239	4.14283	7.38301e-55	3.66455e-53	up
Cluster-12885.127366	0.07	0.19	0.31	33.39	30.55	29.54	1	3	5	657	477	437	7.83156	8.42916e-55	4.1801e-53	up
Cluster-12885.163520	0.72	1.35	0.96	23.67	25.24	22.95	7	14	10	298	253	218	5.02873	1.08084e-54	5.35526e-53	up
Cluster-12885.141739	0.11	0.11	0.04	29	24.83	24.07	3	3	1	996	675	620	8.73221	1.13239e-54	5.60573e-53	up
Cluster-12885.100238	0.29	0.36	0.27	40.55	39.43	38.07	3	4	3	548	424	388	7.47704	1.36983e-54	6.77515e-53	up
Cluster-12885.104837	150.47	159.65	193.66	518.03	451.92	463.01	287	336	405	1274	920	893	1.97243	1.66842e-54	8.24471e-53	up
Cluster-12885.109183	88.98	87.67	96.06	155.31	154.59	160.61	2294	2390	2642	5174	4076	4013	1.25036	2.4521e-54	1.21067e-52	up
Cluster-12885.109169	2186.14	1962.24	2251.41	0	5.05	2.67	1532.86	1607.63	1796.84	0	4	2	-9.29243	3.23497e-54	1.59579e-52	down
Cluster-12885.130271	2.66	3.14	3.49	78.35	102	104.23	7	9	10	266	283	274	5.40314	3.74888e-54	1.84768e-52	up
Cluster-12885.104814	190.88	233.95	284.86	3.85	6.7	5.99	346	469	567	9	13	11	-4.98397	4.12748e-54	2.0325e-52	down
Cluster-12885.125362	25.09	28.05	27.37	1.87	2.26	2.77	467	553	544	45	43	50	-3.09595	4.18076e-54	2.05693e-52	down
Cluster-12885.101062	1.4	1.03	0.87	21.35	15.45	19.57	18	14	12	355	204	245	4.56904	4.3635e-54	2.14496e-52	up
Cluster-12885.105552	227.01	214.22	240.83	52.68	50.4	55.07	1725	1736	1963	517	395	409	-1.64504	4.37405e-54	2.14826e-52	down
Cluster-12885.111130	138.63	124.48	149.24	18.53	8.88	15.79	1060	1015	1224	183	70	118	-2.78707	4.54542e-54	2.23048e-52	down
Cluster-12885.119517	1.74	1.62	1.62	38.64	40.3	38.99	10	10	10	287	240	220	5.0338	4.66885e-54	2.28904e-52	up
Cluster-12885.110628	301.15	283	274.46	471.78	457.18	452.01	1775	1785	1739	3591	2789	2613	1.15325	4.69246e-54	2.29861e-52	up
Cluster-12885.126702	10.72	13.85	11.27	42.05	44.34	47.97	121	166	136	613	514	527	2.37209	4.72249e-54	2.31072e-52	up
Cluster-12885.115240	39.79	40.09	33.87	4.02	3.94	5.29	651	695	592	85	66	84	-2.64218	4.72542e-54	2.31072e-52	down
Cluster-12885.111649	227.6	230.34	285.77	550.99	612.51	626.97	1035	1126	1401	3235	2896	2809	1.73222	5.01957e-54	2.45243e-52	up
Cluster-12885.19696	0.32	0.57	0.93	9.51	9.83	10.74	8	15	25	308	252	261	4.49736	5.16924e-54	2.52336e-52	up
Cluster-12885.110062	332.54	300.16	344.68	668.87	748.02	717.88	792	782	895	2055	1885	1714	1.59761	5.21013e-54	2.5411e-52	up
Cluster-12885.110278	49.11	51.9	51.93	0.67	2.65	1.27	396	446	449	7	22	10	-4.63721	5.28556e-54	2.57565e-52	down
Cluster-12885.66396	2.39	2.92	2.43	13.81	11.47	12.07	71	92	77	531	349	348	2.73695	5.53974e-54	2.69718e-52	up
Cluster-12885.23540	1.11	2.96	2.94	27.05	24.37	28.28	12	34	34	378	271	298	3.96213	6.89973e-54	3.35642e-52	up
Cluster-12885.98348	64.71	88.04	72.17	6.06	5.97	5.69	430	625	515	52	41	37	-3.19939	7.83389e-54	3.80754e-52	down
Cluster-12885.108897	558.29	542.23	604.99	163.59	164.1	172.23	5487	5668	6367	2077	1659	1650	-1.30658	9.43231e-54	4.58047e-52	down
Cluster-12885.122778	415.16	410.49	458.45	840.29	826.21	816.78	974	1054	1173	2543	2052	1922	1.41935	1.08001e-53	5.24013e-52	up
Cluster-12885.107025	592.56	616.08	708.14	134.08	133.67	132.98	1538	1744	2000	449	366	345	-1.79262	1.1833e-53	5.73636e-52	down
Cluster-12885.68352	1.03	1.57	1.32	26.4	37.08	31.33	8	13	11	264	296	237	5.05306	1.18892e-53	5.75861e-52	up
Cluster-12885.125678	8.09	7.49	6.71	69.84	75.04	62.84	29	29	26	323	281	223	3.6913	1.31072e-53	6.34308e-52	up
Cluster-12885.145954	10.28	11.06	10.68	29.4	28.69	25.27	278	316	308	1027	793	662	1.84524	1.42657e-53	6.89779e-52	up
Cluster-12885.115024	1.41	1.75	1.74	16.4	19.63	18.58	19	25	25	285	271	243	3.93962	1.4787e-53	7.14371e-52	up
Cluster-12885.174979	2.07	1.23	1.73	13.65	16.42	15.19	38	24	34	324	309	271	3.63624	1.66474e-53	8.03556e-52	up
Cluster-12885.112574	63.69	56.27	58.04	123.48	131.91	138.42	585	550	571	1465	1247	1240	1.6124	1.77366e-53	8.55396e-52	up
Cluster-12885.102857	10.93	8.47	8.02	26.58	27.12	26.35	304	249	238	955	771	710	2.01357	1.8296e-53	8.81615e-52	up
Cluster-12885.96390	29.4	30.18	30.23	0.29	0.51	1.23	392	427	431	5	7	16	-5.06993	1.96539e-53	9.46238e-52	down
Cluster-12885.99942	9.76	10.98	10.1	72.1	61.32	62.64	43	52	48	410	281	272	3.13439	2.21674e-53	1.06633e-51	up
Cluster-12885.111142	15.05	15.12	16.77	45.03	41.56	47.01	231	246	275	893	654	701	1.97236	2.27012e-53	1.09107e-51	up
Cluster-12885.120699	57.08	61.07	64.39	131.25	141.47	147.01	488.88	557	591	1452	1248	1229	1.66567	2.40266e-53	1.15379e-51	up
Cluster-12885.70415	85.56	86.96	107.94	7.33	7.62	8.76	488	531	662	54	45	49	-3.1084	2.71603e-53	1.30316e-51	down
Cluster-12885.113482	53.13	51.53	55.57	130.81	149.52	161.98	328.96	341.21	369.75	1046.01	957.56	983	1.93132	2.97051e-53	1.42404e-51	up
Cluster-12885.113984	32.37	34.43	27.96	2.94	2.49	2.41	469	529	433	55	37	34	-3.11989	3.29491e-53	1.57821e-51	down
Cluster-12885.83064	8.68	7.42	8.12	34.85	43.49	36.38	91.58	83.23	91.74	475.22	471.87	374.07	2.70794	3.58998e-53	1.71808e-51	up
Cluster-12885.115311	25.57	29.51	25.28	70.08	78.21	79.32	237	291	251	839	746	717	1.96855	3.96339e-53	1.89517e-51	up
Cluster-12885.111339	0	0	0	4470.15	4255.78	4261.21	0	0	0	47318	35941.1	34102	18.0873	4.68696e-53	2.23925e-51	up
Cluster-12885.109977	5288.74	5087.08	5135.39	8416.19	7132.6	7151.14	6057.4	6600.68	6561.08	12406.1	8949.15	8498.62	1.02014	4.78189e-53	2.28266e-51	up
Cluster-12885.114525	49.78	48.69	47.45	9.14	6.71	5.74	957	991	974	227	132	107	-2.28313	4.98829e-53	2.37917e-51	down
Cluster-12885.108870	75.26	65.52	77.01	170.47	203.9	194.08	440	410	484	1287	1234	1113	1.85063	5.0416e-53	2.40255e-51	up
Cluster-12885.112262	35.3	36.22	41.54	94.16	90.64	83.77	437	476	550	1506	1152	1009	1.71086	5.23686e-53	2.49348e-51	up
Cluster-12885.96371	49.34	45.22	51.7	0	0.54	0.33	622	605	697	0	7	4	-7.05237	8.40399e-53	3.99809e-51	down
Cluster-12885.109766	722.32	457.3	466.51	1954.4	1930.86	2345.73	254	196	192	874	797	917	2.42462	8.99957e-53	4.27781e-51	up
Cluster-12885.120175	0.32	0.2	0.69	13.77	12.9	11.55	6	4	14	338	251	213	5.44229	9.2522e-53	4.39417e-51	up
Cluster-12885.108103	447.34	382.56	438.19	791.67	812.76	758.14	1475	1366	1565	3369	2807	2481	1.36595	1.11088e-52	5.27145e-51	up
Cluster-12885.100589	13.39	10.48	9.69	66.41	45.37	63.57	103	86	80	660	360	478	2.85506	1.13598e-52	5.38604e-51	up
Cluster-12885.116032	149.28	129.4	132.74	242.17	232.98	232.91	1670	1538	1589	3500	2678	2537	1.24954	1.32852e-52	6.29361e-51	up
Cluster-12885.115154	19.88	23.06	25.19	80.56	85.93	84.74	116	144	158	607	519	485	2.3458	1.34777e-52	6.3794e-51	up
Cluster-12885.113132	127.94	119.66	128.07	243.44	232.78	262.03	870	869	935	2138	1635	1744	1.44051	1.42111e-52	6.72087e-51	up
Cluster-12885.53213	12.57	13.6	9.31	61.09	64.88	59.38	69	80	55	433	369	320	2.85577	1.45263e-52	6.86418e-51	up
Cluster-12885.113695	73.8	56.49	70.05	9.15	6.84	8.49	830	675	843	133	79	93	-2.56575	1.80528e-52	8.5234e-51	down
Cluster-12885.111474	7.62	7.29	9.36	54.37	62.65	57.12	37	38	49	341	316	273	3.30722	2.28125e-52	1.07615e-50	up
Cluster-12885.112776	9.5	11.4	9.7	38.55	35.64	32.21	132	168	144	692	508	435	2.26397	2.30643e-52	1.08712e-50	up
Cluster-12885.101382	15.84	15.31	13.5	1.9	1.64	1.13	625	638	568	97	66	43	-2.77891	2.72276e-52	1.28228e-50	down
Cluster-12885.119251	54.22	55.48	57.69	113.41	110.93	112.39	584	635	665	1578	1228	1179	1.47292	2.92825e-52	1.3779e-50	up
Cluster-12885.105866	69.24	66.96	67.38	8.05	9.93	9.94	664	683.1	692	99.72	98	92.93	-2.40605	3.20833e-52	1.50843e-50	down
Cluster-12885.120988	5.57	5.6	6.3	143.79	148.7	179.4	8	9	10	266	231	264	5.22789	3.21109e-52	1.50846e-50	up
Cluster-12885.115627	35.22	34.72	32.01	3.13	1.95	4.04	583	608.96	565.94	67	33	65	-3.01973	4.38674e-52	2.05902e-50	down
Cluster-12885.127583	77.64	72.7	72.81	10.17	14.56	11.5	1034.31	1027.59	1037	175	199	149	-2.16159	4.59497e-52	2.15495e-50	down
Cluster-12885.108630	41	38.5	42.39	132.88	126.17	122.96	163	165	182	682	523	483	2.11488	5.17206e-52	2.42357e-50	up
Cluster-12885.99748	36.81	27.21	26.46	159.46	252.67	196.18	75.01	61	59	419	548	403.11	3.23243	6.36044e-52	2.97795e-50	up
Cluster-12885.119241	10.93	16.26	14.57	64.16	68.99	49.73	103	163	147	781	669	457	2.59399	6.97859e-52	3.26464e-50	up
Cluster-12885.117154	12.54	16.11	15.12	42.59	43.17	42.51	191	260	246	838	674	629	2.01485	7.01618e-52	3.27949e-50	up
Cluster-12885.120732	0.05	0.09	0.05	92.24	93.78	92.75	1	2	1	2456	1978	1854	11.0127	7.91055e-52	3.69446e-50	up
Cluster-12885.103633	101.28	85.19	104.13	221.36	211.83	214.22	609	548	673	1719	1318	1263	1.62065	8.56533e-52	3.99694e-50	up
Cluster-12885.24108	1.21	1.61	2.14	13.95	12.27	12.49	27	38	51	402	280	270	3.42013	8.80454e-52	4.10516e-50	up
Cluster-12885.123783	48.97	49.24	62.39	0.43	0.32	0.8	441	472	602	5	3	7	-6.26523	1.14899e-51	5.35278e-50	down
Cluster-12885.103358	7.96	5.3	4.31	77.67	83.9	77.71	22.09	16	13	278	245	215	4.25176	1.166e-51	5.42749e-50	up
Cluster-12885.138971	0.04	0.04	0.15	32.74	29.8	30.85	1	1	4	1031	743	729	9.09118	1.18105e-51	5.49299e-50	up
Cluster-12885.96028	83.55	70	68.84	157.43	162.58	160.11	604	540	534	1470	1213	1132	1.57893	1.21048e-51	5.62524e-50	up
Cluster-12885.111542	0.12	0	0.55	84.18	89.33	91.87	1	0	5	930	787	767	9.09353	1.47876e-51	6.86628e-50	up
Cluster-12885.108156	4.04	2.94	3.84	20.26	23.4	18.64	66	51	67	428	392	296	2.99147	1.51633e-51	7.0349e-50	up
Cluster-12885.138554	0	0.14	0.34	41.77	44.13	42.02	0	2	5	733	615	555	8.48234	1.59138e-51	7.37699e-50	up
Cluster-12885.93142	16.13	13.86	15.41	0.18	0.57	0.16	417	379	425	6	15	4	-5.21297	1.91535e-51	8.87146e-50	down
Cluster-12885.119371	29.25	25.56	31.98	71.04	65.85	76.02	512	474	598	1607	1181	1292	1.75716	1.93648e-51	8.96191e-50	up
Cluster-12885.131300	0.91	0.86	0.93	16.61	18.15	18.73	11	11	12	259	224.99	220	4.77401	2.05559e-51	9.50532e-50	up
Cluster-12885.121809	0.57	0.33	0.39	7.15	6.39	7.56	18	11	13	290	205	230	4.50003	2.30422e-51	1.06463e-49	up
Cluster-12885.108559	773.91	792.65	865.72	2060.13	2079.77	1973.41	359	441	465	1220	1116	1003	1.80396	2.54196e-51	1.1735e-49	up
Cluster-12885.108342	989.09	974.22	1082.18	1978.61	1881.15	1920.8	1031	1157	1263	2653	2160	2089	1.39675	2.63472e-51	1.21533e-49	up
Cluster-12885.115298	28.47	35.41	30.56	140.97	125.12	159.88	81	109.57	94.43	517.56	374.46	453.37	2.63986	3.02312e-51	1.39334e-49	up
Cluster-12885.115145	80.91	79.02	66.47	0.22	0.56	0.88	563.67	587.72	497.08	2	4	6	-6.70439	3.34084e-51	1.53851e-49	down
Cluster-12885.110582	136.24	129.16	157.91	356.1	410.86	372.07	352	364	444	1187	1120	961	1.89593	3.42517e-51	1.57606e-49	up
Cluster-12885.102440	76.86	71.75	75.99	151.41	159.26	141.58	672	668	712	1710	1434	1208	1.47537	3.4581e-51	1.5899e-49	up
Cluster-12885.141937	6.45	7.23	7.35	23.66	21.33	20.81	157	186	191	744	531	491	2.10913	3.55511e-51	1.63317e-49	up
Cluster-12885.122091	12.27	14.41	14.44	42.43	43.76	39.46	167	208	210	746	611	522	2.07512	3.82088e-51	1.75382e-49	up
Cluster-12885.106582	245.71	219.15	231.1	55.63	51.12	43.33	1416	1352	1432	414	305	245	-1.74451	4.57367e-51	2.09765e-49	down
Cluster-12885.90581	0.09	0.15	0.06	10.88	11.72	11.39	3	5	2	446	380	350	7.27626	5.07586e-51	2.32607e-49	up
Cluster-12885.120824	176.84	153.37	134.75	24.36	25.43	25.49	939	873	770	167	140	133	-2.15821	5.08055e-51	2.32632e-49	down
Cluster-12885.98845	59.06	71.06	74.24	190.7	197.47	228.23	232	301	315	967	809	886	2.05788	5.19653e-51	2.37749e-49	up
Cluster-12885.98622	90.36	101.69	82.46	19.24	16.42	16.01	985	1178	962	271	184	170	-1.93831	5.30104e-51	2.42333e-49	down
Cluster-12885.104243	24.43	27.19	26.54	56.21	49.65	44.57	1347	1582	1559	4005	2794	2377	1.40811	6.29535e-51	2.87552e-49	up
Cluster-12885.162220	8.7	8.44	8.02	34.14	26.88	28.75	137	141	135	695	434	440	2.30162	6.57342e-51	3.0001e-49	up
Cluster-12885.117267	63.08	59.76	53.2	4.74	2.7	1.85	453	458	410	44	20	13	-3.73878	6.71097e-51	3.06039e-49	down
Cluster-12885.25610	1.6	2.09	2.23	30.78	37.98	49.86	10	14	15	249	246	306	4.78778	6.75859e-51	3.0796e-49	up
Cluster-12885.99825	62.23	58.58	59	100.54	97.39	96.3	1447.02	1441	1464	3021	2317	2171	1.1757	8.40509e-51	3.82673e-49	up
Cluster-12885.85764	10.76	12.49	16.32	101.33	143.57	115.19	26	33	43	316	367	279	3.65117	9.63467e-51	4.383e-49	up
Cluster-12885.125513	1.21	0.19	0.56	71.92	70.25	69.63	6	1	3	461	362	340	7.25238	9.7279e-51	4.42183e-49	up
Cluster-12885.147889	0.27	0.88	1.38	32.66	32.92	29.5	2	7	11	313	252	214	5.67319	1.06121e-50	4.81983e-49	up
Cluster-12885.96234	41.44	38.33	45.29	122.84	151.41	153.19	185	184	218	708	703	674	2.24003	1.24056e-50	5.62986e-49	up
Cluster-12885.109256	9484.6	9321.15	9091.42	3514.33	3035	3239.78	7976.19	9052.45	8636.18	3796.05	2848.57	2880.05	-1.03706	1.27821e-50	5.79602e-49	down
Cluster-12885.113841	26.67	20.87	22	0.6	0.12	0.56	445	369	392	13	2	9	-5.27219	1.33082e-50	6.02971e-49	down
Cluster-12885.125015	158.12	146.56	129.37	20.63	22.33	15.49	736	733	649	124	108	71	-2.41977	1.65038e-50	7.47154e-49	down
Cluster-12885.119434	23.08	21.84	20.02	0.47	0.65	1.12	382	383	354	10	11	18	-4.43605	1.7674e-50	7.99487e-49	down
Cluster-12885.77959	14.25	13.45	12.97	73.07	68.59	75.87	58	59	57	384	291	305	2.88812	1.77135e-50	8.00629e-49	up
Cluster-12885.111826	178.5	187.83	197.55	2.13	3.91	1.08	387	447	468.01	5.95	9	2.35	-5.86754	1.84112e-50	8.31497e-49	down
Cluster-12885.103849	0.93	0.29	1.09	18.07	16.63	16.67	12	4	15	301	220	209	4.94007	2.1095e-50	9.51937e-49	up
Cluster-12885.109006	76.54	70.81	72.32	135.35	134.18	121.36	1109	1088	1120	2534	1994	1709	1.29698	2.39821e-50	1.08135e-48	up
Cluster-12885.127968	10.69	12.1	13.43	37.09	33.27	35.95	196	235	263	879	625	640	2.01566	2.4213e-50	1.09089e-48	up
Cluster-12885.110475	21469.9	20270.5	22051.8	0	0	0	46037.9	47733.2	51684.3	0	0	0	-17.6042	2.64091e-50	1.18888e-48	down
Cluster-12885.118518	220.17	213.58	171.32	46.28	41.9	35.93	1547	1602	1292	420	304	247	-1.81338	2.72818e-50	1.22718e-48	down
Cluster-12885.137902	3.04	3.31	4.36	19.56	22.86	23.36	45	52	69	374	347	336	3.07757	2.93007e-50	1.31694e-48	up
Cluster-12885.109847	41.52	39.97	36.23	7.96	6.02	6.31	916	933	853.1	227	136	135	-2.06365	2.97457e-50	1.33587e-48	down
Cluster-12885.115091	59.75	60.86	72.57	176.84	190.47	181.89	234	257	307	894	778	704	1.9721	3.07876e-50	1.38155e-48	up
Cluster-12885.125826	1.28	0.96	1.77	10.75	11.41	9.9	34	27	50	368	309	254	3.45572	3.14312e-50	1.40931e-48	up
Cluster-12885.106169	39.69	38.95	37.56	9.02	8.56	9.31	1188	1232	1199	349	262	270	-1.64629	3.62438e-50	1.6238e-48	down
Cluster-12885.116740	43.98	42.23	32.67	4.63	3.35	3.54	588	599	467	80	46	46	-2.88765	4.72901e-50	2.11701e-48	down
Cluster-12885.82295	2.02	3.38	3.56	21.27	21.1	26.8	27	48	51	368	290	349	3.40733	5.08839e-50	2.27607e-48	up
Cluster-12885.113610	364.96	366.55	412.21	84.56	89.02	85.28	1451	1571	1770	434	369	335	-1.6789	5.31773e-50	2.37676e-48	down
Cluster-12885.112943	60.63	55.81	53.02	0.13	0.08	0.52	713	697	667	2	1	6	-7.4568	5.33211e-50	2.38129e-48	down
Cluster-12885.126632	0.43	0.73	0.36	8.91	8.91	9.4	10	18	9	269	213	213	4.63028	5.86941e-50	2.61917e-48	up
Cluster-12885.103233	229.63	179.46	250.33	17.62	23.37	18.89	596	508	707	59	64	49	-2.99892	6.16371e-50	2.74831e-48	down
Cluster-12885.113285	150.54	149.45	143.47	231.79	227.82	231.28	1659	1750	1692	3300	2580	2482	1.10585	9.0043e-50	4.0117e-48	up
Cluster-12885.109572	429.07	413.39	379.99	696.51	596.57	594.81	6452.53	6590.69	6106.52	13533.2	9198.57	8691.27	1.09265	9.46363e-50	4.213e-48	up
Cluster-12885.119636	174.36	164.35	148.77	354.07	290.76	286.42	1169	1177	1071	3066	2014	1880	1.40119	9.88965e-50	4.39917e-48	up
Cluster-12885.116807	143.59	141.09	131.67	215.24	209.05	197.2	2726	2836	2669	5280	4064	3633	1.04408	9.92082e-50	4.40954e-48	up
Cluster-12885.107826	809.43	808.36	764.98	263.31	282.05	264.96	5436.55	5799.32	5516.83	2284.09	1957.04	1742.15	-1.08891	1.04229e-49	4.62902e-48	down
Cluster-12885.122125	26.72	24.48	25.52	50.03	51.43	50.18	620	601	632	1500	1221	1129	1.44784	1.0563e-49	4.68754e-48	up
Cluster-12885.115841	7.88	6.91	9.95	41.54	33.32	33.78	100	93	135	681	434	417	2.59567	1.07536e-49	4.76837e-48	up
Cluster-12885.111989	101.55	102.16	115.89	195.82	201.79	189.96	1400	1494	1708	3488	2854	2546	1.34153	1.71312e-49	7.59033e-48	up
Cluster-12885.129678	11.24	12.31	13.36	28.76	30.81	32.02	329	381	417	1088	922	908	1.7737	1.78929e-49	7.92155e-48	up
Cluster-12885.118102	46.69	49.56	43.62	10.8	9.91	9.77	1040	1168	1037	311	226	211	-1.72976	1.82178e-49	8.05905e-48	down
Cluster-12885.112436	36.89	30.78	35.77	77.99	69.44	75.5	644.01	569.19	666.93	1759.34	1241.99	1279.73	1.57215	1.86075e-49	8.22493e-48	up
Cluster-12885.120031	18.51	18.82	20.84	47.12	45.71	49.09	311	335	374	1023	787	801	1.74997	2.34234e-49	1.03455e-47	up
Cluster-12885.110282	39.66	39.91	40.24	81.21	72.1	69.11	871.52	927.98	943.85	2306.26	1621.47	1472.93	1.35667	2.54201e-49	1.12186e-47	up
Cluster-12885.134429	4.83	4.62	5.58	20.36	22	20.84	86	87	106	468	401	360	2.53479	2.55961e-49	1.12874e-47	up
Cluster-12885.100404	15.19	17.86	11.75	65.56	61.51	68.39	89	112.01	74	496	373.01	393	2.59536	2.68267e-49	1.18208e-47	up
Cluster-12885.131161	38.99	39.47	35.07	0.18	0.38	0.32	498	535	479	3	5	4	-6.58219	2.69231e-49	1.1854e-47	down
Cluster-12885.108638	1.24	0.77	2.31	51.24	41.74	44.47	6	4	12	319	209	211	5.44831	2.82994e-49	1.24502e-47	up
Cluster-12885.111216	22.41	22.24	23.77	64.09	66.23	55.95	236	249	268	872	717	574	1.90943	3.00081e-49	1.31916e-47	up
Cluster-12885.102551	0.17	0.31	0	53.37	57.31	53.33	2	4	0	833	711	627	8.89555	3.00864e-49	1.32157e-47	up
Cluster-12885.98614	10.01	12.45	14.08	39.76	38.26	37.59	167	220	251	857	654	609	2.12237	3.286e-49	1.44227e-47	up
Cluster-12885.106624	786.76	850.48	920.72	123.08	126.57	107.61	627.31	785.79	831.09	126	113	91	-2.37042	3.4819e-49	1.52706e-47	down
Cluster-12885.111210	165.59	157.42	168.66	248.11	252.47	256.28	3961	3983	4305	7669	6178	5943	1.0866	3.60439e-49	1.57954e-47	up
Cluster-12885.122342	3.98	3.52	3.21	15.8	16.69	18.8	79	74	68	405	339	362	2.72648	3.84399e-49	1.68323e-47	up
Cluster-12885.108923	36.31	38.72	40.14	83.74	86.83	87.92	382	433	452	1138	939	901	1.63039	4.06624e-49	1.77916e-47	up
Cluster-12885.111043	3.04	1.94	4.01	25.07	27.26	23.16	34	23	48	362	313	252	3.5301	4.10321e-49	1.79394e-47	up
Cluster-12885.100949	0.24	0.17	0	27.53	33.72	33.1	4	3	0	591	574	534	8.33274	4.96973e-49	2.17109e-47	up
Cluster-12885.118151	6.65	6.7	5.59	21.86	19.07	17.63	184	196	165	782	540	473	2.0974	5.38278e-49	2.34971e-47	up
Cluster-12885.89991	69.96	66.51	83.77	1.71	3.09	3.51	349	356	450	11	16.01	17.2	-4.30716	6.02411e-49	2.62762e-47	down
Cluster-12885.120892	45.54	40.02	42.09	76.19	78.59	74.42	1092	1015	1077	2361	1928	1730	1.3097	6.25819e-49	2.72761e-47	up
Cluster-12885.130385	46.97	40.39	39.54	4.81	6.37	6.28	755	688	679	100	105	98	-2.4026	7.02184e-49	3.05807e-47	down
Cluster-12885.113950	14.11	13.7	13.51	0.16	0.07	0.24	421	432	430	6	2	7	-6.02731	8.39347e-49	3.65259e-47	down
Cluster-12885.114278	11.8	12.61	11.96	31.11	25.95	27.7	347	392	375	1182	780	789	1.68564	8.50296e-49	3.69737e-47	up
Cluster-12885.115364	18.27	14.99	8.26	71.45	81.77	64.86	136	119	66	687	628	472	2.87043	9.6063e-49	4.17391e-47	up
Cluster-12885.6666	2.06	2.91	1.6	20.26	19.89	19.93	24	36	20	305	238	226	3.66011	1.08042e-48	4.69077e-47	up
Cluster-12885.92285	19.76	15.95	13.72	136.5	189.91	159.22	30	27	23	267	311	247	3.78141	1.4434e-48	6.26185e-47	up
Cluster-12885.103707	87.25	99.26	114.68	223.45	237.89	248.41	611	742	862	2021	1720	1702	1.69961	1.78835e-48	7.7523e-47	up
Cluster-12885.116873	58.7	54.51	65.39	143.21	169.26	154.79	339	337	406	1068	1012	877	1.85258	1.79243e-48	7.76403e-47	up
Cluster-12885.101008	21.4	21.42	18.31	46.37	43.29	41.92	439	465	401	1229	909	834	1.57339	1.85194e-48	8.01562e-47	up
Cluster-12885.130325	0.23	0.32	0.21	55.19	54.53	55.93	2	3	2	631	497	483	8.24069	1.86592e-48	8.06987e-47	up
Cluster-12885.107508	8.06	6.18	9.81	31.98	30.74	33.5	133	108	173	682	520	537	2.46109	1.91794e-48	8.28849e-47	up
Cluster-12885.147630	43.53	44.33	41.88	0.57	0.18	0.19	474	513	488	8	2	2	-6.55854	1.92224e-48	8.30067e-47	down
Cluster-12885.122550	16.42	13	15.79	66.23	65.9	64.3	86	73	89	448	358	331	2.58707	2.15394e-48	9.29407e-47	up
Cluster-12885.118743	11.93	7.33	8.92	35.74	33.13	31.82	223	145	178	863	634	577	2.30431	2.20728e-48	9.51692e-47	up
Cluster-12885.110342	448.45	419.93	472.61	700.45	738.8	721.41	5434.04	5402.44	6125.38	10965.4	9192.45	8506.1	1.15254	2.57165e-48	1.10794e-46	up
Cluster-12885.112735	35.77	35.65	38.78	72.93	70.83	71.39	627	662	726	1652	1272	1215	1.42894	2.58633e-48	1.11341e-46	up
Cluster-12885.111270	114.27	119	145.95	288.78	300.15	326.74	570	637	784	1860	1554	1603	1.73546	2.88219e-48	1.23983e-46	up
Cluster-12885.37779	16.47	12.52	11.98	49.17	53.52	44.13	167	135	130	644	558	436	2.31134	2.90859e-48	1.25023e-46	up
Cluster-12885.123098	13.6	12.41	11	58.06	42.83	42.9	134	130	116	739	434	412	2.42654	3.00147e-48	1.28916e-46	up
Cluster-12885.103361	7.96	7.97	9.17	30.65	26.94	36.11	130	138	160	647	451	573	2.36316	3.22137e-48	1.38255e-46	up
Cluster-12885.109852	0.35	0	0	2467.31	2478.58	2515.99	2	0	0	18171.9	14638.8	14081.1	14.9129	3.49075e-48	1.49702e-46	up
Cluster-12885.131619	74.24	82.83	62.14	10.57	5.83	4.98	843	999	754.94	155	68	55	-2.8752	3.75434e-48	1.60883e-46	down
Cluster-12885.108869	198.73	219.65	199.58	51.41	53.99	57.79	1766	2078	1900.32	590.14	494.05	501.04	-1.45607	3.83418e-48	1.6418e-46	down
Cluster-12885.38535	2.59	5.34	0	261.26	282.66	260.07	3	7	0	389	358	312	7.12978	4.35766e-48	1.86453e-46	up
Cluster-12885.103596	0.57	0.18	0.36	110.24	122.5	120.13	3	1	2	744	664	617	8.80073	4.61932e-48	1.97498e-46	up
Cluster-12885.121516	175.09	173.99	180.12	38.83	48.44	41.33	1892	1998	2083	542	538	435	-1.57715	4.63706e-48	1.98106e-46	down
Cluster-12885.126390	11.83	12.05	14.64	37.58	37.37	39.82	189	204	250	776	612	618	2.0367	4.75284e-48	2.02898e-46	up
Cluster-12885.130269	5.1	4.63	5.55	21.13	18.2	22.46	100	96	116	535	365	427	2.47902	5.05596e-48	2.15674e-46	up
Cluster-12885.109692	53.46	57.42	58.44	3.64	5.25	3.64	375	430	440	33	38	25	-3.29844	5.81167e-48	2.47722e-46	down
Cluster-12885.110808	51.51	52.83	55.6	114.14	106.01	105.78	494	539	571	1414	1046	989	1.49142	6.59124e-48	2.80738e-46	up
Cluster-12885.120965	15.1	15.54	15.49	32.67	31.97	29.71	468	509	512	1309	1013	892	1.49734	6.91489e-48	2.943e-46	up
Cluster-12885.57846	2	2.65	2.29	18.05	25.61	28.7	22	31	27	257	290	308	3.84793	7.29586e-48	3.10279e-46	up
Cluster-12885.132204	9.81	11.85	10.58	38.63	33.52	34.97	124	159	143	631	435	430	2.1975	7.38357e-48	3.13771e-46	up
Cluster-12885.160008	1.33	1.03	1.6	12.81	9.9	12.55	28	23	36	348	213	256	3.61293	8.29797e-48	3.52362e-46	up
Cluster-12885.117653	122.76	112.73	134.54	15.75	18.88	16.25	646	636	762	107	103	84	-2.4014	9.17488e-48	3.89305e-46	down
Cluster-12885.65246	42.67	47.31	36.92	175.84	179.49	153.49	92	112	87	489	411	333	2.47504	9.75951e-48	4.13799e-46	up
Cluster-12885.108837	148.78	143.04	158.77	263.89	293.93	303.03	1237	1267	1415	2834	2518	2460	1.3993	9.81635e-48	4.15895e-46	up
Cluster-12885.109573	39.92	41.06	45.5	85.17	111.41	102.38	704	767	857	1941	2013	1753	1.70546	9.88588e-48	4.18525e-46	up
Cluster-12885.62551	5.09	5.54	2.32	97.01	97.79	116.32	10	12	5	246	205	231	5.06697	1.08595e-47	4.59395e-46	up
Cluster-12885.108046	26.37	27.37	27.09	4.17	3.48	3.37	548	602	601	112	74	68	-2.40366	1.17495e-47	4.96674e-46	down
Cluster-12885.119898	0.28	0.7	0.29	6.6	6.84	6.33	9	24	10	278	228	200	4.43481	1.24048e-47	5.23981e-46	up
Cluster-12885.110478	121.9	108.22	108.91	191.44	177.85	186.23	1650	1554	1576	3348	2470	2451	1.17856	1.34964e-47	5.69659e-46	up
Cluster-12885.106929	149.89	152.64	157.52	26.97	24.07	32.71	921	1003	1040	214	153	197	-1.99495	1.42385e-47	6.00531e-46	down
Cluster-12885.123305	228.68	214	216.71	377.22	374.58	380.64	980	987	1002	2087	1671	1609	1.24828	1.50825e-47	6.35648e-46	up
Cluster-12885.113220	247.31	252.89	269.98	420.75	439.82	441.54	1723	1881	2019	3786	3164	3010	1.22284	1.55513e-47	6.54917e-46	up
Cluster-12885.113252	228.16	220.85	249.96	386.52	411.49	425.45	2454.6	2525	2878	5372	4550	4458	1.27196	1.57667e-47	6.63488e-46	up
Cluster-12885.106630	3177.85	2932.69	3103.97	4890	4398.83	4547.95	2637.64	2813.41	2911.73	5212.68	4078.15	3993.54	1.06139	1.60597e-47	6.75312e-46	up
Cluster-12885.102328	84.28	65.04	77.06	166.97	189.36	179.44	553	456	543	1415	1284	1153	1.71011	1.7382e-47	7.30369e-46	up
Cluster-12885.116961	40.78	31.19	37.59	1.29	2.02	1.17	392	319	387	16	20	11	-4.15431	1.81318e-47	7.61307e-46	down
Cluster-12885.123530	11.65	14.37	11.55	50.01	42.7	37.98	132	173	140	732	497	419	2.2649	1.85046e-47	7.76378e-46	up
Cluster-12885.102261	54.28	47.88	55.74	129.94	165.43	144.13	307	290	339	949	969	800	1.94358	2.45586e-47	1.02961e-45	up
Cluster-12885.144471	21.89	20.97	20.32	105.17	73.36	82.12	104	107	104	645	362	384	2.51134	2.46233e-47	1.03155e-45	up
Cluster-12885.121200	4.66	4.89	2.3	35.27	40.02	30.72	34	38	18	332	301	219	3.63624	2.57088e-47	1.07622e-45	up
Cluster-12885.110663	370.9	355.44	383.59	581.5	612.5	596.53	2301	2358	2557	4659	3930	3627	1.15595	2.58523e-47	1.08142e-45	up
Cluster-12885.113313	10.7	13.86	12.95	0.7	0.65	0.69	306	419	395	26	19	19	-3.73652	2.60656e-47	1.08954e-45	down
Cluster-12885.140822	12.25	13.25	12.9	1.18	1.1	1.8	512	585	575	64	47	73	-2.77774	2.77254e-47	1.15805e-45	down
Cluster-12885.110281	9.48	8.56	8.96	20.6	23.12	19.93	370	353	373	1039	922	753	1.70184	2.7945e-47	1.16636e-45	up
Cluster-12885.134823	6.48	4.69	5.1	27.59	23.48	26.89	82	63	69	451	305	331	2.72898	3.45622e-47	1.44147e-45	up
Cluster-12885.101823	90.25	77.18	87.74	182.25	169.09	179.92	561	513	586	1463	1087	1096	1.52389	3.73083e-47	1.55484e-45	up
Cluster-12885.113535	148.21	142.22	119.61	293.21	230.6	248.72	1727	1760	1491	4414	2760	2821	1.38127	4.3684e-47	1.81921e-45	up
Cluster-12885.109699	17.37	22.09	22.12	66.17	67.92	76.42	125.77	170.69	171.91	618.88	507.59	541.16	2.23474	4.53598e-47	1.88759e-45	up
Cluster-12885.114198	33.58	34.02	34.95	61.35	62.52	58.41	843	903	936	1990	1605	1421	1.29403	4.84252e-47	2.01366e-45	up
Cluster-12885.88511	17.38	19.28	11.21	82.83	81.25	92.4	66	79	46	406	322	347	2.89553	5.08778e-47	2.11408e-45	up
Cluster-12885.6469	0.42	0.16	0.93	18.31	18.43	17.4	5	2	12	285	228	204	5.62637	5.74708e-47	2.38627e-45	up
Cluster-12885.113434	55.05	51.18	49.78	10.57	10.46	8.67	883	870	853	219	172	135	-1.9247	6.05408e-47	2.51188e-45	down
Cluster-12885.35716	2.96	4.55	3.27	30.89	32	28.67	22	36	26	296	245	208	3.55068	7.48404e-47	3.10289e-45	up
Cluster-12885.111578	106.77	106.18	105.6	161.73	157.22	169.55	2148	2261	2268	4204	3238	3309	1.08194	7.99153e-47	3.31085e-45	up
Cluster-12885.115301	24.27	23.28	22.53	1.25	1.57	1.66	361	367	358	24	24	24	-3.51518	8.47875e-47	3.51011e-45	down
Cluster-12885.112817	75.79	73.33	77.85	135.05	124.14	130.78	1072	1100	1177	2468	1801	1798	1.2452	9.2343e-47	3.82009e-45	up
Cluster-12885.109605	461.46	466.71	509.75	812.54	849.27	930.7	2038	2217	2428	4633	3902	4052	1.31724	9.28663e-47	3.83891e-45	up
Cluster-12885.112985	36.56	34.92	33.27	0.14	0.51	0.54	416	422	405	2	6	6	-6.07222	9.44636e-47	3.90206e-45	down
Cluster-12885.102379	0.4	0.13	0.38	59.28	59.51	60.19	3	1	3	570	457	438	8.10362	1.06357e-46	4.39014e-45	up
Cluster-12885.114438	47.84	46.91	43.87	13.03	13.25	12.03	1667.86	1728	1631	587.27	472	406	-1.38944	1.25901e-46	5.19301e-45	down
Cluster-12885.133520	20.99	21.51	20.98	2.35	2.77	1.48	511	554	545	74	69	35	-2.79353	1.34564e-46	5.54628e-45	down
Cluster-12885.126881	0.44	0.82	1.36	30.59	34.16	28.3	3	6	10	271	242	190	5.60338	1.38976e-46	5.72393e-45	up
Cluster-12885.108612	1074.45	1080.27	1182.29	1799.16	1949.01	2056.32	3952	4291	4702	8542	7488	7486	1.26669	1.45839e-46	6.00218e-45	up
Cluster-12885.80197	37.92	41.65	38.75	2.96	2.19	1.5	337	394	369	34	20	13	-3.66208	1.5438e-46	6.34902e-45	down
Cluster-12885.125757	71.84	68.47	74.2	17.14	16.45	13.37	1262	1274	1392	389	296	228	-1.7253	1.54915e-46	6.36638e-45	down
Cluster-12885.137473	126.32	123.18	128.34	269.05	263.6	291.04	406	429	447	1116	888	929	1.59243	1.59657e-46	6.55644e-45	up
Cluster-12885.107197	198.63	213.05	182.52	29.35	17.82	12.73	692.75	803.49	688.89	132.1	65.01	44.01	-2.82886	1.73853e-46	7.13418e-45	down
Cluster-12885.130080	3.36	3.43	3.23	11.52	11.89	10.77	117	126	120	518	423	363	2.23561	1.90585e-46	7.81511e-45	up
Cluster-12885.125929	0.7	0.73	0.43	16.39	13.4	16.21	9	10	6	274	178	204	5.10102	2.12629e-46	8.70631e-45	up
Cluster-12885.105197	0	2.33	12.15	1373	1552.93	1721.56	0	1	5	614	641	673	8.75031	2.18803e-46	8.95258e-45	up
Cluster-12885.108789	0.39	0.09	1.08	198.8	187.65	210.19	4	1	12	2665	2002	2125	9.0275	2.9895e-46	1.2223e-44	up
Cluster-12885.163038	0.81	0.59	0.47	12.35	11.66	11.79	13	10	8	255	191	183	4.73093	3.33688e-46	1.36334e-44	up
Cluster-12885.118060	37.9	35.39	41.95	3.37	3.49	2.91	401	398	475	46	38	30	-3.09513	3.4799e-46	1.42074e-44	down
Cluster-12885.143973	0.6	0.52	1.16	11.33	8.59	13.24	13	12	27	318	191	279	4.31368	3.69188e-46	1.50509e-44	up
Cluster-12885.124106	11.97	11.65	11.23	32.81	25.39	25.71	388	399	388	1374	841	807	1.7332	4.59467e-46	1.87178e-44	up
Cluster-12885.110437	124.52	121.57	122.16	196.78	184.67	175.45	2266	2343	2374	4627	3442	3099	1.06154	5.06562e-46	2.06214e-44	up
Cluster-12885.107373	109.82	106.8	128.15	221.5	234.68	235.51	917	950	1147	2389	2019	1920	1.46788	5.37461e-46	2.18634e-44	up
Cluster-12885.116658	322.19	328.03	307.6	84.35	90.81	94.1	1899	2069	1949	642	554	544	-1.36463	5.8335e-46	2.37129e-44	down
Cluster-12885.111661	403.22	393.86	302.79	0.42	0.78	0	1492.72	1574.34	1211.86	2	3	0	-9.34997	6.61509e-46	2.68706e-44	down
Cluster-12885.106870	13.08	13.67	12.49	68.63	55.36	50.88	76	85	78	515	333	290	2.62316	7.06019e-46	2.86578e-44	up
Cluster-12885.111724	287.81	260.07	270.84	418.51	397.18	417.76	3014	2895	3036	5661.81	4276	4262	1.05697	7.08312e-46	2.87301e-44	up
Cluster-12885.111436	0	0	0	3359.45	3464.38	3344.18	0	0	0	18121	15076	13790	16.7732	7.52748e-46	3.05105e-44	up
Cluster-12885.114041	34.29	32.53	35.22	5.54	5.23	4.94	608	611	667	127	95	85	-2.23322	7.83732e-46	3.17434e-44	down
Cluster-12885.108710	0	0	0	4193.93	4019.39	4281.25	0	0	0	18299	14223	14355	16.7693	7.92491e-46	3.2075e-44	up
Cluster-12885.118591	59.81	74.63	78.77	177.41	156.31	199.15	498	662	703	1908	1341	1619	1.78435	8.00072e-46	3.23585e-44	up
Cluster-12885.127372	6.77	8.67	8.7	35.9	33.95	31.8	69	94	95	473	356	316	2.53683	8.02001e-46	3.24132e-44	up
Cluster-12885.85858	72.59	92.21	82.95	233.93	269.91	285.31	166	231	207	690	654	655	2.14079	9.49648e-46	3.83528e-44	up
Cluster-12885.101066	0.41	1.81	0.47	22.76	23.16	19.14	4	19	5	290	235	184	5.05455	9.63781e-46	3.88956e-44	up
Cluster-12885.160249	0.82	1.14	2.28	38.3	54.13	39.88	4	6	12	242	275	192	5.4178	1.05901e-45	4.2708e-44	up
Cluster-12885.139037	0	0	0	1561.88	1525.63	1512.95	0	0	0	18314	14256	13397	16.7368	1.12961e-45	4.55227e-44	up
Cluster-12885.111154	163.42	159.5	163.2	273.29	286.23	287.97	934	976	1003	2017	1694	1615	1.26861	1.29641e-45	5.22072e-44	up
Cluster-12885.119803	0.57	1.12	0.86	10.28	9.51	8.23	13	27	21	303	222	182	3.91729	1.42411e-45	5.72977e-44	up
Cluster-12885.102308	14.8	14.74	11.53	56.93	53.05	69.6	92	98	77	457	341	424	2.59839	1.42486e-45	5.72977e-44	up
Cluster-12885.110912	16411.3	15002.2	16181.3	0	0	0	25298.1	25773.8	27528.1	0	0	0	-16.7163	1.54367e-45	6.20309e-44	down
Cluster-12885.109188	63.02	62.95	60.91	111.49	112.77	114.05	666	707	689	1522	1225	1174	1.32216	1.55194e-45	6.23185e-44	up
Cluster-12885.100668	0.17	0.31	0.78	67.23	55.18	56.36	1	2	5	520	342	331	7.59835	1.61599e-45	6.48442e-44	up
Cluster-12885.155706	0.15	0.21	0.61	23.04	16.13	15.23	2	3	9	410	228	204	6.26758	1.72736e-45	6.92635e-44	up
Cluster-12885.141150	1.88	2.35	1.53	9.66	9.7	8.73	62	82	54	412	327	279	2.75296	1.76361e-45	7.06666e-44	up
Cluster-12885.90767	8.61	10.15	8.72	31.38	25.32	24.29	186	232	201	876	560	509	2.02572	1.93197e-45	7.73574e-44	up
Cluster-12885.108814	54.93	53	54.71	98.15	93.84	103.04	775	793	825	1789	1358	1413	1.32409	1.9799e-45	7.92199e-44	up
Cluster-12885.115890	124.2	109.54	114.72	200.16	193.54	210.94	1197	1123	1184	2492	1919	1982	1.26129	2.03069e-45	8.11943e-44	up
Cluster-12885.109876	2.16	2.62	1.26	17.76	20.92	23.47	24	31	15	255	239	254	3.83371	2.05992e-45	8.23046e-44	up
Cluster-12885.110933	0.51	1.74	1.1	32.12	33.54	35.39	3	11	7	245	205	205	5.36657	2.22989e-45	8.90322e-44	up
Cluster-12885.157341	85.47	90.74	97.71	9.75	12.81	12	516	586	634	76	80	71	-2.53007	2.25385e-45	8.9925e-44	down
Cluster-12885.138832	9.35	10.25	9.45	0.51	0.62	0.47	311	360	335	22	21	15	-3.72312	2.55137e-45	1.01723e-43	down
Cluster-12885.118628	126.22	116.55	122.8	195.53	193	201.45	1528	1498	1590	3058	2399	2373	1.15578	2.64441e-45	1.05358e-43	up
Cluster-12885.113707	29.79	25.95	28.84	4.52	5.71	5.17	929	855	959	182	182	156	-1.99828	3.61569e-45	1.43953e-43	down
Cluster-12885.117829	298.69	315.3	312.6	56.32	69.3	71.64	1216	1383	1374	296	294	288	-1.76747	3.68904e-45	1.4677e-43	down
Cluster-12885.99157	3.04	5.16	3.98	49.59	48.29	48.66	12	22	17	253	199	190	4.04955	3.84899e-45	1.53025e-43	up
Cluster-12885.104235	74.08	67.73	83.15	188.22	200.59	199.94	261	258	317	856	739	698	1.85422	3.93294e-45	1.56252e-43	up
Cluster-12885.113265	48.43	45.88	39.82	96.79	89.35	77.74	838	841	736	2164	1584	1306	1.44376	4.19042e-45	1.66363e-43	up
Cluster-12885.106062	78.14	65.76	71.26	128.36	126.59	123.81	1177	1050	1147	2498	1955	1812	1.28128	4.30694e-45	1.70869e-43	up
Cluster-12885.116000	124.56	117.31	142.68	257.27	264.14	268.28	703	709	866	1875	1544	1486	1.50229	4.38424e-45	1.73812e-43	up
Cluster-12885.119544	111.36	98.81	108.41	29.25	29.8	28.91	1992	1872	2071	676	546	502	-1.39277	4.52405e-45	1.79228e-43	down
Cluster-12885.111332	31.98	35.75	33.45	84.38	107.67	105.73	211	252	237	719	734	683	2.02413	4.63772e-45	1.83602e-43	up
Cluster-12885.120947	34.84	35.57	39.5	70.36	62.9	63.22	1197	1291.16	1447	3123.26	2207.75	2103.08	1.30026	4.66474e-45	1.84542e-43	up
Cluster-12885.157892	4.43	4.62	4.36	28.88	28.55	28.23	36	40	38	303	239	224	3.14075	4.68578e-45	1.85243e-43	up
Cluster-12885.117201	93.91	99.39	81.47	173	166.33	173.54	680	768	633	1618	1243	1229	1.36902	4.78418e-45	1.89e-43	up
Cluster-12885.111928	75.75	71.27	69.07	165.31	136.99	157.41	451	454	442	1271	844	919	1.55641	4.90801e-45	1.93756e-43	up
Cluster-12885.117934	0.2	0.24	0.38	10.08	13.27	9.59	4	5	8	259	270	185	5.7922	5.17343e-45	2.0409e-43	up
Cluster-12885.119679	114.86	135.36	142.76	320.97	314.14	382.15	335	429	452	1208	963	1110	1.83845	5.84943e-45	2.30596e-43	up
Cluster-12885.113298	263.13	247.94	271.55	436.35	412.92	415.38	1554	1567	1724	3328	2524	2406	1.1577	7.72545e-45	3.04339e-43	up
Cluster-12885.111846	0	0	0	1548.12	1668.19	1667.81	0	0	0	15290	13156	12464	16.5786	8.31647e-45	3.27392e-43	up
Cluster-12885.103170	4.92	7.53	13.33	132.44	131.05	151.35	7	12	21	243	202	221	4.46252	8.89674e-45	3.4999e-43	up
Cluster-12885.87285	37	34.01	36.6	170.94	147.47	145.87	71	72	77	423	302	283	2.5791	9.81625e-45	3.85893e-43	up
Cluster-12885.150425	1.94	2.63	2.96	13.52	12.99	12.05	46	66	75	414	315	277	2.81456	1.11773e-44	4.3909e-43	up
Cluster-12885.105212	39.01	36.76	38.21	269.3	227.27	189.99	42	45	46	373	269	213	3.06043	1.23067e-44	4.83119e-43	up
Cluster-12885.53878	4.47	1.99	0	204.17	231.22	225.99	6	3	0	353	337	312	7.20587	1.49207e-44	5.85326e-43	up
Cluster-12885.119548	46.59	47.25	51.61	107.64	101.84	118.28	384	415	456	1146	865	952	1.63623	1.52875e-44	5.99297e-43	up
Cluster-12885.109507	326.18	286.18	308.08	514.53	470.58	513.43	1837	1726	1866	3742	2745	2838	1.16978	1.56803e-44	6.14269e-43	up
Cluster-12885.105249	238.55	239.9	239.79	404.81	412.54	434.83	903	980	981	1978	1630	1628	1.26995	1.79409e-44	7.02335e-43	up
Cluster-12885.109942	1615.03	1826.95	1811.27	3359.22	3169.45	3125.6	1166.49	1538.89	1487.22	3112.42	2579.11	2409.03	1.3492	1.90122e-44	7.43754e-43	up
Cluster-12885.109598	66.56	62.15	62.81	156.57	171.44	153.26	248	250	253	753	667	565	1.79822	1.95352e-44	7.63683e-43	up
Cluster-12885.116689	15.03	14.15	14.05	43.27	39.52	39.81	171	171	171	636	462	441	1.97056	2.01807e-44	7.88368e-43	up
Cluster-12885.102713	1.05	1.26	0	29.72	31.35	37.68	7	9	0	256	216	246	5.8986	2.04862e-44	7.99743e-43	up
Cluster-12885.111454	656.86	597.89	669.67	1021.41	1052.11	1109.52	2478.59	2434.93	2731.22	4975.12	4144.29	4141.28	1.19379	2.09328e-44	8.16611e-43	up
Cluster-12885.114302	97.15	90.52	93.38	23.15	19.9	21.92	1088	1077	1119	335	229	239	-1.64651	2.12509e-44	8.28447e-43	down
Cluster-12885.114275	22.38	22.54	22.29	35.71	33.58	35.83	1407	1495	1493	2901	2154	2178.29	1.10965	2.16324e-44	8.42733e-43	up
Cluster-12885.112417	283.24	272.08	307.95	487.11	519.77	485.04	1531	1576	1791	3400	2912	2575	1.25471	2.44071e-44	9.50167e-43	up
Cluster-12885.106758	0	1.91	0.67	791.12	720.23	832.07	0	2.88	1	1367.81	1049.72	1148.76	10.1997	2.5966e-44	1.01016e-42	up
Cluster-12885.110017	0	0.34	0	1578.52	1711.17	1781.07	0	2	0	11091	9649.13	9517	14.2898	2.69346e-44	1.04711e-42	up
Cluster-12885.107969	74.25	69.36	76.75	6.29	8.47	12.76	1060	1050	1171	116	124	177	-2.54573	2.88782e-44	1.12189e-42	down
Cluster-12885.129621	5.15	3.42	7.83	38.08	39.58	32.13	51	36	83	487	403	310	3.19986	3.04111e-44	1.18063e-42	up
Cluster-12885.111693	491.8	433.82	457.17	148.26	140.86	153.88	4042	3799	4028	1574	1193	1235	-1.17633	3.49838e-44	1.35721e-42	down
Cluster-12885.100214	0	0.21	0.42	607.24	470.31	496.56	0	1	2	3425	2138	2139	11.7003	3.50156e-44	1.35751e-42	up
Cluster-12885.100604	47.24	50.08	40.43	4.27	2.55	3.34	377	426	346	44	21	26	-3.27912	3.58964e-44	1.3907e-42	down
Cluster-12885.114893	70.93	82.71	62.94	0.48	0.12	0.25	577	717	549	5	1	2	-7.4583	3.60463e-44	1.39554e-42	down
Cluster-12885.103798	0.42	0	0.49	49.49	29.23	28.48	4	0	5	610	287	265	7.35276	3.82094e-44	1.47826e-42	up
Cluster-12885.121431	17.47	15.67	14.52	36.65	35.33	34.45	356	338	316	965	737	681	1.62618	3.91149e-44	1.51225e-42	up
Cluster-12885.84783	0.99	0.52	0.78	30.29	27.43	25.28	7.13	4	6	281.43	203.64	177.86	5.66549	3.96255e-44	1.53094e-42	up
Cluster-12885.119394	0.54	0.37	1.75	217.3	222.93	213.16	7	5	24	3606	2939	2663	8.38344	4.02562e-44	1.55424e-42	up
Cluster-12885.116368	26.62	25.84	27.91	3.7	4.64	4.9	718	737	803	129	128	128	-2.14546	4.03227e-44	1.55574e-42	down
Cluster-12885.143042	13.6	14.77	12.21	33.98	31.09	39.77	288	331	276	930	674	817	1.83656	4.18107e-44	1.61204e-42	up
Cluster-12885.118723	0	0.13	0.04	48.22	46.48	47.25	0	3	1	1394	1064	1025	10.1574	4.32108e-44	1.66488e-42	up
Cluster-12885.59526	275.34	193.78	243.03	672.29	606.17	619.69	259.03	209.04	257.06	813.02	632.08	612.02	1.89376	4.73822e-44	1.82435e-42	up
Cluster-12885.111159	6.84	18.13	13.28	100.45	100.92	107.65	18	52	38	341	280	283	3.47197	5.10218e-44	1.96313e-42	up
Cluster-12885.106493	28.48	29.29	27.64	61.41	58.12	68.08	373	407	387	1039	781	867	1.60085	5.73793e-44	2.20623e-42	up
Cluster-12885.79463	57.08	53.85	62.9	1.04	0	0.61	382	385	452	9	0	4	-6.17313	5.95224e-44	2.28707e-42	down
Cluster-12885.111397	0	0	0	2043.23	1955.61	1988	0	0	0	14545	11170	10760	16.4033	6.17814e-44	2.37225e-42	up
Cluster-12885.113180	69.44	68.82	66.73	112.17	113.52	119.86	954	1003	980	1991	1600	1601	1.21914	6.33847e-44	2.43214e-42	up
Cluster-12885.112786	76.85	76.53	73.98	116.77	110.05	107.74	1917	2019	1969	3764	2808	2605	1.0226	6.49478e-44	2.49042e-42	up
Cluster-12885.114496	11.89	12.31	12.26	52.81	58.8	76.62	64	71	71	367	328	405	2.83498	7.05234e-44	2.70237e-42	up
Cluster-12885.111651	171.49	150.18	168.22	377.91	311.42	276.58	1755	1634	1843	4996	3277	2758	1.44223	7.17387e-44	2.74707e-42	up
Cluster-12885.168574	0.87	1.36	1.71	15.81	21.65	21.56	9	15	19	212	231	218	4.36215	9.01685e-44	3.45043e-42	up
Cluster-12885.116555	104.3	105.79	109.19	28.98	28.14	33.47	2398	2573	2679	861	662	746	-1.35424	9.06957e-44	3.46825e-42	down
Cluster-12885.154054	0.3	0.7	0.42	13	14.21	15.83	4	10	6	227	197	208	5.39081	9.57822e-44	3.66026e-42	up
Cluster-12885.115088	25.67	25.19	22.67	51.87	54.51	50.92	372	387	351	971	810	717	1.56415	9.59892e-44	3.66568e-42	up
Cluster-12885.131616	14.31	11.86	14.69	1.29	0.99	0.79	411	360	450	48	29	22	-3.25381	1.01274e-43	3.864e-42	down
Cluster-12885.109974	33.09	26.69	23.02	183.59	234.22	211.08	36	33	28	257	280	239	3.41315	1.0132e-43	3.864e-42	up
Cluster-12885.110256	0.09	0.25	0	101.36	84.86	86.04	1	3	0	1493	994	955	10.1278	1.06232e-43	4.04855e-42	up
Cluster-12885.111164	706.52	707.91	784.86	1183.98	1323.49	1338.52	2666	2883	3201	5767	5213.26	4996	1.27405	1.06747e-43	4.06545e-42	up
Cluster-12885.111694	176.48	156.63	169.52	282.84	260.09	268	1623	1533	1670	3360	2462	2404	1.15535	1.12298e-43	4.27396e-42	up
Cluster-12885.105506	27.39	28.11	32.71	94.4	90.34	81.11	151	165.99	194	672	516	439	2.05516	1.24666e-43	4.74143e-42	up
Cluster-12885.108325	734.68	766.89	820.56	1588.44	1847.99	1839.12	634	763	799	1761	1777	1675	1.66235	1.28115e-43	4.86934e-42	up
Cluster-12885.107108	27.52	28.49	25.28	63.62	58.57	60.1	299	329	294	893	654	636	1.63197	1.4406e-43	5.47165e-42	up
Cluster-12885.109608	0	0	0	1509.75	1457.33	1533.61	0	0	0	13492	10413	10384	16.3167	1.75882e-43	6.67578e-42	up
Cluster-12885.107564	68.08	51.81	44.98	1.86	3.42	2.13	424	345	301	15	22	13	-4.0199	1.8302e-43	6.94201e-42	down
Cluster-12885.114705	5.44	1.83	3.69	138.76	111.99	174	8	3	6	263	178	262	5.77295	1.85443e-43	7.02917e-42	up
Cluster-12885.118497	36.56	36.57	37.9	81.77	93.79	92.84	287	306	319	829	759	712	1.73887	1.91987e-43	7.26803e-42	up
Cluster-12885.123593	48.68	53.72	53.17	5.55	4.63	3.26	367	432	430	54	36	24	-3.0541	1.92003e-43	7.26803e-42	down
Cluster-12885.110136	0.54	0.25	0.25	275.29	289.18	250.52	2	1	1	1307	1111	912	10.093	1.92805e-43	7.29347e-42	up
Cluster-12885.168392	7.4	9.44	10.66	31.58	28.49	29.41	128	173	197	706	505	494	2.16269	2.24104e-43	8.47174e-42	up
Cluster-12885.122075	6.7	2.57	5.31	45.81	42	48.53	34	14	29	300	221	242	3.69745	2.2565e-43	8.52444e-42	up
Cluster-12885.121581	2.63	2.48	3.3	19.52	15.39	17.46	38	38	51	364.22	228	245	3.09882	2.26083e-43	8.53504e-42	up
Cluster-12885.107134	941.2	924.24	1014.78	300.41	301.38	288.08	2969	3161	3470	1223	997	903	-1.22777	2.94329e-43	1.1104e-41	down
Cluster-12885.106647	34.17	23.98	34.26	221.27	233.17	259.8	31	25	35	258	235	248	3.43346	3.08218e-43	1.16202e-41	up
Cluster-12885.103106	0	0.83	3.39	514.91	624.99	626.18	0	1	4	698	725	688	9.13823	3.12176e-43	1.17615e-41	up
Cluster-12885.110419	20335.6	19317.2	20799.1	0	0	0	17773.3	19449.3	20500.7	0	0	0	-16.27	3.23337e-43	1.21738e-41	down
Cluster-12885.145246	0.74	1	1.45	19.29	14.41	14.11	9	13	19	305	181	168	4.36226	3.58764e-43	1.34986e-41	up
Cluster-12885.138484	18.06	17.39	15.38	43.43	46.49	41.6	224	229	204	696	592	502	1.8393	3.70116e-43	1.39164e-41	up
Cluster-12885.89552	0.52	0.16	1.62	41.61	35.43	34.74	3	1	10	309	211	196	6.05347	4.77813e-43	1.79538e-41	up
Cluster-12885.111966	124.14	112.52	127.44	28.53	31.78	29.3	1445	1391	1587	429	380	332	-1.55957	4.84961e-43	1.82102e-41	down
Cluster-12885.102415	13.73	13.46	15.19	47.03	45.63	53.87	113	118	134	500	387	433	2.25394	5.27319e-43	1.97875e-41	up
Cluster-12885.101832	44.01	39.54	45.63	92.49	86.28	85.91	484	462	537	1314	975	920	1.49897	5.59113e-43	2.09665e-41	up
Cluster-12885.114370	14.85	16.03	18.59	206.22	212.34	233.53	12	15	17	214	192	200	4.19232	5.69326e-43	2.13353e-41	up
Cluster-12885.139066	22.11	29.41	29.13	95.1	103.19	113.64	85	122	121	472	414	432	2.41564	5.89492e-43	2.20615e-41	up
Cluster-12885.109863	24.46	22.12	26.61	69.83	69.97	82.65	173	167	202	638	511	572	2.06836	5.96192e-43	2.22974e-41	up
Cluster-12885.107573	46.06	47.46	50.43	2.75	2.78	2.81	295.06	325.02	347.02	22.75	18.41	17.63	-3.64279	6.02343e-43	2.25125e-41	down
Cluster-12885.147660	8.87	10.43	8.6	0.37	0.3	0.59	293	364	303	16	10	19	-4.01403	6.41921e-43	2.39757e-41	down
Cluster-12885.90813	16.3	13.21	19.91	54.1	68.52	72.19	139	120	182	596	602	601	2.44154	6.54997e-43	2.44479e-41	up
Cluster-12885.117624	92.04	74.19	80.54	5.83	4.39	9.99	526	454	495	43	26	56	-3.15577	6.61692e-43	2.46813e-41	down
Cluster-12885.105403	129.57	138.66	147.86	284.33	252.85	259.96	600	689.99	738	1699.99	1216.99	1185.61	1.40266	7.74413e-43	2.88667e-41	up
Cluster-12885.113123	425.9	406.85	460.01	694.3	692.26	763.9	2672.71	2729.7	3101.44	5626.96	4492.23	4697.4	1.19947	7.77693e-43	2.89697e-41	up
Cluster-12885.108192	116.73	109.23	123.06	5.94	12.11	5.65	396	401	452	26	43	19	-3.42315	8.23375e-43	3.06511e-41	down
Cluster-12885.79356	17.46	19.63	19.9	60.58	65.89	59.28	113.54	136.41	139	508.74	442.81	377.49	2.16854	8.3998e-43	3.12485e-41	up
Cluster-12885.119769	62.36	57.89	53.96	106.88	107.46	99.41	714	704	661	1581	1264	1108	1.31623	8.79381e-43	3.26926e-41	up
Cluster-12885.129544	0.88	0.69	0.44	9.26	11.08	8.79	17	14	9	230	218	164	4.33153	9.35891e-43	3.47704e-41	up
Cluster-12885.121403	33.73	35.57	35.83	5.61	6.27	5.22	572	639	649	123	109	86	-2.15554	9.9226e-43	3.68403e-41	down
Cluster-12885.100756	58.93	61.29	54.75	105.21	108.9	109.98	575	636	572	1326	1093	1046	1.35624	1.08479e-42	4.0249e-41	up
Cluster-12885.114284	178.35	172.55	146.73	52.21	39.25	40.46	3252	3332	2857	1230	733	716	-1.4471	1.12176e-42	4.15931e-41	down
Cluster-12885.93439	0.13	0.6	0.95	13.28	10.7	13.85	2	10	16	269	172	211	4.9322	1.15075e-42	4.26399e-41	up
Cluster-12885.72875	290.36	255.38	222	709.79	763.45	918.17	219	224	190	687	647	737	2.12848	1.15761e-42	4.2866e-41	up
Cluster-12885.142087	1.15	1.38	1.27	18.13	22.76	16.94	11	14	13	224	224	158	4.39393	1.20911e-42	4.47436e-41	up
Cluster-12885.114585	68.31	59.71	65.92	107.03	111.85	104.73	1493	1381	1538	3023	2502	2220	1.20311	1.3336e-42	4.93176e-41	up
Cluster-12885.120601	0.3	0.64	0	514.51	638.57	648.43	1	2.28	0	2197.44	2213.15	2129.45	11.5058	1.39416e-42	5.15233e-41	up
Cluster-12885.99736	113.05	121.34	142.69	324.19	365.97	337.5	225	266	311	832	776	678	1.91398	1.40441e-42	5.18681e-41	up
Cluster-12885.116947	25.47	27.11	27.6	49.76	47.91	49.58	595	670	688	1502	1145	1123	1.34081	1.41588e-42	5.22571e-41	up
Cluster-12885.114877	22.94	22.58	20.03	42.11	38.35	43.37	613	638	571	1454	1048	1123	1.38435	1.49672e-42	5.52047e-41	up
Cluster-12885.113404	230.62	213.8	227.42	43.44	45.47	53.69	1024	1021	1089	249	210	235	-1.77237	1.5204e-42	5.60411e-41	down
Cluster-12885.129405	0	0.5	0.74	146.18	180.55	157.87	0	2	3	703	702.42	582	9.04073	1.54534e-42	5.69231e-41	up
Cluster-12885.39014	0.3	0.29	0.33	9.79	8.68	9.31	5.87	6	7	249.57	175.36	178.14	5.37424	1.62516e-42	5.98239e-41	up
Cluster-12885.119264	39.62	35.21	35.72	2.87	1.09	1.61	353	334	341	33	10	14	-3.80879	1.7955e-42	6.6051e-41	down
Cluster-12885.113747	97.9	102.02	86.95	153.86	140.35	146.43	1694	1870	1607	3440	2488	2460	1.08637	1.82971e-42	6.72654e-41	up
Cluster-12885.113452	190.6	176.76	218.34	342.1	362.31	356.58	2021	1992	2478	4686	3949	3683	1.32012	2.4415e-42	8.96978e-41	up
Cluster-12885.113749	22.1	21.59	15.42	56.31	51.36	56.78	237	246	177	780	566	593	1.94682	2.57974e-42	9.47147e-41	up
Cluster-12885.109948	14.09	14.76	12.38	29.85	25.47	25.47	572	633	536	1566	1056	1001	1.43729	2.63139e-42	9.65481e-41	up
Cluster-12885.153782	2.3	2.64	2.98	24.73	23.67	24.46	18	22	25	250	191	187	3.66424	2.65659e-42	9.74087e-41	up
Cluster-12885.116656	80.16	77.67	81.99	133.98	132.62	130.1	979	1007	1071	2114	1663	1546	1.19082	2.7929e-42	1.0234e-40	up
Cluster-12885.120149	6.97	8.09	7.05	32.27	32.32	39.55	59	73	64	353	282	327	2.70132	2.86586e-42	1.04945e-40	up
Cluster-12885.132928	10.13	9.65	7.5	102.86	80.27	85.68	21	22	17	275	177	179	3.77392	3.1339e-42	1.14686e-40	up
Cluster-12885.25280	1.7	2.05	1.33	13.13	15.61	13.4	25	32	21	250	236	192	3.52162	3.34709e-42	1.22407e-40	up
Cluster-12885.112848	75.02	67.41	75.76	121.78	130.67	120.68	1325	1261	1429	2779	2364	2069	1.2382	3.48552e-42	1.27387e-40	up
Cluster-12885.121464	21.28	23.88	20.12	5.09	4.4	3.9	880	1043	887	272	186	156	-1.81453	3.77735e-42	1.37963e-40	down
Cluster-12885.104984	473.44	384.99	438.56	987.98	1025.24	1018.84	327	311	345	875	800	753	1.70768	4.09836e-42	1.4959e-40	up
[truncated: 21,558 more rows]

## Sheet: LT-HS VS LT-HX
ID	LT_HS1_fpkm	LT_HS2_fpkm	LT_HS3_fpkm	LT_HX1_fpkm	LT_HX2_fpkm	LT_HX3_fpkm	LT_HS1_count	LT_HS2_count	LT_HS3_count	LT_HX1_count	LT_HX2_count	LT_HX3_count	log2FoldChange	pvalue	padj	regulated
[truncated: 22,320 more rows]
